# Supplementary material for: A protein interaction map for cell-cell adhesion regulators identifies DUSP23 as a novel phosphatase for β-catenin
Source: Sci Rep. 2016 Jun 3;6:27114. doi: 10.1038/srep27114 (PMC4891818; doi:10.1038/srep27114)
Supplement: Supplementary Table S1 [file srep27114-s2.xls]

## Sheet: Key to Supplemental Table S1
Key
GeneID.interactor	Gene ID for interacting protein
Gene.Symbol.interactor	Gene symbol for interacting protein
GeneID.bait	Gene ID for bait protein
Gene.Symbol.bait	Gene symbol for bait protein
NWD.score	CompPASS metric: normalized weighted D score
Z.score	CompPASS metric: Z-score
HCIP	This column tallies all the high confidence candidate interacting proteins (NWD score above 1)
ccgoterm.zscore	This interaction was rescued because it had a cell-cell adhesion gene ontology (see Supp. Table S2) and a Z-score above 3.48
biogrid.zscore	This interaction was rescued because it was found in the BioGRID database and had a Z-score above 3.48
ccgoterm.nwd	This interaction was rescued because it had a cell-cell adhesion gene ontology (see Supp. Table S2) and a NWD score above 0.41
biogrid.nwd	This interaction was rescued because it was found in the BioGRID database and had a Z-score above 0.41
common.HCIP.2.	This interaction was rescued because it was a HCIP for another bait in this study and had a Z-score above 3.48 or NWD score above 0.41
all.rescued	This column tallies all the rescued hits
novel	This column tallies all the novel interactions that were not previously described in the BioGRID database
known	This column tallies all the known interactions that were previously described in the BioGRID database
ccgoterm	This column tallies all the interactions with known cell-cell adhesion proteins (see Supp. Table S2 for list of known cell-cell adhesion proteins)
noccgoterm	This column tallies all the interactions with proteins that are not known cell-cell adhesion proteins (see Supp. Table S2 for list of known cell-cell adhesion proteins)
MC	This column tallies all the interactions with proteins that are connected to more than one bait
unique	This column tallies all the interactions with proteins that are connected to only one bait

## Sheet: Supplemental Table S1_2_lms_ccg
GeneID.interactor	Gene.Symbol.interactor	GeneID.bait	Gene.Symbol.bait	NWD.score	Z.score	HCIP	ccgoterm.zscore	biogrid.zscore	ccgoterm.nwd	biogrid.nwd	common.HCIP.NWD/Z	all.rescued	novel	known	ccgoterm	noccgoterm	MC	unique
81	ACTN4	52	ACP1	1.41	6.06	1							1		1			1
220	ALDH1A3	52	ACP1	1.73	4.7	1							1			1		1
823	CAPN1	52	ACP1	1	4.8	1							1			1		1
56990	CDC42SE2	52	ACP1	2	7	1							1			1		1
3615	IMPDH2	52	ACP1	1.15	3.35	1							1			1	1
5224	PGAM2	52	ACP1	2	7	1							1			1		1
5315	PKM	52	ACP1	1.09	-0.02	1							1			1	1
5537	PPP6C	52	ACP1	1.41	6.06	1							1			1	1
9588	PRDX6	52	ACP1	1.12	5.64	1							1			1		1
7086	TKT	52	ACP1	1	6.21	1							1			1		1
7167	TPI1	52	ACP1	1.41	4.8	1							1			1		1
7381	UQCRB	52	ACP1	2	7	1							1			1		1
301	ANXA1	52	ACP1	0.75	5.89		1					1	1		1			1
2317	FLNB	52	ACP1	0.69	5.66		1					1	1		1			1
3956	LGALS1	52	ACP1	0.23	3.66		1					1	1		1		1
5216	PFN1	52	ACP1	0.67	2.52		1					1	1		1			1
1830	DSG3	52	ACP1	0.47	2.68				1			1	1		1		1
5304	PIP	53	ACP2	1.41	4.8	1							1			1		1
1499	CTNNB1	53	ACP2	0.57	-0.04				1			1	1		1		1
3329	HSPD1	79934	ADCK4	2.13	6.58	1							1			1	1
9361	LONP1	79934	ADCK4	1.22	5.95	1							1			1		1
23203	PMPCA	79934	ADCK4	3.46	6.84	1							1			1		1
9512	PMPCB	79934	ADCK4	3.46	6.84	1							1			1		1
1678	TIMM8A	79934	ADCK4	2	7	1							1			1		1
23052	ENDOD1	857	CAV1	2	6.05	1							1			1		1
80346	REEP4	857	CAV1	1	4.8	1							1			1	1
25777	SUN2	857	CAV1	6	6.78	1							1			1		1
7415	VCP	857	CAV1	2.73	6.72	1								1		1		1
7416	VDAC1	857	CAV1	1.49	6.55	1								1		1		1
5245	PHB	857	CAV1	0.57	4.19		1					1	1		1		1
11331	PHB2	857	CAV1	0.59	5.81		1					1	1		1			1
9406	ZRANB2	857	CAV1	0.2	4.8						1	1	1			1	1
10094	ARPC3	857	CAV1	0.2	4.8		1					1	1			1		1
79139	DERL1	857	CAV1	0.2	4.8			1				1		1		1		1
10211	FLOT1	857	CAV1	0.29	7			1				1		1		1		1
1019	CDK4	983	CDK1	1.15	4.6	1							1		1			1
1018	CDK3	983	CDK1	1.33	4.12	1							1			1		1
1028	CDKN1C	983	CDK1	3.46	6.84	1							1			1		1
10199	MPHOSPH10	983	CDK1	1	4.8	1							1			1		1
26030	PLEKHG3	983	CDK1	2	7	1							1			1		1
79596	RNF219	983	CDK1	2	7	1							1			1		1
553117	RPL39P5	983	CDK1	1	4.8	1							1			1		1
6502	SKP2	983	CDK1	2.83	6.76	1							1			1		1
1027	CDKN1B	983	CDK1	3.46	6.84	1								1	1			1
8900	CC1	983	CDK1	2.65	6.55	1								1		1		1
890	CC2	983	CDK1	3.32	6.66	1								1		1		1
891	CCNB1	983	CDK1	4.78	6.73	1								1		1		1
1026	CDKN1A	983	CDK1	1.41	6.06	1								1		1		1
1163	CKS1B	983	CDK1	3.61	6.6	1								1		1		1
1164	CKS2	983	CDK1	8.49	6.78	1								1		1		1
9088	PKMYT1	983	CDK1	2	7	1								1		1		1
7465	WEE1	983	CDK1	2	7	1								1		1		1
9133	CCNB2	983	CDK1	0.41	6.76			1				1		1		1		1
7414	VCL	57175	CORO1B	1.96	1.52	1							1		1		1
23603	CORO1C	57175	CORO1B	1.44	6.39	1								1		1		1
10726	NUDC	57175	CORO1B	0.5	6.84			1				1		1		1		1
8476	CDC42BPA	1454	CSNK1E	1	2.04	1							1		1		1
6711	SPTBN1	1454	CSNK1E	1.15	6.17	1							1		1			1
9322	TRIP10	1454	CSNK1E	2.24	6.67	1							1		1			1
26574	AATF	1454	CSNK1E	2.83	6.76	1							1			1		1
10142	AKAP9	1454	CSNK1E	2.83	6.76	1							1			1		1
25852	ARMC8	1454	CSNK1E	2	7	1							1			1		1
9879	DDX46	1454	CSNK1E	1.4	6.6	1							1			1		1
1967	EIF2B1	1454	CSNK1E	2	7	1							1			1		1
85395	FAM207A	1454	CSNK1E	2.83	6.76	1							1			1		1
63943	FKBPL	1454	CSNK1E	2.83	6.76	1							1			1		1
26130	GAPVD1	1454	CSNK1E	22.63	6.78	1							1			1		1
2997	GYS1	1454	CSNK1E	4.47	6.81	1							1			1		1
3054	HCFC1	1454	CSNK1E	2.83	6.76	1							1			1		1
81887	LAS1L	1454	CSNK1E	2.83	6.76	1							1			1		1
84946	LTV1	1454	CSNK1E	1.49	6.55	1							1			1		1
4163	MCC	1454	CSNK1E	8	6.78	1							1			1		1
57553	MICAL3	1454	CSNK1E	4.9	6.75	1							1			1		1
399687	MYO18A	1454	CSNK1E	6.32	6.8	1							1			1		1
5073	PARN	1454	CSNK1E	1	4.8	1							1			1		1
9659	PDE4DIP	1454	CSNK1E	2	7	1							1			1		1
5187	PER1	1454	CSNK1E	10.58	6.79	1							1			1		1
8864	PER2	1454	CSNK1E	2	7	1							1			1		1
25885	POLR1A	1454	CSNK1E	1.33	6.34	1							1			1		1
5576	PRKAR2A	1454	CSNK1E	4	6.76	1							1			1		1
55119	PRPF38B	1454	CSNK1E	1.41	6.06	1							1			1		1
54502	RBM47	1454	CSNK1E	2	7	1							1			1		1
84154	RPF2	1454	CSNK1E	1.15	5.42	1							1			1		1
23223	RRP12	1454	CSNK1E	1.11	6.5	1							1			1		1
9092	SART1	1454	CSNK1E	1.41	4.8	1							1			1		1
9632	SEC24C	1454	CSNK1E	1.73	5.58	1							1			1		1
10963	STIP1	1454	CSNK1E	4.47	6.81	1							1			1		1
81844	TRIM56	1454	CSNK1E	2.83	6.76	1							1			1		1
51504	TRMT112	1454	CSNK1E	1	4.8	1							1			1		1
55187	VPS13D	1454	CSNK1E	1.73	6.49	1							1			1		1
80232	WDR26	1454	CSNK1E	1.41	4.8	1							1			1		1
124245	ZC3H18	1454	CSNK1E	1.15	6.17	1							1			1		1
114991	ZNF618	1454	CSNK1E	3.46	6.84	1							1			1		1
9406	ZRANB2	1454	CSNK1E	1	4.8	1							1			1	1
6249	CLIP1	1454	CSNK1E	8	6.78	1								1		1		1
1407	CRY1	1454	CSNK1E	4.6	6.78	1								1		1		1
1408	CRY2	1454	CSNK1E	5.29	6.78	1								1		1		1
1453	CSNK1D	1454	CSNK1E	3.89	6.76	1								1		1		1
642273	FAM110C	1454	CSNK1E	3.46	6.84	1								1		1		1
139231	FAM199X	1454	CSNK1E	2.83	6.76	1								1		1		1
286077	FAM83H	1454	CSNK1E	2.16	6.46	1								1		1		1
24140	FTSJ1	1454	CSNK1E	2	7	1								1		1		1
5108	PCM1	1454	CSNK1E	1.41	6.06	1								1		1		1
9462	RASAL2	1454	CSNK1E	3.67	6.74	1								1		1		1
28966	SNX24	1454	CSNK1E	4	6.76	1								1		1		1
157680	VPS13B	1454	CSNK1E	11.14	6.79	1								1		1		1
8518	IKBKAP	1454	CSNK1E	0.58	5.44		1					1	1		1			1
1499	CTNNB1	1454	CSNK1E	0.57	-0.04				1			1	1		1		1
9414	TJP2	1454	CSNK1E	0.42	1.05				1			1	1		1		1
705	BYSL	1454	CSNK1E	0.5	5.52			1				1		1		1		1
1452	CSNK1A1	1454	CSNK1E	0.87	5.18			1				1		1		1		1
83541	FAM110A	1454	CSNK1E	0.29	7			1				1		1		1		1
2975	GTF3C1	1454	CSNK1E	0.47	4.51			1				1		1		1		1
55291	PPP6R3	1454	CSNK1E	0.58	4.29			1				1		1		1		1
9919	SEC16A	1454	CSNK1E	0.29	4.74			1				1		1		1		1
10155	TRIM28	1454	CSNK1E	0.38	4.95			1				1		1		1		1
11180	WDR6	1454	CSNK1E	0.31	4.56			1				1		1		1		1
79084	WDR77	1454	CSNK1E	0.57	4.79			1				1		1		1		1
3329	HSPD1	1454	CSNK1E	0.41	-0.05					1		1		1		1	1
55898	UNC45A	1454	CSNK1E	0.47	2.68					1		1		1		1		1
1829	DSG2	1455	CSNK1G2	1	4.8	1							1		1		1
2195	FAT1	1455	CSNK1G2	1.15	5.42	1							1		1			1
10768	AHCYL1	1455	CSNK1G2	2.83	6.76	1							1			1		1
613	BCR	1455	CSNK1G2	1.41	6.06	1							1			1		1
53944	CSNK1G1	1455	CSNK1G2	2	7	1							1			1		1
1456	CSNK1G3	1455	CSNK1G2	6.82	6.77	1							1			1		1
23131	GPATCH8	1455	CSNK1G2	1.73	6.49	1							1			1		1
3339	HSPG2	1455	CSNK1G2	2.65	6.55	1							1			1		1
3459	IFNGR1	1455	CSNK1G2	2	7	1							1			1		1
55705	IPO9	1455	CSNK1G2	2	7	1							1			1		1
4820	NKTR	1455	CSNK1G2	3.46	6.84	1							1			1		1
7037	TFRC	1455	CSNK1G2	2.83	6.76	1							1			1		1
10087	COL4A3BP	1455	CSNK1G2	3.46	6.84	1								1		1		1
1969	EPHA2	1455	CSNK1G2	0.71	5.14		1					1	1		1			1
3911	LAMA5	1455	CSNK1G2	0.47	3.81				1			1	1		1			1
421	ARVCF	1495	CTNNA1	2.24	6.67	1							1		1		1
1002	CDH4	1495	CTNNA1	5.29	6.78	1							1		1		1
8502	PKP4	1495	CTNNA1	3.67	6.74	1							1		1		1
57584	ARHGAP21	1495	CTNNA1	2.83	6.76	1							1			1		1
80224	NUBPL	1495	CTNNA1	2	7	1							1			1		1
22874	PLEKHA6	1495	CTNNA1	4.47	6.81	1							1			1	1
11231	SEC63	1495	CTNNA1	1	4.8	1							1			1		1
324	APC	1495	CTNNA1	6.93	6.79	1								1	1		1
999	CDH1	1495	CTNNA1	5.8	6.78	1								1	1		1
1000	CDH2	1495	CTNNA1	7.75	6.77	1								1	1		1
1001	CDH3	1495	CTNNA1	2.3	6.54	1								1	1		1
1499	CTNNB1	1495	CTNNA1	3.94	6.75	1								1	1		1
1500	CTNND1	1495	CTNNA1	1.76	6.56	1								1	1		1
3728	JUP	1495	CTNNA1	1.8	6.69	1								1	1		1
5663	PSEN1	1495	CTNNA1	4	6.76	1								1	1		1
7414	VCL	1495	CTNNA1	1.16	0.4	1								1	1		1
55914	ERBB2IP	1495	CTNNA1	0.2	4.8						1	1	1		1		1
3956	LGALS1	1495	CTNNA1	0.23	3.66		1					1	1		1		1
1739	DLG1	1495	CTNNA1	0.29	7			1				1		1	1			1
29119	CTNNA3	1495	CTNNA1	0.87	5.86		1					1		1	1			1
10987	COPS5	1495	CTNNA1	0.17	3.92			1				1		1		1		1
1496	CTNNA2	1499	CTNNB1	1.3	5.04	1							1		1			1
8502	PKP4	1499	CTNNB1	1.29	2.5	1							1		1		1
2512	FTL	1499	CTNNB1	1.05	5.05	1							1			1		1
3303	HSPA1A	1499	CTNNB1	3.33	5.1	1							1			1		1
140807	KRT72	1499	CTNNB1	1.49	5.08	1							1			1		1
22874	PLEKHA6	1499	CTNNB1	1.29	3.87	1							1			1	1
6159	RPL29	1499	CTNNB1	1.05	5.05	1							1			1		1
10376	TUBA1B	1499	CTNNB1	2.36	5.13	1							1			1		1
7314	UBB	1499	CTNNB1	1.49	5.08	1							1			1		1
324	APC	1499	CTNNB1	1.67	3.18	1								1	1		1
999	CDH1	1499	CTNNB1	1.47	2.74	1								1	1		1
1000	CDH2	1499	CTNNB1	2.94	4.58	1								1	1		1
1495	CTNNA1	1499	CTNNB1	1.8	4.96	1								1	1		1
1500	CTNND1	1499	CTNNB1	1.07	2.29	1								1	1		1
4790	NFKB1	1499	CTNNB1	1.49	5.08	1								1		1		1
421	ARVCF	1499	CTNNB1	0.91	2.51				1		1	1	1		1		1
1002	CDH4	1499	CTNNB1	0.91	1.86				1		1	1	1		1		1
6222	RPS18	1499	CTNNB1	0.91	4.21						1	1	1			1	1
5663	PSEN1	1499	CTNNB1	0.53	1.06			1	1		1	1		1	1		1
1001	CDH3	1499	CTNNB1	0.91	3.32					1	1	1		1	1		1
1008	CDH10	1499	CTNNB1	0.2	5.05		1	1				1		1	1			1
728378	POTEF	1499	CTNNB1	0.28	5.08			1				1		1		1	1
2196	FAT2	54935	DUSP23	1.12	5.84	1							1		1		1
6548	SLC9A1	54935	DUSP23	1	4.8	1							1		1			1
160428	ALDH1L2	54935	DUSP23	2	7	1							1			1		1
521	ATP5I	54935	DUSP23	1	4.8	1							1			1	1
25814	ATXN10	54935	DUSP23	1.41	6.06	1							1			1		1
29086	BABAM1	54935	DUSP23	1	4.8	1							1			1		1
1373	CPS1	54935	DUSP23	4.47	6.81	1							1			1		1
55308	DDX19A	54935	DUSP23	2	7	1							1			1		1
11269	DDX19B	54935	DUSP23	2	6.61	1							1			1		1
10212	DDX39A	54935	DUSP23	1.41	6.06	1							1			1		1
1785	DNM2	54935	DUSP23	2.83	6.76	1							1			1		1
80267	EDEM3	54935	DUSP23	1.41	6.06	1							1			1		1
23197	FAF2	54935	DUSP23	1	4.8	1							1			1		1
51647	FAM96B	54935	DUSP23	2	7	1							1			1		1
9761	MLEC	54935	DUSP23	1	4.8	1							1			1		1
4976	OPA1	54935	DUSP23	1	4.8	1							1			1		1
5161	PDHA2	54935	DUSP23	1	4.8	1							1			1		1
6499	SKIV2L	54935	DUSP23	2.83	6.76	1							1			1		1
3703	STT3A	54935	DUSP23	1	4.8	1							1			1	1
9652	TTC37	54935	DUSP23	1.41	6.06	1							1			1		1
1001	CDH3	54935	DUSP23	0.63	0.29				1			1	1		1		1
1499	CTNNB1	54935	DUSP23	0.81	0.11				1			1	1		1		1
3728	JUP	54935	DUSP23	0.5	0.28				1			1	1		1		1
10135	NAMPT	54935	DUSP23	0.47	3.81				1			1	1		1			1
7846	TUBA1A	54935	DUSP23	0.29	1.46					1		1		1		1		1
9231	DLG5	2011	MARK2	4.31	6.74	1							1		1			1
11214	AKAP13	2011	MARK2	1.33	6.34	1							1			1		1
2074	ERCC6	2011	MARK2	2.83	6.76	1							1			1		1
140710	SOGA1	2011	MARK2	4.47	6.81	1							1			1		1
9181	ARHGEF2	2011	MARK2	1.21	6.66	1								1	1			1
5584	PRKCI	2011	MARK2	1.15	6.17	1								1	1			1
4140	MARK3	2011	MARK2	1.47	6.44	1								1		1		1
23255	MTCL1	2011	MARK2	4.47	6.81	1								1		1		1
7531	YWHAE	2011	MARK2	1.26	5.19	1								1		1		1
8476	CDC42BPA	2011	MARK2	0.35	6.49						1	1	1		1		1
5784	PTPN14	2011	MARK2	0.29	3.65						1	1	1		1			1
7414	VCL	2011	MARK2	0.76	0.05				1			1	1		1		1
80346	REEP4	2011	MARK2	0.2	4.8		1					1	1			1	1
7533	YWHAH	2011	MARK2	0.57	4.19			1				1		1	1			1
387119	CEP85L	2011	MARK2	0.29	7			1				1		1		1		1
23303	KIF13B	2011	MARK2	0.65	6.81			1				1		1		1		1
4139	MARK1	2011	MARK2	0.35	5.58			1				1		1		1	1
22841	RAB11FIP2	2011	MARK2	0.41	6.76			1				1		1		1		1
2810	SFN	2011	MARK2	0.17	4.51			1				1		1		1		1
7529	YWHAB	2011	MARK2	0.98	4.52			1				1		1		1		1
999	CDH1	284086	NEK8	1.25	0.16	1							1		1		1
1001	CDH3	284086	NEK8	1.17	1.54	1							1		1		1
1499	CTNNB1	284086	NEK8	1.07	0.32	1							1		1		1
55914	ERBB2IP	284086	NEK8	1	4.8	1							1		1		1
124401	ANKS3	284086	NEK8	3.46	6.84	1							1			1		1
203286	ANKS6	284086	NEK8	6.93	6.79	1							1			1		1
813	CALU	284086	NEK8	1	2.94	1							1			1		1
150472	CBWD2	284086	NEK8	1.41	6.06	1							1			1		1
11140	CDC37	284086	NEK8	1.73	1.76	1							1			1	1
1347	COX7A2	284086	NEK8	1	4.8	1							1			1		1
2289	FKBP5	284086	NEK8	2.49	0.69	1							1			1	1
3324	HSP90AA2	284086	NEK8	1.06	1.23	1							1			1	1
5641	LGMN	284086	NEK8	1	4.8	1							1			1		1
4728	NDUFS8	284086	NEK8	2	7	1							1			1		1
140609	NEK7	284086	NEK8	4.47	6.81	1							1			1		1
134492	NUDCD2	284086	NEK8	2	7	1							1			1		1
8974	P4HA2	284086	NEK8	1.73	4.7	1							1			1	1
11315	PARK7	284086	NEK8	1	4.8	1							1			1		1
5537	PPP6C	284086	NEK8	1	2.94	1							1			1	1
6319	SCD	284086	NEK8	1	4.8	1							1			1		1
3703	STT3A	284086	NEK8	1	4.8	1							1			1	1
10910	SUGT1	284086	NEK8	2	6.61	1							1			1		1
10972	TMED10	284086	NEK8	2	6.05	1							1			1		1
10959	TMED2	284086	NEK8	1	4.8	1							1			1		1
3320	HSP90AA1	284086	NEK8	1.37	2.1	1								1		1	1
1829	DSG2	284086	NEK8	0.2	4.8						1	1	1		1		1
1495	CTNNA1	284086	NEK8	0.67	5.73		1					1	1		1		1
1830	DSG3	284086	NEK8	0.58	4.2		1					1	1		1		1
2196	FAT2	284086	NEK8	0.71	2.18				1			1	1		1		1
3728	JUP	284086	NEK8	0.43	0.15				1			1	1		1		1
1825	DSC3	284086	NEK8	0.57	2.97				1			1	1		1			1
521	ATP5I	284086	NEK8	0.2	4.8						1	1	1			1	1
10075	HUWE1	4832	NME3	1.28	6.49	1							1			1		1
3615	IMPDH2	4832	NME3	1.49	5.73	1							1			1	1
5269	SERPINB6	4832	NME3	1.79	6.56	1							1			1		1
57510	XPO5	4832	NME3	1.73	6.49	1							1			1		1
4830	NME1	4832	NME3	4.21	6.77	1								1	1			1
4831	NME2	4832	NME3	4.16	6.78	1								1		1		1
6624	FSCN1	5217	PFN2	2	7	1							1		1			1
10163	WASF2	5217	PFN2	2	7	1							1		1			1
10006	ABI1	5217	PFN2	2	7	1							1			1		1
60	ACTB	5217	PFN2	1.09	6.63	1							1			1		1
345651	ACTBL2	5217	PFN2	1	6.72	1							1			1		1
10664	CTCF	5217	PFN2	1	4.8	1							1			1		1
55740	EH	5217	PFN2	1.93	2.5	1							1			1		1
57648	KIAA1522	5217	PFN2	1	4.8	1							1			1		1
728378	POTEF	5217	PFN2	4	6.76	1							1			1	1
24142	T6	5217	PFN2	2.83	6.76	1							1			1		1
7408	VASP	5217	PFN2	1.26	2.01	1								1	1			1
58	ACTA1	5217	PFN2	6.63	6.77	1								1		1		1
59	ACTA2	5217	PFN2	1.46	6.74	1								1		1		1
6598	SMARCB1	5217	PFN2	0.35	3.58		1					1	1		1			1
84152	PPP1R1B	5217	PFN2	0.57	2.7						1	1	1			1		1
51466	EVL	5217	PFN2	0.5	1.14					1		1		1		1		1
5777	PTPN6	5583	PRKCH	5.15	1.26	1							1		1		1
718	C3	5583	PRKCH	1.11	6.22	1							1			1		1
6139	RPL17	5583	PRKCH	2	7	1							1			1		1
6222	RPS18	5583	PRKCH	2.83	6.76	1							1			1	1
5781	PTPN11	5777	PTPN6	2.83	6.76	1							1		1			1
56647	BCCIP	5777	PTPN6	1	4.8	1							1			1		1
1211	CLTA	5777	PTPN6	1	4.8	1							1			1		1
53981	CPSF2	5777	PTPN6	1	4.8	1							1			1		1
1662	DDX10	5777	PTPN6	1	4.8	1							1			1		1
8473	OGT	5777	PTPN6	2	7	1							1			1		1
23002	DAAM1	387	RHOA	5.66	6.81	1							1			1		1
23244	PDS5A	387	RHOA	2.03	6.68	1							1			1		1
388	RHOB	387	RHOA	3.16	6.63	1							1			1		1
396	ARHGDIA	387	RHOA	5.2	6.56	1								1		1	1
397	ARHGDIB	387	RHOA	3.46	6.84	1								1		1		1
5910	RAP1GDS1	387	RHOA	3	6.43	1								1		1	1
4282	MIF	55781	RIOK2	2.83	6.76	1							1		1			1
84945	ABHD13	55781	RIOK2	2	7	1							1			1		1
1152	CKB	55781	RIOK2	2.83	6.76	1							1			1		1
9086	EIF1AY	55781	RIOK2	1	4.8	1							1			1		1
83640	FAM103A1	55781	RIOK2	1.41	6.06	1							1			1		1
3094	HINT1	55781	RIOK2	2	7	1							1			1		1
55227	LRRC1	55781	RIOK2	2	7	1							1			1		1
64963	MRPS11	55781	RIOK2	1	2.94	1							1			1		1
51021	MRPS16	55781	RIOK2	1	4.8	1							1			1		1
150678	MYEOV2	55781	RIOK2	2	7	1							1			1		1
5522	PPP2R2C	55781	RIOK2	1	4.8	1							1			1		1
55844	PPP2R2D	55781	RIOK2	2	7	1							1			1		1
64320	RNF25	55781	RIOK2	1	4.8	1							1			1		1
112936	VPS26B	55781	RIOK2	2	7	1							1			1		1
25831	HECTD1	55781	RIOK2	2.83	6.76	1								1		1		1
9559	VPS26A	55781	RIOK2	3.46	6.84	1								1		1		1
55737	VPS35	55781	RIOK2	4.47	6.81	1								1		1		1
5245	PHB	55781	RIOK2	0.5	3.06		1					1	1		1		1
7818	DAP3	55781	RIOK2	0.24	4.08			1				1		1		1		1
2091	FBL	55781	RIOK2	0.2	4.8			1				1		1		1		1
56945	MRPS22	55781	RIOK2	0.29	4.5			1				1		1		1		1
51649	MRPS23	55781	RIOK2	0.33	3.96			1				1		1		1		1
10240	MRPS31	55781	RIOK2	0.24	4.93			1				1		1		1		1
51081	MRPS7	55781	RIOK2	0.19	4.81			1				1		1		1		1
55037	PTCD3	55781	RIOK2	0.4	4.53			1				1		1		1		1
7019	TFAM	55781	RIOK2	0.21	4.27			1				1		1		1		1
51699	VPS29	55781	RIOK2	0.29	6.93			1				1		1		1		1
3329	HSPD1	55781	RIOK2	0.58	0.2					1		1		1		1	1
65993	MRPS34	55781	RIOK2	0.47	3.81					1		1		1		1		1
5315	PKM	55781	RIOK2	0.89	-0.07					1		1		1		1	1
6801	STRN	200734	SPRED2	1.15	2.64	1							1		1			1
9218	VAPA	200734	SPRED2	1.73	6.49	1							1		1			1
83481	EPPK1	200734	SPRED2	1.47	6.6	1							1			1		1
5910	RAP1GDS1	200734	SPRED2	1.73	2.02	1							1			1	1
7871	SLMAP	200734	SPRED2	1.15	3.21	1							1			1		1
54503	ZDHHC13	200734	SPRED2	2	7	1							1			1		1
161742	SPRED1	200734	SPRED2	2.83	6.76	1								1		1		1
857	CAV1	200734	SPRED2	0.31	4.08						1	1	1			1		1
5583	PRKCH	6794	STK11	1.73	6.49	1							1		1		1
9318	COPS2	6794	STK11	3.46	6.84	1							1			1		1
3324	HSP90AA2	6794	STK11	2.3	6.62	1							1			1	1
730211	HSP90AA5P	6794	STK11	2	7	1							1			1		1
3326	HSP90AB1	6794	STK11	1.15	6.09	1							1			1		1
664618	HSP90AB4P	6794	STK11	2.83	6.76	1							1			1		1
4139	MARK1	6794	STK11	1.41	3.65	1							1			1	1
10797	MTHFD2	6794	STK11	1	4.8	1							1			1		1
10531	PITRM1	6794	STK11	7.21	6.77	1							1			1		1
51719	CAB39	6794	STK11	13.71	6.79	1								1		1		1
11140	CDC37	6794	STK11	3.18	6.46	1								1		1	1
2289	FKBP5	6794	STK11	6.99	6.7	1								1		1	1
3320	HSP90AA1	6794	STK11	2.28	6.31	1								1		1	1
92335	STRADA	6794	STK11	12.17	6.78	1								1		1		1
55437	STRADB	6794	STK11	4.47	6.81	1								1		1		1
81617	CAB39L	6794	STK11	0.29	7			1				1		1		1		1
2011	MARK2	6794	STK11	0.65	6.21			1				1		1		1		1
57787	MARK4	6794	STK11	0.29	7			1				1		1		1		1
79657	RPAP3	6794	STK11	0.2	4.8			1				1		1		1		1
1277	COL1A1	83931	STK40	1	4.8	1							1			1		1
2289	FKBP5	83931	STK40	2.17	0.48	1							1			1	1
2355	FOSL2	83931	STK40	2.83	6.76	1							1			1		1
3726	JUNB	83931	STK40	1.41	6.06	1							1			1		1
3727	JUND	83931	STK40	2	7	1							1			1		1
64326	RFWD2	83931	STK40	1.15	5.42	1							1			1		1
56897	WRNIP1	83931	STK40	2.03	6.68	1							1			1		1
5583	PRKCH	51657	STYXL1	1	2.04	1							1		1		1
4069	LYZ	51657	STYXL1	1	4.8	1							1			1		1
5203	PFDN4	51657	STYXL1	2.83	6.76	1							1			1		1
5204	PFDN5	51657	STYXL1	2.83	6.76	1							1			1		1
7411	VBP1	51657	STYXL1	4	6.76	1							1			1		1
1823	DSC1	51657	STYXL1	0.94	5.49		1					1	1		1			1
1828	DSG1	51657	STYXL1	0.32	3.48		1					1	1		1		1
3728	JUP	51657	STYXL1	0.56	0.42				1			1	1		1		1
396	ARHGDIA	89882	TPD52L3	2.65	1.57	1							1			1	1
51806	CALML5	89882	TPD52L3	3.46	6.84	1							1			1		1
65005	MRPL9	89882	TPD52L3	1	4.8	1							1			1		1
7163	TPD52	89882	TPD52L3	6	6.78	1							1			1		1
7164	TPD52L1	89882	TPD52L3	4	6.76	1							1			1		1
7165	TPD52L2	89882	TPD52L3	6	6.78	1							1			1		1
1041	CDSN	89882	TPD52L3	0.5	3.29		1					1	1		1			1
1828	DSG1	89882	TPD52L3	0.32	3.48		1					1	1		1		1
1832	DSP	89882	TPD52L3	0.2	4.6		1					1	1		1			1
84962	AJUBA	7205	TRIP6	4	6.76	1							1		1			1
5777	PTPN6	7205	TRIP6	1.47	-0.06	1							1		1		1
10498	CARM1	7205	TRIP6	2	7	1							1			1		1
55749	CCAR1	7205	TRIP6	1.63	0.51	1							1			1		1
23085	ERC1	7205	TRIP6	2	7	1							1			1		1
85379	KIAA1671	7205	TRIP6	5.29	6.78	1							1			1		1
55214	LEPREL1	7205	TRIP6	2.83	6.76	1							1			1		1
8994	LIMD1	7205	TRIP6	3.46	6.84	1							1			1		1
8974	P4HA2	7205	TRIP6	1.73	4.7	1							1			1	1
5523	PPP2R3A	7205	TRIP6	2.83	6.76	1							1			1		1
27342	RABGEF1	7205	TRIP6	2.83	6.76	1							1			1		1
9376	SLC22A8	7205	TRIP6	2	7	1							1			1		1
6645	SNTB2	7205	TRIP6	1.41	6.06	1							1			1		1
26000	TBC1D10B	7205	TRIP6	1.63	5.97	1							1			1		1
7874	USP7	7205	TRIP6	2.83	6.76	1							1			1		1
7402	UTRN	7205	TRIP6	3.39	6.76	1							1			1		1
23513	SCRIB	7205	TRIP6	1.15	5.42	1								1	1			1
10054	UBA2	7205	TRIP6	2	7	1								1		1		1
9414	TJP2	7205	TRIP6	0.93	6.39		1					1	1		1		1
7414	VCL	7205	TRIP6	0.62	-0.03				1			1		1	1		1
5034	P4HB	7205	TRIP6	0.25	4.74			1				1		1		1		1
57175	CORO1B	7414	VCL	1.54	1.63	1							1			1		1
9852	EPM2AIP1	7414	VCL	2	7	1							1			1		1
23307	FKBP15	7414	VCL	1.73	6.49	1							1			1		1
23187	PHLDB1	7414	VCL	2.83	6.76	1							1			1		1
7094	TLN1	7414	VCL	0.37	5.87			1				1		1	1			1
