# Supplementary material for: A protein interaction map for cell-cell adhesion regulators identifies DUSP23 as a novel phosphatase for β-catenin
Source: Sci Rep. 2016 Jun 3;6:27114. doi: 10.1038/srep27114 (PMC4891818; doi:10.1038/srep27114)
Supplement: Supplementary Table S2 [file srep27114-s3.xls]

## Sheet: Sheet1
Name	EntrezGene	Source
ABL1	25	BKL
ACTN4	81	BKL
ADAM10	102	BKL
ADAM12	8038	BKL
ADAM15	8751	BKL
ADAM23	8745	BKL
ADAM28	10863	BKL
ADAM9	8754	BKL
ADAMTS5	11096	BKL
ADNP	23394	BKL
AGTR1	185	BKL
AIMP1	9255	BKL
AJUBA	84962	BKL
ALCAM	214	BKL
AMICA1	120425	BKL
AMIGO1	57463	BKL
ANGPT2	285	BKL
ANXA1	301	BKL
ANXA2	302	BKL
ANXA2R	389289	BKL
ANXA6	309	BKL
AOC3	8639	BKL
ARHGAP32	9743	BKL
ASTN1	460	BKL
ASTN2	23245	BKL
ATP2C1	27032	BKL
AXL	558	BKL
B3GNT3	10331	BKL
BAG1	573	BKL
BCAR1	9564	BKL
BLOC1S4	55330	BKL
BMP1	649	BKL
BMP6	654	BKL
BRMS1	25855	BKL
C5	727	BKL
CADM1	23705	BKL
CADM2	253559	BKL
CADM3	57863	BKL
CCL11	6356	BKL
CCL17	6361	BKL
CCL19	6363	BKL
CCL2	6347	BKL
CCL20	6364	BKL
CCL21	6366	BKL
CCL22	6367	BKL
CCL25	6370	BKL
CCL27	10850	BKL
CCL4	6351	BKL
CCL5	6352	BKL
CCNC	892	BKL
CCR4	1233	BKL
CCR6	1235	BKL
CD14	929	BKL
CD151	977	BKL
CD2	914	BKL
CD209	30835	BKL
CD226	10666	BKL
CD24	100133941	BKL
CD244	51744	BKL
CD2AP	23607	BKL
CD34	947	BKL
CD40	958	BKL
CD40LG	959	BKL
CD44	960	BKL
CD47	961	BKL
CD53	963	BKL
CD58	965	BKL
CD59	966	BKL
CD6	923	BKL
CD63	967	BKL
CD84	8832	BKL
CD8A	925	BKL
CD9	928	BKL
CD96	10225	BKL
CD99	4267	BKL
CDCP1	64866	BKL
CDH1	999	BKL
CDH10	1008	BKL
CDH11	1009	BKL
CDH12	1010	BKL
CDH13	1012	BKL
CDH15	1013	BKL
CDH16	1014	BKL
CDH17	1015	BKL
CDH18	1016	BKL
CDH19	28513	BKL
CDH2	1000	BKL
CDH20	28316	BKL
CDH22	64405	BKL
CDH23	64072	BKL
CDH24	64403	BKL
CDH26	60437	BKL
CDH3	1001	BKL
CDH4	1002	BKL
CDH5	1003	BKL
CDH6	1004	BKL
CDH7	1005	BKL
CDH8	1006	BKL
CDH9	1007	BKL
CDHR1	92211	BKL
CDHR2	54825	BKL
CDHR4	389118	BKL
CDHR5	53841	BKL
CDKN1B	1027	BKL
CDSN	1041	BKL
CEACAM1	634	BKL
CEACAM16	388551	BKL
CEACAM6	4680	BKL
CEACAM8	1088	BKL
CEL	1056	BKL
CELSR3	1951	BKL
CERCAM	51148	BKL
CFH	3075	BKL
CFL1	1072	BKL
CLCA2	9635	BKL
CLDN10	9071	BKL
CLDN4	1364	BKL
CLEC4G	339390	BKL
CLMP	79827	BKL
CLSTN1	22883	BKL
CLSTN2	64084	BKL
CLU	1191	BKL
CMA1	1215	BKL
CNTN1	1272	BKL
CNTN2	6900	BKL
CNTN5	53942	BKL
CNTNAP1	8506	BKL
COL11A1	1301	BKL
COL9A1	1297	BKL
COMMD7	149951	BKL
CORO1A	11151	BKL
CRKL	1399	BKL
CSF3	1440	BKL
CTNNA1	1495	BKL
CTNNA3	29119	BKL
CTNNB1	1499	BKL
CTNND2	1501	BKL
CTSZ	1522	BKL
CTTN	2017	BKL
CUZD1	50624	BKL
CX3CL1	6376	BKL
CX3CR1	1524	BKL
CXADR	1525	BKL
CXCL11	6373	BKL
CXCL12	6387	BKL
CXCL16	58191	BKL
CXCL5	6374	BKL
CXCL9	4283	BKL
CXCR1	3577	BKL
CXCR2	3579	BKL
CXCR4	7852	BKL
CXCR5	643	BKL
CXCR6	10663	BKL
CYLD	1540	BKL
CYTH1	9267	BKL
DAB2	1601	BKL
DCHS1	8642	BKL
DCHS2	54798	BKL
DCN	1634	BKL
DLG1	1739	BKL
DLG3	1741	BKL
DPAGT1	1798	BKL
DRG2	1819	BKL
DSC1	1823	BKL
DSC2	1824	BKL
DSC3	1825	BKL
DSCAM	1826	BKL
DSCAML1	57453	BKL
DSG1	1828	BKL
DSG2	1829	BKL
DSG3	1830	BKL
DSG4	147409	BKL
DSP	1832	BKL
DUSP26	78986	BKL
EDA	1896	BKL
EFNA4	1945	BKL
EFNB1	1947	BKL
EGFR	1956	BKL
ELANE	1991	BKL
EMB	133418	BKL
EMILIN1	11117	BKL
EMR2	30817	BKL
EMR3	84658	BKL
ENTPD1	953	BKL
ENTPD5	957	BKL
EPCAM	4072	BKL
EPDR1	54749	BKL
EPHA2	1969	BKL
EPHA4	2043	BKL
EPHB3	2049	BKL
EPHB4	2050	BKL
ESAM	90952	BKL
ESM1	11082	BKL
EXOC1	55763	BKL
F11R	50848	BKL
F13A1	2162	BKL
F2	2147	BKL
F2R	2149	BKL
FAT3	120114	BKL
FAT4	79633	BKL
FBLN5	10516	BKL
FCER2	2208	BKL
FER	2241	BKL
FERMT1	55612	BKL
FERMT2	10979	BKL
FERMT3	83706	BKL
FES	2242	BKL
FEZ2	9637	BKL
FGF2	2247	BKL
FGFR3	2261	BKL
FLCN	201163	BKL
FLG	2312	BKL
FLNB	2317	BKL
FLRT3	23767	BKL
FOXO1	2308	BKL
FPR1	2357	BKL
FRMD4A	55691	BKL
FSCN1	6624	BKL
FXYD5	53827	BKL
GAL3ST2	64090	BKL
GATA3	2625	BKL
GCA	25801	BKL
GCNT1	2650	BKL
GH1	2688	BKL
GJA4	2701	BKL
GOLPH3	64083	BKL
GPI	2821	BKL
GPNMB	10457	BKL
GTPBP4	23560	BKL
HAS2	3037	BKL
HIST1H3J	8356	BKL
HLA-E	3133	BKL
HLA-G	3135	BKL
HOXA4	3201	BKL
HOXA5	3202	BKL
HOXB4	3214	BKL
HRG	3273	BKL
HSPG2	3339	BKL
ICAM1	3383	BKL
ICAM3	3385	BKL
ICAM5	7087	BKL
IDH1	3417	BKL
IFITM1	8519	BKL
IFNB1	3456	BKL
IGFBP5	3488	BKL
IGSF11	152404	BKL
IGSF5	150084	BKL
IKBKAP	8518	BKL
IL1B	3553	BKL
IL6R	3570	BKL
IL8	3576	BKL
ILK	3611	BKL
INVS	27130	BKL
IQGAP1	8826	BKL
ITGA1	3672	BKL
ITGA10	8515	BKL
ITGA2	3673	BKL
ITGA2B	3674	BKL
ITGA4	3676	BKL
ITGA5	3678	BKL
ITGA7	3679	BKL
ITGA9	3680	BKL
ITGAD	3681	BKL
ITGAE	3682	BKL
ITGAL	3683	BKL
ITGAM	3684	BKL
ITGB1	3688	BKL
ITGB2	3689	BKL
ITGB3	3690	BKL
ITGB4	3691	BKL
ITGB7	3695	BKL
JAM2	58494	BKL
JAM3	83700	BKL
KAL1	3730	BKL
KIRREL2	84063	BKL
KITLG	4254	BKL
KLK5	25818	BKL
L1CAM	3897	BKL
LAMA4	3910	BKL
LAMA5	3911	BKL
LAMB1	3912	BKL
LAMB4	22798	BKL
LAMC1	3915	BKL
LEF1	51176	BKL
LGALS1	3956	BKL
LGALS2	3957	BKL
LGALS3	3958	BKL
LGALS3BP	3959	BKL
LGALS7	3963	BKL
LGALS8	3964	BKL
LLPH	84298	BKL
LRRC7	57554	BKL
LRRC8A	56262	BKL
LRRTM1	347730	BKL
LRRTM3	347731	BKL
LSAMP	4045	BKL
LUM	4060	BKL
LY6D	8581	BKL
LY9	4063	BKL
MADCAM1	8174	BKL
MAEA	10296	BKL
MAGED1	9500	BKL
MAN2C1	4123	BKL
MARCKSL1	65108	BKL
MATN1	4146	BKL
MATN2	4147	BKL
MCAM	4162	BKL
MDGA1	266727	BKL
MDK	4192	BKL
MEGF8	1954	BKL
MEGF9	1955	BKL
MGAT5	4249	BKL
MGP	4256	BKL
MICALL2	79778	BKL
MIF	4282	BKL
MINK1	50488	BKL
MIP	4284	BKL
MIR126	406913	BKL
MIR1908	100302263	BKL
MIR205	406988	BKL
MIR365A	100126355	BKL
MIR4423	100616481	BKL
MIR492	574449	BKL
MIR661	724031	BKL
MMP14	4323	BKL
MMP7	4316	BKL
MPZ	4359	BKL
MPZL2	10205	BKL
MSLN	10232	BKL
MUC1	4582	BKL
MUC16	94025	BKL
MYH9	4627	BKL
NAMPT	10135	BKL
NANOS1	340719	BKL
NCAM2	4685	BKL
NCSTN	23385	BKL
NFASC	23114	BKL
NFATC1	4772	BKL
NINJ2	4815	BKL
NLGN3	54413	BKL
NLGN4X	57502	BKL
NME1	4830	BKL
NPHS1	4868	BKL
NQO1	1728	BKL
NT5E	4907	BKL
NTM	50863	BKL
NTN5	126147	BKL
NYX	60506	BKL
OCLN	100506658	BKL
OLR1	4973	BKL
ORM1	5004	BKL
OSBPL3	26031	BKL
P2RY1	5028	BKL
P2RY12	64805	BKL
PCDH1	5097	BKL
PCDH10	57575	BKL
PCDH15	65217	BKL
PCDH17	27253	BKL
PCDH18	54510	BKL
PCDH19	57526	BKL
PCDH8	5100	BKL
PCDH9	5101	BKL
PCDHA1	56147	BKL
PCDHA10	56139	BKL
PCDHA12	56137	BKL
PCDHA2	56146	BKL
PCDHA4	56144	BKL
PCDHA5	56143	BKL
PCDHA7	56141	BKL
PCDHA9	9752	BKL
PCDHAC1	56135	BKL
PCDHB1	29930	BKL
PCDHB16	57717	BKL
PCDHB5	26167	BKL
PCDHB8	56128	BKL
PCDHGA1	56114	BKL
PCDHGA11	56105	BKL
PCDHGA12	26025	BKL
PCDHGA8	9708	BKL
PCDHGB1	56104	BKL
PCDHGB2	56103	BKL
PCDHGB3	56102	BKL
PCDHGB4	8641	BKL
PCDHGB5	56101	BKL
PCDHGB6	56100	BKL
PCDHGB7	56099	BKL
PCDHGC3	5098	BKL
PDPN	10630	BKL
PEAR1	375033	BKL
PEBP1	5037	BKL
PECAM1	5175	BKL
PF4	5196	BKL
PFN1	5216	BKL
PHB	5245	BKL
PHB2	11331	BKL
PIK3CA	5290	BKL
PKD1	5310	BKL
PKN2	5586	BKL
PKP1	5317	BKL
PKP4	8502	BKL
PLA2G5	5322	BKL
PLAU	5328	BKL
PLAUR	5329	BKL
PLCG1	5335	BKL
PLEKHA2	59339	BKL
PLXNA4	91584	BKL
PNN	5411	BKL
PNPLA2	57104	BKL
PODXL	5420	BKL
POSTN	10631	BKL
PPAP2B	8613	BKL
PPARG	5468	BKL
PPBP	5473	BKL
PRKCA	5578	BKL
PRKCD	5580	BKL
PROCR	10544	BKL
PRTN3	5657	BKL
PSEN1	5663	BKL
PSG9	5678	BKL
PTAFR	5724	BKL
PTGER4	5734	BKL
PTN	5764	BKL
PTPN1	5770	BKL
PTPN14	5784	BKL
PTPRC	5788	BKL
PTPRJ	5795	BKL
PTPRM	5797	BKL
PTPRU	10076	BKL
PTPRZ1	5803	BKL
PVR	5817	BKL
PVRL1	5818	BKL
PVRL2	5819	BKL
PVRL3	25945	BKL
PVRL4	81607	BKL
PXN	5829	BKL
RAB8A	4218	BKL
RAC1	5879	BKL
RAC3	5881	BKL
RAP1B	5908	BKL
RAP1GAP	5909	BKL
RAPGEF1	2889	BKL
RASIP1	54922	BKL
RDX	5962	BKL
RELA	5970	BKL
RGMA	56963	BKL
RGN	9104	BKL
RGS3	5998	BKL
RHOA	387	BKL
ROBO2	6092	BKL
RREB1	6239	BKL
RXFP1	59350	BKL
S100A9	6280	BKL
S1PR1	1901	BKL
S1PR3	1903	BKL
SAA1	6288	BKL
SCUBE2	57758	BKL
SCXA	100129885	BKL
SDK2	54549	BKL
SELE	6401	BKL
SELL	6402	BKL
SELP	6403	BKL
SELPLG	6404	BKL
SEMA4B	10509	BKL
SEMA4D	10507	BKL
SERPING1	710	BKL
SIGLEC5	8778	BKL
SIGLEC7	27036	BKL
SIGLEC9	27180	BKL
SIPA1	6494	BKL
SKAP1	8631	BKL
SLAMF1	6504	BKL
SLAMF7	57823	BKL
SLC12A6	9990	BKL
SLC35A2	7355	BKL
SLC3A2	6520	BKL
SLC7A11	23657	BKL
SLC9A3R1	9368	BKL
SLCO2B1	11309	BKL
SLIT2	9353	BKL
SMAD7	4092	BKL
SMARCB1	6598	BKL
SNAI2	6591	BKL
SORL1	6653	BKL
SOX9	6662	BKL
SPA17	53340	BKL
SPARC	6678	BKL
SPN	6693	BKL
SPON2	10417	BKL
SPP1	6696	BKL
SPTBN1	6711	BKL
ST6GAL1	6480	BKL
ST6GALNAC5	81849	BKL
ST7	7982	BKL
STAT1	6772	BKL
STIM1	6786	BKL
STMN3	50861	BKL
STOX1	219736	BKL
SYK	6850	BKL
TACR1	6869	BKL
TACR2	6865	BKL
THBD	7056	BKL
THBS1	7057	BKL
THY1	7070	BKL
TIAM1	7074	BKL
TINAG	27283	BKL
TJP2	9414	BKL
TMEM102	284114	BKL
TMEM204	79652	BKL
TMIGD2	126259	BKL
TMPRSS4	56649	BKL
TNF	7124	BKL
TNFRSF11B	4982	BKL
TNFSF10	8743	BKL
TNFSF12	8742	BKL
TNFSF4	7292	BKL
TP63	8626	BKL
TRIP10	9322	BKL
TRIP6	7205	BKL
TRO	7216	BKL
TRPC1	7220	BKL
TRPC3	7222	BKL
TSPAN8	7103	BKL
UBR4	23352	BKL
UGCG	7357	BKL
UMOD	7369	BKL
VAMP7	6845	BKL
VASP	7408	BKL
VCAM1	7412	BKL
VCL	7414	BKL
VEGFA	7422	BKL
VEZT	55591	BKL
VNN2	8875	BKL
VSIG1	340547	BKL
WASF2	10163	BKL
WNT7B	7477	BKL
WWOX	51741	BKL
XRCC5	7520	BKL
YES1	7525	BKL
ZAN	7455	BKL
ZEB1	6935	BKL
PCDHGB7	56099	AMIGO
PCDHGA12	56098	AMIGO
PCDHGC5	56098	AMIGO
PCDHGC4	56098	AMIGO
PCDHGC3	56098	AMIGO
PCDHGA12	56097	AMIGO
PCDHGC5	56097	AMIGO
PCDHGC4	56097	AMIGO
PCDHGC3	56097	AMIGO
MPZL2	10205	AMIGO
NRCAM	4897	AMIGO
CADM3	57863	AMIGO
DSG4	147409	AMIGO
DSC3	1825	AMIGO
DSC1	1823	AMIGO
DSC2	1824	AMIGO
DSG2	1829	AMIGO
PCDH20	64881	AMIGO
CDHR4	389118	AMIGO
DSG1	1828	AMIGO
ROBO1	6091	AMIGO
LOC642132	6091	AMIGO
CLDN20	49861	AMIGO
ROBO2	6092	AMIGO
CDH20	28316	AMIGO
CDHR1	92211	AMIGO
CDH19	28513	AMIGO
DCHS2	54798	AMIGO
CDH23	64072	AMIGO
CD164	8763	AMIGO
CX3CL1	6376	AMIGO
PCDH12	51294	AMIGO
NFASC	23114	AMIGO
KIFAP3	22920	AMIGO
CLSTN2	64084	AMIGO
TRO	7216	AMIGO
CLDN23	137075	AMIGO
DSG3	1830	AMIGO
ARVCF	421	AMIGO
FAT4	79633	AMIGO
NPTN	27020	AMIGO
CLDN10	9071	AMIGO
CLDN8	9073	AMIGO
CLDN2	9075	AMIGO
CLDN6	9074	AMIGO
LOC284620	9074	AMIGO
CLDN1	9076	AMIGO
ICAM1	3383	AMIGO
SLC26A6	65010	AMIGO
CELSR3	65010	AMIGO
PCDHGB5	56101	AMIGO
PCDHGB6	56100	AMIGO
JUB	84962	AMIGO
PCDHGB2	56103	AMIGO
PCDHGB3	56102	AMIGO
PCDHGB4	8641	AMIGO
PCDHGA11	56105	AMIGO
LGALS7B	3963	AMIGO
LGALS7	3963	AMIGO
PCDHB17	54661	AMIGO
DCHS1	8642	AMIGO
PCDHGB1	56104	AMIGO
GRID2	2895	AMIGO
PCDHGA9	56107	AMIGO
PCDHGA10	56106	AMIGO
PCDHB18	54660	AMIGO
PCDHGA6	56109	AMIGO
PCDHGA7	56108	AMIGO
CLDN19	149461	AMIGO
CLDN12	9069	AMIGO
ATP2C1	27032	AMIGO
CD84	8832	AMIGO
PCDHGA8	9708	AMIGO
ROBO1	642132	AMIGO
LOC642132	642132	AMIGO
AMIGO1	57463	AMIGO
PKD1	5310	AMIGO
PCDHB1	29930	AMIGO
CBLN1	869	AMIGO
PCDHB15	56121	AMIGO
CXADR	646243	AMIGO
CXADRP2	646243	AMIGO
PCDHB9	56127	AMIGO
PCDHB10	56127	AMIGO
CLDN11	5010	AMIGO
PCDHB9	56126	AMIGO
PCDHB10	56126	AMIGO
PCDHB7	56129	AMIGO
PCDHB8	56128	AMIGO
PCDHB13	56123	AMIGO
PCDHB14	56122	AMIGO
PCDHB11	56125	AMIGO
PCDHB12	56124	AMIGO
AMIGO3	386724	AMIGO
PCDHGA5	56110	AMIGO
CLDN14	23562	AMIGO
CLDN9	9080	AMIGO
PCDHGA1	56114	AMIGO
PCDHGA2	56113	AMIGO
PCDHGA3	56112	AMIGO
PCDHGA4	56111	AMIGO
SCARF2	91179	AMIGO
PCDH9	5101	AMIGO
PCDH8	5100	AMIGO
LGALS7B	653499	AMIGO
LGALS7	653499	AMIGO
PCDHGA12	26025	AMIGO
PCDHGC5	26025	AMIGO
PCDHGC4	26025	AMIGO
PCDHGC3	26025	AMIGO
CD209	30835	AMIGO
PCDHB5	26167	AMIGO
CDH5	1003	AMIGO
CDH6	1004	AMIGO
CDH3	1001	AMIGO
CDH4	1002	AMIGO
CDH9	1007	AMIGO
PCDH10	57575	AMIGO
NLGN1	22871	AMIGO
CDH10	1008	AMIGO
CDH7	1005	AMIGO
CDH8	1006	AMIGO
CDH11	1009	AMIGO
ITGAL	3683	AMIGO
PCDH18	54510	AMIGO
CLSTN3	9746	AMIGO
ITGA4	3676	AMIGO
CDH26	60437	AMIGO
CXADR	1525	AMIGO
CXADRP2	1525	AMIGO
PCDHA9	9752	AMIGO
ITGA5	3678	AMIGO
CDH12	1010	AMIGO
CADM1	23705	AMIGO
IL1RAPL1	11141	AMIGO
CLSTN1	22883	AMIGO
PCDH11X	27328	AMIGO
SELP	6403	AMIGO
VCAM1	7412	AMIGO
ITGB1	3688	AMIGO
CDH22	64405	AMIGO
CDH24	64403	AMIGO
CDHR2	54825	AMIGO
CDH2	1000	AMIGO
CLDN18	51208	AMIGO
SELE	6401	AMIGO
GLDN	342035	AMIGO
L1CAM	3897	AMIGO
CLDN17	26285	AMIGO
LPHN1	22859	AMIGO
NRXN1	9378	AMIGO
CLDN6	284620	AMIGO
LOC284620	284620	AMIGO
CLDN16	10686	AMIGO
CELSR1	9620	AMIGO
PVRL2	5819	AMIGO
PTPRT	11122	AMIGO
CDH1	999	AMIGO
PVRL1	5818	AMIGO
REG3A	5068	AMIGO
CDHR3	222256	AMIGO
CLDN5	7122	AMIGO
FAT1	2195	AMIGO
PCDH15	65217	AMIGO
FAT2	2196	AMIGO
ESAM	90952	AMIGO
ODZ3	55714	AMIGO
FREM2	341640	AMIGO
AMIGO2	347902	AMIGO
CEACAM1	634	AMIGO
PCDH19	57526	AMIGO
CLDN15	24146	AMIGO
FAT3	120114	AMIGO
PCDH11Y	83259	AMIGO
RET	5979	AMIGO
CDHR5	53841	AMIGO
CLDN22	53842	AMIGO
PTPRD	5789	AMIGO
PVRL3	25945	AMIGO
ODZ2	57451	AMIGO
PCDHB6	56130	AMIGO
CELSR2	1952	AMIGO
PCDHB3	56132	AMIGO
SLC26A6	1951	AMIGO
CELSR3	1951	AMIGO
PCDHB4	56131	AMIGO
PCDH17	27253	AMIGO
PCDHA12	56137	AMIGO
PCDHA11	56138	AMIGO
PCDHA13	56139	AMIGO
PCDHA10	56139	AMIGO
PCDHAC2	56139	AMIGO
PCDHAC1	56139	AMIGO
PCDHB2	56133	AMIGO
PCDHA13	56134	AMIGO
PCDHA10	56134	AMIGO
PCDHAC2	56134	AMIGO
PCDHAC1	56134	AMIGO
PCDHA13	56135	AMIGO
PCDHA10	56135	AMIGO
PCDHAC2	56135	AMIGO
PCDHAC1	56135	AMIGO
PCDHA13	56136	AMIGO
PCDHA10	56136	AMIGO
PCDHAC2	56136	AMIGO
PCDHAC1	56136	AMIGO
CLDN7	1366	AMIGO
CLDN4	1364	AMIGO
PTPRM	5797	AMIGO
CLDN3	1365	AMIGO
DSCAML1	57453	AMIGO
PCDH1	5097	AMIGO
PCDH7	5099	AMIGO
PCDHGA12	5098	AMIGO
PCDHGC5	5098	AMIGO
PCDHGC4	5098	AMIGO
PCDHGC3	5098	AMIGO
PCDHA5	56143	AMIGO
PCDHB16	57717	AMIGO
PCDHA6	56142	AMIGO
PCDHA8	56142	AMIGO
CDH18	1016	AMIGO
PCDHA7	56141	AMIGO
BMP2	650	AMIGO
PCDHA6	56140	AMIGO
PCDHA8	56140	AMIGO
CDH15	1013	AMIGO
CDH13	1012	AMIGO
CDH17	1015	AMIGO
CDH16	1014	AMIGO
PIK3CB	5291	AMIGO
PCDHA2	56146	AMIGO
PCDHA4	56147	AMIGO
PCDHA1	56147	AMIGO
PCDHA4	56144	AMIGO
PCDHA1	56144	AMIGO
PCDHA3	56145	AMIGO
FXYD5	53827	AMIGO
AMICA1	120425	AMIGO
MLLT4		GeneGO
ACTA1		GeneGO
ACTA2		GeneGO
ACTB		GeneGO
ACTC1		GeneGO
ACTG1		GeneGO
ACTG2		GeneGO
ACTB		GeneGO
ACTG1		GeneGO
CTNNA1		GeneGO
CTNNA2		GeneGO
CTNNA3		GeneGO
ACTR2		GeneGO
ACTR3		GeneGO
ACTR3B		GeneGO
ARPC1A		GeneGO
ARPC1B		GeneGO
ARPC2		GeneGO
ARPC3		GeneGO
ARPC4		GeneGO
ARPC5		GeneGO
CTNNB1		GeneGO
CDC42		GeneGO
CTTN		GeneGO
PTPRJ		GeneGO
CDH1		GeneGO
PTK2		GeneGO
FER		GeneGO
FMN1		GeneGO
FYN		GeneGO
MET		GeneGO
CDH15		GeneGO
WASL		GeneGO
CDH2		GeneGO
CDH3		GeneGO
PTPRM		GeneGO
PTPRF		GeneGO
JUP		GeneGO
PTPN11		GeneGO
CDH5		GeneGO
SRC		GeneGO
CTNND1		GeneGO
