# Supplementary material for: A protein interaction map for cell-cell adhesion regulators identifies DUSP23 as a novel phosphatase for β-catenin
Source: Sci Rep. 2016 Jun 3;6:27114. doi: 10.1038/srep27114 (PMC4891818; doi:10.1038/srep27114)
Supplement: Supplementary Table S3 [file srep27114-s4.xls]

## Sheet: percent overlap
study	Gallegos	Toret	Van Italie	Guo (BirA)	Guo (BirA+glass)
Gallegos	348	20	35	67	41
Toret	20	472	18	55	37
Van Italie	35	18	301	114	38
Guo (BirA)	67	55	114	561
Guo (BirA + glass)	41	37	38		280
study	Gallegos	Toret	Van Italie	Guo (BirA)	Guo (BirA+glass)
Gallegos	100	4.23729	11.6279	11.943	14.6429
Toret	5.74713	100	5.98007	9.80392	13.2143
Van Italie	10.0575	3.81356	100	20.3209
Guo (BirA)	19.2529			100
Guo (BirA + glass)	11.7816				100

## Sheet: Overlapping proteins
Gallegos overlap Toret			Gallegos overlap Van Italie			Gallegos overlap Guo (BirA alone)			Gallegos overlap Guo (BirA+Glass)			Overlap between all studies
gene_id	symbol		gene_id	symbol		gene_id	symbol			TRIP6		gene_id	symbol
60	ACTB		421	ARVCF			TRIP6			CTNNA1		999	CDH1
57584	ARHGAP21		57584	ARHGAP21			CTNNA1			JUP		1496	CTNNA2
890	CCNA2		999	CDH1			JUP			RPL29		1499	CTNNB1
11140	CDC37		1495	CTNNA1			RPL29			RPS27A;UBC;UBB;UBA52		5216	PFN1
999	CDH1		1496	CTNNA2			RPS27A;UBC;UBB;UBA52			CTNND1		22874	PLEKHA6
1072	CFL1		29119	CTNNA3			CTNND1			CTNNB1		57584	ARHGAP21
9318	COPS2		1499	CTNNB1			CTNNB1			CDH1
23603	CORO1C		1500	CTNND1			CDH1			ANXA2;ANXA2P2
1496	CTNNA2		1739	DLG1			ANXA2;ANXA2P2			ERBB2IP
1499	CTNNB1		1825	DSC3			ERBB2IP			DLG1
3339	HSPG2		1829	DSG2			DLG1			CTNNA2
8974	P4HA2		1969	EPHA2			CTNNA2			ANXA1
5216	PFN1		55914	ERBB2IP			ANXA1			MARK2
5245	PHB		23085	ERC1			MARK2			PLEKHA6
22874	PLEKHA6		3728	JUP			PLEKHA6			TJP2
9376	SLC22A8		57648	KIAA1522			TJP2			ARHGAP21
7314	UBB		4069	LYZ			ARHGAP21			DSG2
7415	VCP		2011	MARK2			DSG2			PKM
112936	VPS26B		4140	MARK3			PKM			KIAA1522
55737	VPS35		5216	PFN1			KIAA1522			TLN1
			11331	PHB2			TLN1			UTRN
			5315	PKM			UTRN			FAM110C
			5315	PKM2			FAM110C			VCL
			8502	PKP4			VCL			WASF2
			22874	PLEKHA6			WASF2			ABI1
			5663	PSEN1			ABI1			PKP4
			23513	SCRIB			PKP4			DLG5
			6711	SPTBN1			DLG5			CORO1B
			7037	TFRC			CORO1B			SFN
			9414	TJP2			SFN			SPTBN1
			10972	TMED10			SPTBN1			PrLZ;TPD52
			7165	TPD52L2			PrLZ;TPD52			TPD52L2
			7408	VASP			TPD52L2			DAB2IP
			7411	VBP1			DAB2IP			KIAA1671
			157680	VPS13B			KIAA1671			MARK3
							MARK3			PFN1
							PFN1			HSP90AB1;HSP90AB3P
							HSP90AB1;HSP90AB3P			ARVCF
							ARVCF			FAM110A
							FAM110A			NUDC
							NUDC
							PRDX6
							EPHA2
							CSNK1D;CSNK1E
							FLNB
							DSC3
							GAPVD1
							YWHAB
							SPRED1
							FLOT1
							IQGAP1
							TBC1D10B
							HSPA1A
							ARHGDIB
							ERC1
							CCNB2
							VASP
							SLC9A1
							FSCN1
							PARK7
							YWHAE
							VAPA
							DDX39B;DDX39A;BAT1
							CSNK1A1;CSNK1A1L
							DAAM1
							FAM83H
							HCFC1
