# Supplementary material for: A protein interaction map for cell-cell adhesion regulators identifies DUSP23 as a novel phosphatase for β-catenin
Source: Sci Rep. 2016 Jun 3;6:27114. doi: 10.1038/srep27114 (PMC4891818; doi:10.1038/srep27114)
Supplement: Supplementary Table S4 [file srep27114-s5.xls]

## Sheet: CTNNA1
tsc	gene_id	symbol	found_in	ipi	tscs	search_ids	sscore	nsscore	wsscore	nwsscore	dscore	ndscore	wdscore	nwdscore	zscore	wf
15	1000	CDH2	2	IPI:IPI00290085.2	18,11	4821-1,4820-1	26.83	3.62	26.83	3.35	185.9	7.75	185.9	7.75	6.77	1
12	324	APC	2	IPI:IPI00012391.3	12,11	4821-1,4820-1	24	3.23	24	3	166.28	6.93	166.28	6.93	6.79	1
43	999	CDH1	2	IPI:IPI00000513.1,IPI:IPI00025861.3	41,44	4821-1,4820-1	22.72	3.06	30.22	3.78	78.69	3.28	139.28	5.8	6.78	1.77
7	1002	CDH4	2	IPI:IPI00024034.2	8,5	4821-1,4820-1	18.33	2.47	18.33	2.29	127	5.29	127	5.29	6.78	1
5	22874	PLEKHA6	2	IPI:IPI00007248.6	5,5	4821-1,4820-1	15.49	2.09	15.49	1.94	107.33	4.47	107.33	4.47	6.81	1
4	5663	PSEN1	2	IPI:IPI00028077.1	5,3	4821-1,4820-1	13.86	1.87	13.86	1.73	96	4	96	4	6.76	1
95	1499	CTNNB1	2	IPI:IPI00017292.1	101,89	4821-1,4820-1	18.05	2.43	30.37	3.8	33.43	1.39	94.61	3.94	6.75	2.83
10	8502	PKP4	2	IPI:IPI00021076.1,IPI:IPI00747119.1	10,10	4821-1,4820-1	15.49	2.09	16.69	2.09	75.89	3.16	88.04	3.67	6.74	1.16
2	57584	ARHGAP21	2	IPI:IPI00169307.6	2,2	4821-1,4820-1	9.8	1.32	9.8	1.23	67.88	2.83	67.88	2.83	6.76	1
204	1495	CTNNA1	2	IPI:IPI00215948.4	197210	4821-1,4820-1	27.44	3.7	28.64	3.58	52.7	2.2	57.45	2.39	77.48	1.09
27	1001	CDH3	2	IPI:IPI00645614.2	28,25	4821-1,4820-1	12.73	1.72	16.93	2.12	31.18	1.3	55.18	2.3	6.54	1.77
5	421	ARVCF	2	IPI:IPI00010490.1	4,5	4821-1,4820-1	10.95	1.48	10.95	1.37	53.67	2.24	53.67	2.24	6.67	1
1	80224	NUBPL	2	IPI:IPI00384517.2	1,1	4821-1,4820-1	6.93	0.93	6.93	0.87	48	2	48	2	7	1
52	3728	JUP	2	IPI:IPI00554711.3	48,55	4821-1,4820-1	11.17	1.51	17.66	2.21	17.31	0.72	43.27	1.8	6.69	2.5
24	1500	CTNND1	2	IPI:IPI00182469.3	21,26	4821-1,4820-1	11.31	1.52	14.4	1.8	26.11	1.09	42.3	1.76	6.56	1.62
7	7414	VCL	2	IPI:IPI00291175.7	4,9	4821-1,4820-1	6.11	0.82	8.57	1.07	14.1	0.59	27.78	1.16	0.4	1.97
1	11231	SEC63	2	IPI:IPI00218922.5	1,1	4821-1,4820-1	4.9	0.66	4.9	0.61	24	1	24	1	4.8	1
3	29119	CTNNA3	2	IPI:IPI00001712.2	3,2	4821-1,4820-1	6	0.81	6	0.75	20.78	0.87	20.78	0.87	5.86	1
1	54788	DNAJB12	2	IPI:IPI00014400.5	1,1	4821-1,4820-1	4	0.54	4	0.5	16	0.67	16	0.67	3.92	1
2	7514	XPO1	2	IPI:IPI00298961.3	3,1	4821-1,4820-1	4.38	0.59	4.38	0.55	13.58	0.57	13.58	0.57	2.97	1
2	79751	SLC25A22	2	IPI:IPI00003004.1	1,2	4821-1,4820-1	4.38	0.59	4.38	0.55	13.58	0.57	13.58	0.57	4.02	1
16	10128	LRPPRC	2	IPI:IPI00783271.1	17,15	4821-1,4820-1	6.05	0.82	6.93	0.87	9.16	0.38	12	0.5	1.26	1.31
1	9982	FGFBP1	2	IPI:IPI00021399.1	1,1	4821-1,4820-1	3.1	0.42	3.1	0.39	9.6	0.4	9.6	0.4	2.9	1
25	1660	DHX9	2	IPI:IPI00844578.1	29,21	4821-1,4820-1	6.44	0.87	6.44	0.81	8.3	0.35	8.3	0.35	1.32	1
2	23212	RRS1	2	IPI:IPI00014253.4	2,1	4821-1,4820-1	3.46	0.47	3.46	0.43	8.49	0.35	8.49	0.35	2.41	1
2	8683	SFRS9	2	IPI:IPI00012340.1	1,2	4821-1,4820-1	3.46	0.47	3.46	0.43	8.49	0.35	8.49	0.35	3.16	1
17	6626	SNRPA	2	IPI:IPI00012382.3	14,20	4821-1,4820-1	5.71	0.77	5.71	0.71	7.92	0.33	7.92	0.33	1.65	1
1	10135	NAMPT	2	IPI:IPI00018873.1	1,1	4821-1,4820-1	2.83	0.38	2.83	0.35	8	0.33	8	0.33	1.73	1
1	55922	NKRF	2	IPI:IPI00005675.3	1,1	4821-1,4820-1	2.83	0.38	2.83	0.35	8	0.33	8	0.33	2.07	1
1	3891	KRT85	2	IPI:IPI00032541.1	1,1	4821-1,4820-1	2.83	0.38	2.83	0.35	8	0.33	8	0.33	2.07	1
1	8340	HIST1H2BL	2	IPI:IPI00018534.4	1,1	4821-1,4820-1	2.83	0.38	2.83	0.35	8	0.33	8	0.33	2.64	1
4	3329	HSPD1	2	IPI:IPI00784154.1,IPI:IPI00076042.2	3,4	4821-1,4820-1	2.31	0.31	3.85	0.48	2.66	0.11	7.42	0.31	-0.16	2.79
46	10342	TFG	2	IPI:IPI00294619.2	44,48	4821-1,4820-1	7.02	0.95	7.02	0.88	7.26	0.3	7.26	0.3	0.43	1
1	144100	PLEKHA7	1	IPI:IPI00419933.3	1	4821-1	6.93	0.93	6.93	0.87	6.93	0.29	6.93	0.29	7	1
1	1739	DLG1	1	IPI:IPI00030351.2	1	4821-1	6.93	0.93	6.93	0.87	6.93	0.29	6.93	0.29	7	1
1	26578	OSTF1	1	IPI:IPI00414836.6	1	4821-1	6.93	0.93	6.93	0.87	6.93	0.29	6.93	0.29	7	1
1	9610	RIN1	1	IPI:IPI00014454.2	1	4821-1	6.93	0.93	6.93	0.87	6.93	0.29	6.93	0.29	7	1
1	150468	CKAP2L	1	IPI:IPI00328291.4	1	4821-1	6.93	0.93	6.93	0.87	6.93	0.29	6.93	0.29	7	1
1	284230	RPL36AP49	1	IPI:IPI00176574.1	1	4821-1	6.93	0.93	6.93	0.87	6.93	0.29	6.93	0.29	7	1
1	64925	CCDC71	1	IPI:IPI00026233.5	1	4821-1	6.93	0.93	6.93	0.87	6.93	0.29	6.93	0.29	7	1
1	399693	MGC50722	1	IPI:IPI00410298.2	1	4821-1	6.93	0.93	6.93	0.87	6.93	0.29	6.93	0.29	7	1
1	2165	F13B	1	IPI:IPI00007240.2	1	4821-1	6.93	0.93	6.93	0.87	6.93	0.29	6.93	0.29	7	1
1	IPI:IPI00883592.1	-	1	IPI:IPI00883592.1	1	4821-1	6.93	0.93	6.93	0.87	6.93	0.29	6.93	0.29	7	1
1	84524	ZC3H8	1	IPI:IPI00307760.7	1	4820-1	6.93	0.93	6.93	0.87	6.93	0.29	6.93	0.29	7	1
1	83855	KLF16	1	IPI:IPI00011115.1	1	4820-1	6.93	0.93	6.93	0.87	6.93	0.29	6.93	0.29	7	1
1	1496	CTNNA2	1	IPI:IPI00385055.6	1	4820-1	6.93	0.93	6.93	0.87	6.93	0.29	6.93	0.29	7	1
1	81490	PTDSS2	1	IPI:IPI00006538.1	1	4820-1	6.93	0.93	6.93	0.87	6.93	0.29	6.93	0.29	7	1
1	727	C5	1	IPI:IPI00032291.2	1	4820-1	6.93	0.93	6.93	0.87	6.93	0.29	6.93	0.29	7	1
1	5063	PAK3	1	IPI:IPI00027382.1	1	4820-1	6.93	0.93	6.93	0.87	6.93	0.29	6.93	0.29	7	1
1	55337	C19orf66	1	IPI:IPI00167592.3	1	4820-1	6.93	0.93	6.93	0.87	6.93	0.29	6.93	0.29	7	1
1	22931	RAB18	1	IPI:IPI00014577.1	1	4820-1	6.93	0.93	6.93	0.87	6.93	0.29	6.93	0.29	7	1
1	54434	SSH1	1	IPI:IPI00103741.3	1	4820-1	6.93	0.93	6.93	0.87	6.93	0.29	6.93	0.29	7	1
2	375	ARF1	2	IPI:IPI00215914.5	2,1	4821-1,4820-1	3.1	0.42	3.1	0.39	6.79	0.28	6.79	0.28	1.25	1
17	56243	KIAA1217	2	IPI:IPI00103018.3,IPI:IPI00645403.3	14,20	4821-1,4820-1	4.7	0.63	5.15	0.64	5.36	0.22	6.43	0.27	0.87	1.2
3	58477	SRPRB	2	IPI:IPI00295098.3	2,3	4821-1,4820-1	3.33	0.45	3.33	0.42	6.39	0.27	6.39	0.27	2.34	1
16	10492	SYNCRIP	2	IPI:IPI00018140.3,IPI:IPI00402183.2	15,17	4821-1,4820-1	4.98	0.67	4.98	0.62	6.2	0.26	6.2	0.26	1.22	1
8	6633	SNRPD2	2	IPI:IPI00017963.1	10,6	4821-1,4820-1	4.18	0.56	4.18	0.52	6.17	0.26	6.17	0.26	1.57	1
2	23451	SF3B1	2	IPI:IPI00026089.3	1,2	4821-1,4820-1	2.95	0.4	2.95	0.37	6.17	0.26	6.17	0.26	1.49	1
12	22907	DHX30	2	IPI:IPI00411733.4,IPI:IPI00164906.4	12,11	4821-1,4820-1	4.53	0.61	4.53	0.57	5.92	0.25	5.92	0.25	1.77	1
5	10432;5936	RBM14;RBM4	2	IPI:IPI00013174.2	3,6	4821-1,4820-1	3.65	0.49	3.65	0.46	5.97	0.25	5.97	0.25	3.05	1
11	3608	ILF2	2	IPI:IPI00005198.2	11,11	4821-1,4820-1	4.34	0.58	4.34	0.54	5.67	0.24	5.67	0.24	1.6	1
2	59	ACTA2	2	IPI:IPI00008603.1	1,2	4821-1,4820-1	1.66	0.22	2.88	0.36	1.94	0.08	5.85	0.24	-0.09	3.02
2	7307	U2AF1	2	IPI:IPI00005613.3	1,2	4821-1,4820-1	2.83	0.38	2.83	0.35	5.66	0.24	5.66	0.24	2.86	1
1	2023	ENO1	2	IPI:IPI00465248.5	1,1	4821-1,4820-1	2.31	0.31	2.39	0.3	5.33	0.22	5.7	0.24	0.41	1.07
2	84656	N-PAC	1	IPI:IPI00000155.6	2	4820-1	5.66	0.76	5.66	0.71	5.66	0.24	5.66	0.24	5.49	1
20	1654	DDX3X	2	IPI:IPI00215637.5	18,21	4821-1,4820-1	4.96	0.67	4.96	0.62	5.5	0.23	5.5	0.23	1.04	1
10	23367	LARP1	2	IPI:IPI00185919.3	13,6	4821-1,4820-1	4.14	0.56	4.14	0.52	5.41	0.23	5.41	0.23	1.1	1
16	3181	HNRNPA2B1	2	IPI:IPI00386854.6,IPI:IPI00396378.3	20,12	4821-1,4820-1	4.68	0.63	4.68	0.59	5.48	0.23	5.48	0.23	0.86	1
3	345651	ACTBL2	2	IPI:IPI00003269.1	3,3	4821-1,4820-1	1.9	0.26	3.12	0.39	2.08	0.09	5.61	0.23	0.05	2.7
3	3956	LGALS1	2	IPI:IPI00219219.3	3,2	4821-1,4820-1	3.1	0.42	3.1	0.39	5.54	0.23	5.54	0.23	3.66	1
29	3312	HSPA8	2	IPI:IPI00003865.1	33,25	4821-1,4820-1	5.39	0.73	5.39	0.67	5.39	0.22	5.39	0.22	-0.17	1
27	3309	HSPA5	2	IPI:IPI00003362.2	26,28	4821-1,4820-1	5.25	0.71	5.25	0.66	5.3	0.22	5.3	0.22	1.15	1
18	26986	PABPC1	2	IPI:IPI00008524.1	11,24	4821-1,4820-1	4.76	0.64	4.76	0.6	5.35	0.22	5.35	0.22	0.87	1
11	4076	CAPRIN1	2	IPI:IPI00783872.2	11,10	4821-1,4820-1	4.2	0.57	4.2	0.53	5.31	0.22	5.31	0.22	1.84	1
7	23112	TNRC6B	2	IPI:IPI00152296.1,IPI:IPI00385511.5	10,4	4821-1,4820-1	3.74	0.5	3.74	0.47	5.29	0.22	5.29	0.22	1.16	1
7	6426	SFRS1	2	IPI:IPI00215884.4	7,6	4821-1,4820-1	3.74	0.5	3.74	0.47	5.29	0.22	5.29	0.22	0.78	1
3	6597	SMARCA4	2	IPI:IPI00029822.4	3,3	4821-1,4820-1	3	0.4	3	0.38	5.2	0.22	5.2	0.22	2.12	1
3	6576	SLC25A1	2	IPI:IPI00294159.3	1,5	4821-1,4820-1	3	0.4	3	0.38	5.2	0.22	5.2	0.22	2.08	1
1	23191	CYFIP1	2	IPI:IPI00550212.4	1,1	4821-1,4820-1	2.31	0.31	2.31	0.29	5.33	0.22	5.33	0.22	1.72	1
1	9791	PTDSS1	2	IPI:IPI00010746.1	1,1	4821-1,4820-1	2.31	0.31	2.31	0.29	5.33	0.22	5.33	0.22	1.2	1
24	9961	MVP	2	IPI:IPI00000105.4	24,24	4821-1,4820-1	5	0.67	5	0.63	5.09	0.21	5.09	0.21	-0.05	1
10	3609	ILF3	2	IPI:IPI00219330.2,IPI:IPI00298788.4	10,9	4821-1,4820-1	4	0.54	4	0.5	5.06	0.21	5.06	0.21	1.32	1
9	5976	UPF1	2	IPI:IPI00034049.1	9,9	4821-1,4820-1	3.92	0.53	3.92	0.49	5.13	0.21	5.13	0.21	0.48	1
9	6625	SNRNP70	2	IPI:IPI00219483.1	9,9	4821-1,4820-1	3.92	0.53	3.92	0.49	5.13	0.21	5.13	0.21	0.54	1
4	60	ACTB	2	IPI:IPI00021439.1	4,4	4821-1,4820-1	2.07	0.28	3.15	0.39	2.14	0.09	4.96	0.21	-0.16	2.32
23	3848	KRT1	2	IPI:IPI00220327.4	24,21	4821-1,4820-1	4.8	0.65	4.8	0.6	4.8	0.2	4.8	0.2	-0.22	1
22	3858	KRT10	2	IPI:IPI00009865.2	23,21	4821-1,4820-1	4.69	0.63	4.69	0.59	4.69	0.2	4.69	0.2	0.27	1
15	3189	HNRNPH3	2	IPI:IPI00013877.2	16,14	4821-1,4820-1	4.35	0.59	4.35	0.54	4.88	0.2	4.88	0.2	1.62	1
19	4691	NCL	2	IPI:IPI00183526.6,IPI:IPI00444262.3	18,19	4821-1,4820-1	4.55	0.61	4.55	0.57	4.75	0.2	4.75	0.2	0.66	1
10	10146	G3BP1	2	IPI:IPI00012442.1	11,9	4821-1,4820-1	3.87	0.52	3.87	0.48	4.74	0.2	4.74	0.2	0.84	1
8	6628	SNRPB	2	IPI:IPI00027285.1	9,7	4821-1,4820-1	3.7	0.5	3.7	0.46	4.84	0.2	4.84	0.2	0.92	1
11	6122	RPL3	2	IPI:IPI00550021.4	8,13	4821-1,4820-1	3.94	0.53	3.94	0.49	4.68	0.2	4.68	0.2	0.6	1
8	10644	IGF2BP2	2	IPI:IPI00179713.6	8,8	4821-1,4820-1	3.7	0.5	3.7	0.46	4.84	0.2	4.84	0.2	1.65	1
8	1656	DDX6	2	IPI:IPI00030320.4	7,8	4821-1,4820-1	3.64	0.49	3.64	0.46	4.7	0.2	4.7	0.2	1.49	1
7	170506	DHX36	2	IPI:IPI00027415.2	7,6	4821-1,4820-1	3.53	0.48	3.53	0.44	4.71	0.2	4.71	0.2	1.94	1
24	TRYP_PIG_contaminant	TRYP_PIG_contaminant	2	UPSP:TRYP_PIG_contaminant	19,28	4821-1,4820-1	4.9	0.66	4.9	0.61	4.9	0.2	4.9	0.2	0.7	1
8	6218	RPS17	2	IPI:IPI00221093.7	7,8	4821-1,4820-1	3.64	0.49	3.64	0.46	4.7	0.2	4.7	0.2	1.55	1
6	3838;LOC728860	KPNA2;LOC728860	2	IPI:IPI00002214.1	7,5	4821-1,4820-1	3.39	0.46	3.39	0.42	4.7	0.2	4.7	0.2	2.4	1
1	3024	HIST1H1A	2	IPI:IPI00217469.3	1,1	4821-1,4820-1	2.19	0.3	2.19	0.27	4.8	0.2	4.8	0.2	1.93	1
1	55914	ERBB2IP	1	IPI:IPI00438286.3	1	4821-1	4.9	0.66	4.9	0.61	4.9	0.2	4.9	0.2	4.8	1
1	54994	C20orf11	1	IPI:IPI00016634.1	1	4821-1	4.9	0.66	4.9	0.61	4.9	0.2	4.9	0.2	4.8	1
1	378	ARF4	2	IPI:IPI00215918.3	1,1	4821-1,4820-1	2.19	0.3	2.19	0.27	4.8	0.2	4.8	0.2	1.28	1
1	79171	RBM42	1	IPI:IPI00021626.2	1	4821-1	4.9	0.66	4.9	0.61	4.9	0.2	4.9	0.2	4.8	1
2	488	ATP2A2	2	IPI:IPI00177817.4	1,2	4821-1,4820-1	2.62	0.35	2.62	0.33	4.85	0.2	4.85	0.2	1.12	1
1	221613	HIST1H2AA	1	IPI:IPI00045109.3	1	4821-1	4.9	0.66	4.9	0.61	4.9	0.2	4.9	0.2	4.8	1
1	6638	SNRPN	1	IPI:IPI00220360.2	1	4821-1	4.9	0.66	4.9	0.61	4.9	0.2	4.9	0.2	4.8	1
1	55505	NOP10	1	IPI:IPI00032853.1	1	4821-1	4.9	0.66	4.9	0.61	4.9	0.2	4.9	0.2	4.8	1
1	203238	C9orf93	1	IPI:IPI00167498.3	1	4821-1	4.9	0.66	4.9	0.61	4.9	0.2	4.9	0.2	4.8	1
1	8655	DYNLL1	1	IPI:IPI00019329.1	1	4821-1	4.9	0.66	4.9	0.61	4.9	0.2	4.9	0.2	4.8	1
1	29093	MRPL22	2	IPI:IPI00414410.2	1,1	4821-1,4820-1	2.19	0.3	2.19	0.27	4.8	0.2	4.8	0.2	1.42	1
1	10412	TINP1	1	IPI:IPI00007089.1	1	4821-1	4.9	0.66	4.9	0.61	4.9	0.2	4.9	0.2	4.8	1
1	201625	DNAH12	1	IPI:IPI00412106.2	1	4821-1	4.9	0.66	4.9	0.61	4.9	0.2	4.9	0.2	4.8	1
1	79169	C1orf35	2	IPI:IPI00293746.2	1,1	4821-1,4820-1	2.19	0.3	2.19	0.27	4.8	0.2	4.8	0.2	1.34	1
1	10787	NCKAP1	1	IPI:IPI00031982.1	1	4821-1	4.9	0.66	4.9	0.61	4.9	0.2	4.9	0.2	4.8	1
1	54477	PLEKHA5	1	IPI:IPI00029515.3	1	4820-1	4.9	0.66	4.9	0.61	4.9	0.2	4.9	0.2	4.8	1
1	1508	CTSB	1	IPI:IPI00295741.4	1	4820-1	4.9	0.66	4.9	0.61	4.9	0.2	4.9	0.2	4.8	1
1	6603	SMARCD2	1	IPI:IPI00177890.4	1	4820-1	4.9	0.66	4.9	0.61	4.9	0.2	4.9	0.2	4.8	1
1	3912	LAMB1	1	IPI:IPI00013976.3	1	4820-1	4.9	0.66	4.9	0.61	4.9	0.2	4.9	0.2	4.8	1
1	51574	LARP7	1	IPI:IPI00294742.6	1	4820-1	4.9	0.66	4.9	0.61	4.9	0.2	4.9	0.2	4.8	1
19	3313	HSPA9	2	IPI:IPI00007765.5	21,17	4821-1,4820-1	4.4	0.59	4.4	0.55	4.45	0.19	4.45	0.19	0.04	1
17	11100	HNRNPUL1	2	IPI:IPI00013070.2	21,13	4821-1,4820-1	4.36	0.59	4.36	0.55	4.62	0.19	4.62	0.19	1.28	1
13	8531	CSDA	2	IPI:IPI00031801.4	15,11	4821-1,4820-1	4.05	0.55	4.05	0.51	4.54	0.19	4.54	0.19	1.49	1
12	6189	RPS3A	2	IPI:IPI00419880.6	10,14	4821-1,4820-1	3.95	0.53	3.95	0.49	4.5	0.19	4.5	0.19	0.81	1
8	51493	C22orf28	2	IPI:IPI00550689.3	8,8	4821-1,4820-1	3.58	0.48	3.58	0.45	4.53	0.19	4.53	0.19	0.58	1
10	1655	DDX5	2	IPI:IPI00017617.1	8,12	4821-1,4820-1	3.75	0.51	3.75	0.47	4.46	0.19	4.46	0.19	0.8	1
6	6632	SNRPD1	2	IPI:IPI00302850.4	7,5	4821-1,4820-1	3.33	0.45	3.33	0.42	4.53	0.19	4.53	0.19	1.44	1
7	7520	XRCC5	2	IPI:IPI00220834.8	6,7	4821-1,4820-1	3.46	0.47	3.46	0.43	4.52	0.19	4.52	0.19	0.43	1
6	58472	SQRDL	2	IPI:IPI00009634.1	6,6	4821-1,4820-1	3.33	0.45	3.33	0.42	4.53	0.19	4.53	0.19	1.32	1
7	10236	HNRNPR	2	IPI:IPI00012074.3,IPI:IPI00644055.3	6,8	4821-1,4820-1	3.46	0.47	3.46	0.43	4.52	0.19	4.52	0.19	0.97	1
5	6635	SNRPE	2	IPI:IPI00029266.1	4,6	4821-1,4820-1	3.23	0.44	3.23	0.4	4.67	0.19	4.67	0.19	1.58	1
2	6601	SMARCC2	2	IPI:IPI00150057.6	3,1	4821-1,4820-1	2.53	0.34	2.53	0.32	4.53	0.19	4.53	0.19	1.35	1
2	487	ATP2A1	2	IPI:IPI00024804.3	3,1	4821-1,4820-1	2.53	0.34	2.53	0.32	4.53	0.19	4.53	0.19	1.76	1
2	221184	CPNE2	2	IPI:IPI00645310.1	2,1	4821-1,4820-1	2.53	0.34	2.53	0.32	4.53	0.19	4.53	0.19	1.53	1
2	192669	EIF2C3	2	IPI:IPI00304181.4	2,1	4821-1,4820-1	2.53	0.34	2.53	0.32	4.53	0.19	4.53	0.19	2.5	1
2	55226	NAT10	2	IPI:IPI00300127.3	1,3	4821-1,4820-1	2.53	0.34	2.53	0.32	4.53	0.19	4.53	0.19	1.36	1
3	81892	C14orf156	1	IPI:IPI00009922.3	3	4820-1	4.54	0.61	4.54	0.57	4.54	0.19	4.54	0.19	3.1	1
13	6175	RPLP0	2	IPI:IPI00008530.1	13,13	4821-1,4820-1	3.9	0.53	3.9	0.49	4.22	0.18	4.22	0.18	0.41	1
7	3182	HNRNPAB	2	IPI:IPI00106509.3,IPI:IPI00334587.1	8,5	4821-1,4820-1	3.35	0.45	3.35	0.42	4.23	0.18	4.23	0.18	1.33	1
7	4736	RPL10A	2	IPI:IPI00412579.6	7,6	4821-1,4820-1	3.35	0.45	3.35	0.42	4.23	0.18	4.23	0.18	0.72	1
4	8661	EIF3A	2	IPI:IPI00029012.1	6,2	4821-1,4820-1	2.95	0.4	2.95	0.37	4.36	0.18	4.36	0.18	0.7	1
6	6203	RPS9	2	IPI:IPI00221088.5	6,5	4821-1,4820-1	3.27	0.44	3.27	0.41	4.36	0.18	4.36	0.18	0.95	1
7	4343	MOV10	2	IPI:IPI00444452.3	5,9	4821-1,4820-1	3.35	0.45	3.35	0.42	4.23	0.18	4.23	0.18	0.81	1
5	10856	RUVBL2	2	IPI:IPI00009104.7	4,6	4821-1,4820-1	2.88	0.39	3.14	0.39	3.71	0.15	4.42	0.18	0.24	1.19
3	6605	SMARCE1	1	IPI:IPI00017669.5	3	4821-1	4.24	0.57	4.24	0.53	4.24	0.18	4.24	0.18	3.85	1
2	283742	FAM98B	2	IPI:IPI00167572.4	2,1	4821-1,4820-1	2.45	0.33	2.45	0.31	4.24	0.18	4.24	0.18	1.72	1
3	IPI:IPI00911039.1	-	2	IPI:IPI00911039.1	3,2	4821-1,4820-1	2.75	0.37	2.75	0.34	4.38	0.18	4.38	0.18	2.56	1
1	4641	MYO1C	2	IPI:IPI00010418.5	1,1	4821-1,4820-1	2.09	0.28	2.09	0.26	4.36	0.18	4.36	0.18	1.15	1
1	51144	HSD17B12	2	IPI:IPI00007676.3	1,1	4821-1,4820-1	2.09	0.28	2.09	0.26	4.36	0.18	4.36	0.18	1.02	1
1	23318	ZCCHC11	2	IPI:IPI00289861.4	1,1	4821-1,4820-1	2.09	0.28	2.09	0.26	4.36	0.18	4.36	0.18	1.83	1
11	3192	HNRNPU	2	IPI:IPI00479217.1	12,9	4821-1,4820-1	3.72	0.5	3.72	0.47	4.18	0.17	4.18	0.17	1.16	1
13	6188	RPS3	2	IPI:IPI00011253.3	12,13	4821-1,4820-1	3.85	0.52	3.85	0.48	4.11	0.17	4.11	0.17	0.95	1
8	6128	RPL6	2	IPI:IPI00329389.8	8,7	4821-1,4820-1	3.36	0.45	3.36	0.42	3.99	0.17	3.99	0.17	0.5	1
7	1653	DDX1	2	IPI:IPI00293655.3	7,6	4821-1,4820-1	3.24	0.44	3.24	0.41	3.97	0.17	3.97	0.17	0.39	1
8	6191	RPS4X	2	IPI:IPI00217030.1	8,7	4821-1,4820-1	3.36	0.45	3.36	0.42	3.99	0.17	3.99	0.17	0.91	1
5	27161	EIF2C2	2	IPI:IPI00745433.2	6,4	4821-1,4820-1	2.98	0.4	2.98	0.37	3.98	0.17	3.98	0.17	0.56	1
5	9987	HNRPDL	2	IPI:IPI00011274.3	6,3	4821-1,4820-1	3.04	0.41	3.04	0.38	4.14	0.17	4.14	0.17	0.92	1
11	9349	RPL23	2	IPI:IPI00010153.5	11,10	4821-1,4820-1	3.63	0.49	3.63	0.45	3.98	0.17	3.98	0.17	1.77	1
7	10521	DDX17	2	IPI:IPI00023785.7	6,8	4821-1,4820-1	3.24	0.44	3.24	0.41	3.97	0.17	3.97	0.17	0.58	1
5	11338	U2AF2	2	IPI:IPI00031556.7	5,4	4821-1,4820-1	2.98	0.4	2.98	0.37	3.98	0.17	3.98	0.17	1.69	1
5	6223	RPS19	2	IPI:IPI00215780.5	4,5	4821-1,4820-1	2.98	0.4	2.98	0.37	3.98	0.17	3.98	0.17	1.35	1
5	5214	PFKP	2	IPI:IPI00009790.1	3,7	4821-1,4820-1	2.98	0.4	2.98	0.37	3.98	0.17	3.98	0.17	0.91	1
4	56829	ZC3HAV1	2	IPI:IPI00332936.1,IPI:IPI00410067.2	4,3	4821-1,4820-1	2.89	0.39	2.89	0.36	4.18	0.17	4.18	0.17	1.62	1
4	51121	RPL26L1	2	IPI:IPI00007144.1	3,4	4821-1,4820-1	2.83	0.38	2.83	0.35	4	0.17	4	0.17	1.81	1
3	8402	SLC25A11	2	IPI:IPI00219729.3	2,3	4821-1,4820-1	2.62	0.35	2.62	0.33	3.97	0.17	3.97	0.17	1.66	1
2	8665	EIF3F	2	IPI:IPI00654777.2	2,1	4821-1,4820-1	2.37	0.32	2.37	0.3	3.99	0.17	3.99	0.17	1.78	1
3	55720	TSR1	2	IPI:IPI00292894.5	2,3	4821-1,4820-1	2.62	0.35	2.62	0.33	3.97	0.17	3.97	0.17	1.1	1
2	54935	DUSP23	1	IPI:IPI00306353.3	2	4821-1	2.95	0.4	4.02	0.5	2.95	0.12	4.02	0.17	0.31	1.85
1	7337	UBE3A	1	IPI:IPI00011609.4	1	4821-1	4	0.54	4	0.5	4	0.17	4	0.17	2.14	1
1	10987	COPS5	1	IPI:IPI00009958.6	1	4821-1	4	0.54	4	0.5	4	0.17	4	0.17	3.92	1
1	8899	PRPF4B	1	IPI:IPI00013721.2	1	4821-1	4	0.54	4	0.5	4	0.17	4	0.17	2.63	1
1	25871	C3orf17	1	IPI:IPI00295519.6	1	4821-1	4	0.54	4	0.5	4	0.17	4	0.17	3.92	1
1	10179	RBM7	1	IPI:IPI00001134.3	1	4821-1	4	0.54	4	0.5	4	0.17	4	0.17	3.92	1
1	8971	H1FX	2	IPI:IPI00021924.1	1,1	4821-1,4820-1	2	0.27	2	0.25	4	0.17	4	0.17	1.17	1
2	2197	FAU	2	IPI:IPI00019770.3	1,2	4821-1,4820-1	2.37	0.32	2.37	0.3	3.99	0.17	3.99	0.17	2.05	1
1	27316	RBMX	1	IPI:IPI00304692.1	1	4821-1	4	0.54	4	0.5	4	0.17	4	0.17	3.92	1
1	10625	IVNS1ABP	1	IPI:IPI00014319.5	1	4821-1	4	0.54	4	0.5	4	0.17	4	0.17	3.92	1
1	79568	C2orf47	1	IPI:IPI00291751.6	1	4821-1	4	0.54	4	0.5	4	0.17	4	0.17	3.92	1
2	9733	SART3	2	IPI:IPI00006025.1	1,2	4821-1,4820-1	2.37	0.32	2.37	0.3	3.99	0.17	3.99	0.17	1.14	1
1	4191	MDH2	1	IPI:IPI00291006.2	1	4820-1	4	0.54	4	0.5	4	0.17	4	0.17	2.63	1
1	230	ALDOC	1	IPI:IPI00418262.5	1	4820-1	4	0.54	4	0.5	4	0.17	4	0.17	3.92	1
1	10605	PAIP1	1	IPI:IPI00021466.5	1	4820-1	4	0.54	4	0.5	4	0.17	4	0.17	3.92	1
11	498	ATP5A1	2	IPI:IPI00440493.2	11,10	4821-1,4820-1	3.54	0.48	3.54	0.44	3.78	0.16	3.78	0.16	1.81	1
15	3857	KRT9	2	IPI:IPI00019359.4	9,20	4821-1,4820-1	3.91	0.53	3.91	0.49	3.95	0.16	3.95	0.16	-0.06	1
11	2521	FUS	2	IPI:IPI00221354.1	10,12	4821-1,4820-1	3.54	0.48	3.54	0.44	3.78	0.16	3.78	0.16	0.29	1
9	4869	NPM1	2	IPI:IPI00220740.1	8,10	4821-1,4820-1	3.37	0.45	3.37	0.42	3.78	0.16	3.78	0.16	0.18	1
9	6124	RPL4	2	IPI:IPI00003918.6	9,9	4821-1,4820-1	3.42	0.46	3.42	0.43	3.9	0.16	3.9	0.16	0.64	1
12	7277	TUBA4A	2	IPI:IPI00007750.1	8,15	4821-1,4820-1	3.62	0.49	3.62	0.45	3.78	0.16	3.78	0.16	0.7	1
7	220988	HNRNPA3	2	IPI:IPI00419373.1	6,7	4821-1,4820-1	3.19	0.43	3.19	0.4	3.84	0.16	3.84	0.16	1.34	1
5	51637	C14orf166	2	IPI:IPI00006980.1	6,3	4821-1,4820-1	2.92	0.39	2.92	0.37	3.82	0.16	3.82	0.16	1.2	1
5	387867	RPSAP12	2	IPI:IPI00398958.3	6,3	4821-1,4820-1	2.92	0.39	2.92	0.37	3.82	0.16	3.82	0.16	1.47	1
4	9530	BAG4	2	IPI:IPI00030695.1	5,3	4821-1,4820-1	2.77	0.37	2.77	0.35	3.84	0.16	3.84	0.16	1.15	1
4	6421	SFPQ	2	IPI:IPI00010740.1	5,3	4821-1,4820-1	2.77	0.37	2.77	0.35	3.84	0.16	3.84	0.16	1.37	1
5	10643	IGF2BP3	2	IPI:IPI00658000.2	5,4	4821-1,4820-1	2.92	0.39	2.92	0.37	3.82	0.16	3.82	0.16	1.07	1
5	2547	XRCC6	2	IPI:IPI00644712.4	4,6	4821-1,4820-1	2.92	0.39	2.92	0.37	3.82	0.16	3.82	0.16	-0.12	1
6	4670	HNRNPM	2	IPI:IPI00171903.2	4,7	4821-1,4820-1	3.1	0.42	3.1	0.39	3.92	0.16	3.92	0.16	-0.08	1
5	8607	RUVBL1	2	IPI:IPI00021187.4	4,5	4821-1,4820-1	2.74	0.37	2.95	0.37	3.35	0.14	3.89	0.16	0.5	1.16
4	9584	RBM39	2	IPI:IPI00163505.2	4,3	4821-1,4820-1	2.77	0.37	2.77	0.35	3.84	0.16	3.84	0.16	2.04	1
2	221092	HNRNPUL2	2	IPI:IPI00456887.2	3,1	4821-1,4820-1	2.31	0.31	2.31	0.29	3.78	0.16	3.78	0.16	1.92	1
3	6142	RPL18A	2	IPI:IPI00026202.1	3,3	4821-1,4820-1	2.56	0.35	2.56	0.32	3.78	0.16	3.78	0.16	1.25	1
2	6748	SSR4	2	IPI:IPI00019385.3	2,2	4821-1,4820-1	2.31	0.31	2.31	0.29	3.78	0.16	3.78	0.16	1.58	1
2	83858	ATAD3B	2	IPI:IPI00045921.1	2,2	4821-1,4820-1	2.31	0.31	2.31	0.29	3.78	0.16	3.78	0.16	0.84	1
1	3320	HSP90AA1	2	IPI:IPI00382470.3	1,1	4821-1,4820-1	1.1	0.15	1.94	0.24	1.2	0.05	3.77	0.16	-0.26	3.14
5	26156	RSL1D1	1	IPI:IPI00008708.5	5	4820-1	3.87	0.52	3.87	0.48	3.87	0.16	3.87	0.16	3.87	1
12	10383	TUBB2C	2	IPI:IPI00007752.1	11,12	4821-1,4820-1	3.53	0.48	3.53	0.44	3.6	0.15	3.6	0.15	0.04	1
6	6238	RRBP1	2	IPI:IPI00215743.3	8,4	4821-1,4820-1	3	0.4	3	0.38	3.67	0.15	3.67	0.15	0.42	1
8	54431	DNAJC10	2	IPI:IPI00293260.5	6,9	4821-1,4820-1	3.14	0.42	3.14	0.39	3.48	0.15	3.48	0.15	1.35	1
5	6780	STAU1	2	IPI:IPI00000001.2	6,3	4821-1,4820-1	2.88	0.39	2.88	0.36	3.71	0.15	3.71	0.15	1.12	1
5	1965	EIF2S1	2	IPI:IPI00219678.3	5,4	4821-1,4820-1	2.88	0.39	2.88	0.36	3.71	0.15	3.71	0.15	0.95	1
8	6130	RPL7A	2	IPI:IPI00299573.1	7,8	4821-1,4820-1	3.17	0.43	3.17	0.4	3.56	0.15	3.56	0.15	1.18	1
5	3178	HNRNPA1	2	IPI:IPI00215965.2	4,5	4821-1,4820-1	2.83	0.38	2.83	0.35	3.58	0.15	3.58	0.15	1.13	1
5	3184	HNRNPD	2	IPI:IPI00028888.1	4,5	4821-1,4820-1	2.88	0.39	2.88	0.36	3.71	0.15	3.71	0.15	1.03	1
3	3191	HNRNPL	2	IPI:IPI00027834.3	4,2	4821-1,4820-1	2.5	0.34	2.5	0.31	3.62	0.15	3.62	0.15	0.35	1
4	26523	EIF2C1	2	IPI:IPI00007736.5	4,4	4821-1,4820-1	2.67	0.36	2.67	0.33	3.56	0.15	3.56	0.15	1.04	1
4	619563;6161	SNORA7A;RPL32	2	IPI:IPI00395998.5	4,3	4821-1,4820-1	2.67	0.36	2.67	0.33	3.56	0.15	3.56	0.15	2.25	1
4	26528	DAZAP1	2	IPI:IPI00165230.1	6,2	4821-1,4820-1	2.67	0.36	2.67	0.33	3.56	0.15	3.56	0.15	1.03	1
2	LOC440733	LOC440733	2	IPI:IPI00455479.1	3,1	4821-1,4820-1	2.25	0.3	2.25	0.28	3.58	0.15	3.58	0.15	1.35	1
4	9188	DDX21	2	IPI:IPI00015953.3	3,5	4821-1,4820-1	2.67	0.36	2.67	0.33	3.56	0.15	3.56	0.15	0.51	1
2	51386	EIF3L	2	IPI:IPI00465233.1	2,2	4821-1,4820-1	2.25	0.3	2.25	0.28	3.58	0.15	3.58	0.15	0.59	1
4	7073	TIAL1	2	IPI:IPI00005615.1	2,5	4821-1,4820-1	2.72	0.37	2.72	0.34	3.7	0.15	3.7	0.15	0.69	1
6	6168	RPL37A	2	IPI:IPI00414860.6	5,7	4821-1,4820-1	2.95	0.4	2.95	0.37	3.55	0.15	3.55	0.15	2.25	1
1	9775	EIF4A3	2	IPI:IPI00009328.4	1,1	4821-1,4820-1	1.92	0.26	1.92	0.24	3.69	0.15	3.69	0.15	1.12	1
1	54865	GPATCH4	2	IPI:IPI00374476.1	1,1	4821-1,4820-1	1.92	0.26	1.92	0.24	3.69	0.15	3.69	0.15	0.79	1
1	29896	TRA2A	2	IPI:IPI00013891.1	1,1	4821-1,4820-1	1.92	0.26	1.92	0.24	3.69	0.15	3.69	0.15	1.12	1
2	22824	HSPA4L	2	IPI:IPI00295485.1	1,2	4821-1,4820-1	2.25	0.3	2.25	0.28	3.58	0.15	3.58	0.15	0.77	1
11	3849	KRT2	2	IPI:IPI00021304.1	13,9	4821-1,4820-1	3.35	0.45	3.35	0.42	3.38	0.14	3.38	0.14	-0.34	1
6	6187	RPS2	2	IPI:IPI00013485.3	7,4	4821-1,4820-1	2.82	0.38	2.82	0.35	3.26	0.14	3.26	0.14	0.54	1
6	6176	RPLP1	2	IPI:IPI00008527.3	5,6	4821-1,4820-1	2.91	0.39	2.91	0.36	3.45	0.14	3.45	0.14	1.2	1
5	6222;LOC100130553	RPS18;LOC100130553	2	IPI:IPI00013296.3	5,4	4821-1,4820-1	2.78	0.37	2.78	0.35	3.47	0.14	3.47	0.14	0.93	1
3	4841	NONO	2	IPI:IPI00304596.3	4,2	4821-1,4820-1	2.45	0.33	2.45	0.31	3.46	0.14	3.46	0.14	1.14	1
5	6207	RPS13	2	IPI:IPI00221089.5	4,6	4821-1,4820-1	2.78	0.37	2.78	0.35	3.47	0.14	3.47	0.14	1.28	1
4	92140	MTDH	2	IPI:IPI00328715.4	4,3	4821-1,4820-1	2.62	0.35	2.62	0.33	3.42	0.14	3.42	0.14	0.93	1
6	IPI:IPI00394699.2	-	2	IPI:IPI00394699.2	8,4	4821-1,4820-1	2.91	0.39	2.91	0.36	3.45	0.14	3.45	0.14	1.89	1
4	9908	G3BP2	2	IPI:IPI00009057.2,IPI:IPI00179890.2	3,4	4821-1,4820-1	2.58	0.35	2.58	0.32	3.32	0.14	3.32	0.14	1.65	1
3	8894	EIF2S2	2	IPI:IPI00021728.3	3,3	4821-1,4820-1	2.4	0.32	2.4	0.3	3.33	0.14	3.33	0.14	0.31	1
4	4686	NCBP1	2	IPI:IPI00019380.1	3,4	4821-1,4820-1	2.62	0.35	2.62	0.33	3.42	0.14	3.42	0.14	0.34	1
3	22803	XRN2	2	IPI:IPI00100151.4	3,3	4821-1,4820-1	2.4	0.32	2.4	0.3	3.33	0.14	3.33	0.14	1.02	1
3	729362;3188	RPL36AP37;HNRNPH2	2	IPI:IPI00026230.1	3,2	4821-1,4820-1	2.45	0.33	2.45	0.31	3.46	0.14	3.46	0.14	1.42	1
3	6637	SNRPG	2	IPI:IPI00016572.1	3,2	4821-1,4820-1	2.45	0.33	2.45	0.31	3.46	0.14	3.46	0.14	1.36	1
2	6741	SSB	2	IPI:IPI00009032.1	2,1	4821-1,4820-1	2.19	0.3	2.19	0.27	3.39	0.14	3.39	0.14	1.01	1
3	10514	MYBBP1A	2	IPI:IPI00005024.3	2,4	4821-1,4820-1	2.45	0.33	2.45	0.31	3.46	0.14	3.46	0.14	0.68	1
2	10940	POP1	2	IPI:IPI00293331.3	2,1	4821-1,4820-1	2.19	0.3	2.19	0.27	3.39	0.14	3.39	0.14	1.57	1
2	23650	TRIM29	1	IPI:IPI00073096.3	2	4821-1	3.46	0.47	3.46	0.43	3.46	0.14	3.46	0.14	4.02	1
2	6427	SFRS2	2	IPI:IPI00005978.8	1,2	4821-1,4820-1	2.14	0.29	2.14	0.27	3.24	0.14	3.24	0.14	0.91	1
2	149224	RPS7P4	2	IPI:IPI00008293.4	1,3	4821-1,4820-1	2.14	0.29	2.14	0.27	3.24	0.14	3.24	0.14	1.43	1
2	57532	NUFIP2	2	IPI:IPI00002349.2	1,2	4821-1,4820-1	2.14	0.29	2.14	0.27	3.24	0.14	3.24	0.14	0.67	1
1	10048	RANBP9	1	IPI:IPI00465275.2	1	4821-1	3.46	0.47	3.46	0.43	3.46	0.14	3.46	0.14	3.29	1
1	9520	NPEPPS	1	IPI:IPI00026216.4	1	4821-1	3.46	0.47	3.46	0.43	3.46	0.14	3.46	0.14	2.43	1
1	10061	ABCF2	2	IPI:IPI00005045.1	1,1	4821-1,4820-1	1.85	0.25	1.85	0.23	3.43	0.14	3.43	0.14	0.36	1
1	27089	UQCRQ	1	IPI:IPI00024742.7	1	4821-1	3.46	0.47	3.46	0.43	3.46	0.14	3.46	0.14	3.29	1
3	1665	DHX15	2	IPI:IPI00396435.3	1,4	4821-1,4820-1	2.4	0.32	2.4	0.3	3.33	0.14	3.33	0.14	0.26	1
1	4835	NQO2	1	IPI:IPI00219129.9	1	4821-1	3.46	0.47	3.46	0.43	3.46	0.14	3.46	0.14	3.29	1
1	5704	PSMC4	1	IPI:IPI00020042.2	1	4820-1	3.46	0.47	3.46	0.43	3.46	0.14	3.46	0.14	1.55	1
1	85437	ZCRB1	1	IPI:IPI00154614.4	1	4820-1	3.46	0.47	3.46	0.43	3.46	0.14	3.46	0.14	3.29	1
1	4257	MGST1	1	IPI:IPI00021805.1	1	4820-1	3.46	0.47	3.46	0.43	3.46	0.14	3.46	0.14	3.29	1
1	23481	PES1	1	IPI:IPI00003768.1	1	4820-1	3.46	0.47	3.46	0.43	3.46	0.14	3.46	0.14	3.29	1
1	84833	USMG5	1	IPI:IPI00063903.5	1	4820-1	3.46	0.47	3.46	0.43	3.46	0.14	3.46	0.14	3.29	1
5	641293;6144;729402	RPL21P19;RPL21;RPL21P16	2	IPI:IPI00247583.5	5,5	4821-1,4820-1	2.66	0.36	2.66	0.33	3.15	0.13	3.15	0.13	0.66	1
4	3006	HIST1H1C	2	IPI:IPI00217465.5	5,3	4821-1,4820-1	2.49	0.34	2.49	0.31	3.1	0.13	3.1	0.13	0.54	1
4	6204	RPS10	2	IPI:IPI00008438.1	4,3	4821-1,4820-1	2.45	0.33	2.45	0.31	3	0.13	3	0.13	0.66	1
5	6129;100130892	RPL7;RPL7P32	2	IPI:IPI00030179.3	4,6	4821-1,4820-1	2.66	0.36	2.66	0.33	3.15	0.13	3.15	0.13	0.65	1
3	84305	WIBG	2	IPI:IPI00305092.7	3,2	4821-1,4820-1	2.36	0.32	2.36	0.3	3.2	0.13	3.2	0.13	1.98	1
3	8087	FXR1	2	IPI:IPI00016249.4	3,3	4821-1,4820-1	2.36	0.32	2.36	0.3	3.2	0.13	3.2	0.13	0.36	1
3	1213	CLTC	1	IPI:IPI00024067.4	3	4821-1	2.56	0.35	3.17	0.4	2.56	0.11	3.17	0.13	0.06	1.54
3	3918	LAMC2	1	IPI:IPI00015117.2	3	4821-1	2.83	0.38	3	0.38	2.83	0.12	3	0.13	0.38	1.12
3	10949	HNRNPA0	2	IPI:IPI00011913.1	2,3	4821-1,4820-1	2.31	0.31	2.31	0.29	3.08	0.13	3.08	0.13	1.33	1
2	6631	SNRPC	2	IPI:IPI00013396.3	2,2	4821-1,4820-1	2.09	0.28	2.09	0.26	3.08	0.13	3.08	0.13	1.14	1
3	10189	THOC4	2	IPI:IPI00328840.9	2,3	4821-1,4820-1	2.36	0.32	2.36	0.3	3.2	0.13	3.2	0.13	2.26	1
3	6727	SRP14	2	IPI:IPI00293434.2	2,3	4821-1,4820-1	2.36	0.32	2.36	0.3	3.2	0.13	3.2	0.13	1.17	1
2	8575	PRKRA	2	IPI:IPI00021167.3	2,1	4821-1,4820-1	2.09	0.28	2.09	0.26	3.08	0.13	3.08	0.13	0.81	1
3	6157	RPL27A	2	IPI:IPI00456758.4	2,3	4821-1,4820-1	2.31	0.31	2.31	0.29	3.08	0.13	3.08	0.13	1.94	1
4	6147	RPL23A	2	IPI:IPI00021266.1	2,5	4821-1,4820-1	2.49	0.34	2.49	0.31	3.1	0.13	3.1	0.13	0.92	1
2	6139;LOC100133931	RPL17;LOC100133931	2	IPI:IPI00413324.6	2,1	4821-1,4820-1	2.09	0.28	2.09	0.26	3.08	0.13	3.08	0.13	0.89	1
1	9939	RBM8A	1	IPI:IPI00001757.1	1	4821-1	3.1	0.42	3.1	0.39	3.1	0.13	3.1	0.13	2.23	1
1	103	ADAR	2	IPI:IPI00394665.4	1,1	4821-1,4820-1	1.73	0.23	1.73	0.22	3	0.13	3	0.13	0.4	1
2	23234	DNAJC9	2	IPI:IPI00154975.3,IPI:IPI00014718.4	1,2	4821-1,4820-1	2.09	0.28	2.09	0.26	3.08	0.13	3.08	0.13	1.06	1
1	9551	ATP5J2	2	IPI:IPI00219291.5	1,1	4821-1,4820-1	1.73	0.23	1.73	0.22	3	0.13	3	0.13	0.51	1
1	22868	FASTKD2	1	IPI:IPI00013735.1	1	4821-1	3.1	0.42	3.1	0.39	3.1	0.13	3.1	0.13	2.9	1
1	5162	PDHB	2	IPI:IPI00003925.6	1,1	4821-1,4820-1	1.73	0.23	1.73	0.22	3	0.13	3	0.13	0.79	1
1	8218	CLTCL1	2	IPI:IPI00022881.1	1,1	4821-1,4820-1	1.68	0.23	1.77	0.22	2.82	0.12	3.13	0.13	0.13	1.11
2	23450	SF3B3	2	IPI:IPI00300371.5	1,3	4821-1,4820-1	2.09	0.28	2.09	0.26	3.08	0.13	3.08	0.13	0.4	1
1	23770	FKBP8	1	IPI:IPI00328161.8	1	4821-1	3.1	0.42	3.1	0.39	3.1	0.13	3.1	0.13	1.7	1
1	6205	RPS11	2	IPI:IPI00025091.3	1,1	4821-1,4820-1	1.73	0.23	1.73	0.22	3	0.13	3	0.13	0.76	1
1	55003	PAK1IP1	1	IPI:IPI00549540.3	1	4821-1	3.1	0.42	3.1	0.39	3.1	0.13	3.1	0.13	1.85	1
1	5981	RFC1	2	IPI:IPI00375358.2	1,1	4821-1,4820-1	1.79	0.24	1.79	0.22	3.2	0.13	3.2	0.13	0.55	1
1	51203	NUSAP1	1	IPI:IPI00000398.2	1	4821-1	3.1	0.42	3.1	0.39	3.1	0.13	3.1	0.13	2.23	1
1	11137	PWP1	2	IPI:IPI00014298.3	1,1	4821-1,4820-1	1.79	0.24	1.79	0.22	3.2	0.13	3.2	0.13	0.6	1
1	55421	C17orf85	1	IPI:IPI00032056.4	1	4820-1	3.1	0.42	3.1	0.39	3.1	0.13	3.1	0.13	2.9	1
1	256364	EML3	1	IPI:IPI00167909.5	1	4820-1	3.1	0.42	3.1	0.39	3.1	0.13	3.1	0.13	2.9	1
1	6164	RPL34	1	IPI:IPI00219160.3	1	4820-1	3.1	0.42	3.1	0.39	3.1	0.13	3.1	0.13	1.85	1
1	9053	MAP7	1	IPI:IPI00020771.2	1	4820-1	3.1	0.42	3.1	0.39	3.1	0.13	3.1	0.13	2.9	1
8	6181	RPLP2	2	IPI:IPI00008529.1	9,7	4821-1,4820-1	2.88	0.39	2.88	0.36	2.94	0.12	2.94	0.12	0.73	1
6	3190	HNRNPK	2	IPI:IPI00216049.1	7,5	4821-1,4820-1	2.65	0.36	2.65	0.33	2.87	0.12	2.87	0.12	0.43	1
6	3305	HSPA1L	2	IPI:IPI00301277.1	6,5	4821-1,4820-1	2.62	0.35	2.62	0.33	2.79	0.12	2.79	0.12	0.33	1
5	6208	RPS14	2	IPI:IPI00026271.5	5,4	4821-1,4820-1	2.58	0.35	2.58	0.32	2.97	0.12	2.97	0.12	0.14	1
5	292	SLC25A5	2	IPI:IPI00007188.5	4,5	4821-1,4820-1	2.51	0.34	2.51	0.31	2.82	0.12	2.82	0.12	1.05	1
3	1973;26781	EIF4A1;SNORA67	2	IPI:IPI00025491.1	4,2	4821-1,4820-1	2.19	0.3	2.19	0.27	2.77	0.12	2.77	0.12	1.36	1
4	4904	YBX1	2	IPI:IPI00031812.3	3,4	4821-1,4820-1	2.37	0.32	2.37	0.3	2.82	0.12	2.82	0.12	0.2	1
3	5813	PURA	2	IPI:IPI00023591.1	3,3	4821-1,4820-1	2.23	0.3	2.23	0.28	2.88	0.12	2.88	0.12	0.59	1
3	3183	HNRNPC	2	IPI:IPI00216592.2	3,3	4821-1,4820-1	2.26	0.3	2.26	0.28	2.96	0.12	2.96	0.12	1.09	1
3	7184	HSP90B1	2	IPI:IPI00027230.3	3,3	4821-1,4820-1	2.23	0.3	2.23	0.28	2.88	0.12	2.88	0.12	1.4	1
4	6210	RPS15A	2	IPI:IPI00221091.9	3,4	4821-1,4820-1	2.41	0.32	2.41	0.3	2.9	0.12	2.9	0.12	0.67	1
2	161	AP2A2	2	IPI:IPI00016621.7	3,1	4821-1,4820-1	2.04	0.27	2.04	0.26	2.96	0.12	2.96	0.12	0.36	1
3	143	PARP4	2	IPI:IPI00296909.3	3,3	4821-1,4820-1	2.26	0.3	2.26	0.28	2.96	0.12	2.96	0.12	0.01	1
2	11224	RPL35	2	IPI:IPI00412607.6	3,1	4821-1,4820-1	2.04	0.27	2.04	0.26	2.96	0.12	2.96	0.12	0.49	1
4	6133	RPL9	2	IPI:IPI00031691.1	3,4	4821-1,4820-1	2.37	0.32	2.37	0.3	2.82	0.12	2.82	0.12	0.11	1
2	7385	UQCRC2	2	IPI:IPI00305383.1	2,2	4821-1,4820-1	2.04	0.27	2.04	0.26	2.96	0.12	2.96	0.12	0.58	1
2	55646	LYAR	2	IPI:IPI00015838.3	2,2	4821-1,4820-1	2	0.27	2	0.25	2.83	0.12	2.83	0.12	0.75	1
2	3909	LAMA3	2	IPI:IPI00377045.3	2,1	4821-1,4820-1	1.96	0.26	2.06	0.26	2.72	0.11	2.99	0.12	0.16	1.1
3	IPI:IPI00176692.7	-	2	IPI:IPI00176692.7	2,4	4821-1,4820-1	2.19	0.3	2.19	0.27	2.77	0.12	2.77	0.12	0.8	1
3	6156	RPL30	2	IPI:IPI00219156.7	2,3	4821-1,4820-1	2.26	0.3	2.26	0.28	2.96	0.12	2.96	0.12	0.94	1
3	22827	PUF60	2	IPI:IPI00069750.2	2,3	4821-1,4820-1	2.23	0.3	2.23	0.28	2.88	0.12	2.88	0.12	1.04	1
2	51631	LUC7L2	2	IPI:IPI00006932.4,IPI:IPI00893087.1	1,2	4821-1,4820-1	2	0.27	2	0.25	2.83	0.12	2.83	0.12	0.89	1
2	5610	EIF2AK2	2	IPI:IPI00019463.3	1,2	4821-1,4820-1	2.04	0.27	2.04	0.26	2.96	0.12	2.96	0.12	0.34	1
2	5250	SLC25A3	2	IPI:IPI00022202.3	1,3	4821-1,4820-1	2	0.27	2	0.25	2.83	0.12	2.83	0.12	0.36	1
1	3326	HSP90AB1	2	IPI:IPI00414676.6	1,1	4821-1,4820-1	1.11	0.15	1.72	0.22	1.23	0.05	2.96	0.12	-0.29	2.41
1	LOC26010	LOC26010	2	IPI:IPI00023532.9	1,1	4821-1,4820-1	1.68	0.23	1.68	0.21	2.82	0.12	2.82	0.12	0.54	1
2	3868	KRT16	2	IPI:IPI00217963.3	1,3	4821-1,4820-1	1.68	0.23	2.05	0.26	1.99	0.08	2.97	0.12	-0.09	1.49
1	51491	NOP16	2	IPI:IPI00032849.2	1,1	4821-1,4820-1	1.68	0.23	1.68	0.21	2.82	0.12	2.82	0.12	0.65	1
1	47	ACLY	1	IPI:IPI00021290.5	1	4821-1	2.83	0.38	2.83	0.35	2.83	0.12	2.83	0.12	1.6	1
1	23456	ABCB10	1	IPI:IPI00015826.2	1	4821-1	2.83	0.38	2.83	0.35	2.83	0.12	2.83	0.12	1.6	1
2	6184	RPN1	2	IPI:IPI00025874.2	1,2	4821-1,4820-1	2.04	0.27	2.04	0.26	2.96	0.12	2.96	0.12	0.38	1
2	6227	RPS21	2	IPI:IPI00017448.1	1,2	4821-1,4820-1	2	0.27	2	0.25	2.83	0.12	2.83	0.12	0.96	1
1	9898	UBAP2L	2	IPI:IPI00005416.5	1,1	4821-1,4820-1	1.68	0.23	1.68	0.21	2.82	0.12	2.82	0.12	0.08	1
1	3911	LAMA5	1	IPI:IPI00477868.1	1	4821-1	2.83	0.38	2.83	0.35	2.83	0.12	2.83	0.12	1.73	1
2	3009	HIST1H1B	2	IPI:IPI00217468.3	1,2	4821-1,4820-1	2	0.27	2	0.25	2.83	0.12	2.83	0.12	0.7	1
1	8106	PABPN1	2	IPI:IPI00005792.2	1,1	4821-1,4820-1	1.68	0.23	1.68	0.21	2.82	0.12	2.82	0.12	0.95	1
3	8761	PABPC4	2	IPI:IPI00012726.4	1,4	4821-1,4820-1	2.26	0.3	2.26	0.28	2.96	0.12	2.96	0.12	0.01	1
1	7280	TUBB2A	2	IPI:IPI00013475.1	1,1	4821-1,4820-1	1.68	0.23	1.68	0.21	2.82	0.12	2.82	0.12	0.26	1
2	7072	TIA1	2	IPI:IPI00291398.2	1,3	4821-1,4820-1	2.04	0.27	2.04	0.26	2.96	0.12	2.96	0.12	0.9	1
2	23499	MACF1	1	IPI:IPI00256861.4	2	4820-1	2.45	0.33	2.8	0.35	2.45	0.1	2.8	0.12	0.29	1.31
1	65008	MRPL1	1	IPI:IPI00549381.5	1	4820-1	2.83	0.38	2.83	0.35	2.83	0.12	2.83	0.12	2.07	1
1	400506	C16orf88	1	IPI:IPI00554560.4	1	4820-1	2.83	0.38	2.83	0.35	2.83	0.12	2.83	0.12	1.73	1
1	9533	POLR1C	1	IPI:IPI00005179.1	1	4820-1	2.83	0.38	2.83	0.35	2.83	0.12	2.83	0.12	1.73	1
1	3839	KPNA3	1	IPI:IPI00299033.1	1	4820-1	2.83	0.38	2.83	0.35	2.83	0.12	2.83	0.12	2.07	1
1	56267	CCBL2	1	IPI:IPI00061178.1	1	4820-1	2.83	0.38	2.83	0.35	2.83	0.12	2.83	0.12	2.64	1
1	6182	MRPL12	1	IPI:IPI00005537.2	1	4820-1	2.83	0.38	2.83	0.35	2.83	0.12	2.83	0.12	2.64	1
1	10180	RBM6	1	IPI:IPI00297723.2	1	4820-1	2.83	0.38	2.83	0.35	2.83	0.12	2.83	0.12	2.64	1
7	3303;3304	HSPA1A;HSPA1B	2	IPI:IPI00304925.5	6,8	4821-1,4820-1	2.67	0.36	2.67	0.33	2.7	0.11	2.7	0.11	-0.01	1
5	3185	HNRNPF	2	IPI:IPI00003881.5	5,4	4821-1,4820-1	2.48	0.33	2.48	0.31	2.75	0.11	2.75	0.11	0.22	1
5	6202	RPS8	2	IPI:IPI00216587.9	5,5	4821-1,4820-1	2.45	0.33	2.45	0.31	2.68	0.11	2.68	0.11	1.03	1
5	3187	HNRNPH1	2	IPI:IPI00013881.6	4,5	4821-1,4820-1	2.39	0.32	2.39	0.3	2.55	0.11	2.55	0.11	0.33	1
3	6155	RPL27	2	IPI:IPI00219155.5	4,2	4821-1,4820-1	2.12	0.29	2.12	0.27	2.6	0.11	2.6	0.11	0.52	1
2	6209	RPS15	2	IPI:IPI00479058.2	3,1	4821-1,4820-1	1.89	0.25	1.89	0.24	2.52	0.11	2.52	0.11	-0.1	1
3	56886	UGCGL1	1	IPI:IPI00024466.2	3	4821-1	2.68	0.36	2.68	0.34	2.68	0.11	2.68	0.11	1.41	1
3	6217	RPS16	2	IPI:IPI00221092.8	3,3	4821-1,4820-1	2.12	0.29	2.12	0.27	2.6	0.11	2.6	0.11	0.13	1
5	8148	TAF15	2	IPI:IPI00020194.1	3,7	4821-1,4820-1	2.45	0.33	2.45	0.31	2.68	0.11	2.68	0.11	0.08	1
3	25940	FAM98A	2	IPI:IPI00174442.2	2,3	4821-1,4820-1	2.16	0.29	2.16	0.27	2.68	0.11	2.68	0.11	0.99	1
2	7150	TOP1	2	IPI:IPI00413611.1	2,1	4821-1,4820-1	1.89	0.25	1.89	0.24	2.52	0.11	2.52	0.11	0.36	1
2	293	SLC25A6	2	IPI:IPI00291467.7	2,2	4821-1,4820-1	1.96	0.26	1.96	0.25	2.72	0.11	2.72	0.11	0.63	1
2	5725	PTBP1	2	IPI:IPI00179964.5	2,2	4821-1,4820-1	1.92	0.26	1.92	0.24	2.62	0.11	2.62	0.11	-0.24	1
2	3428	IFI16	2	IPI:IPI00003443.3	2,2	4821-1,4820-1	1.96	0.26	1.96	0.25	2.72	0.11	2.72	0.11	-0.01	1
2	10399	GNB2L1	2	IPI:IPI00641950.4	2,2	4821-1,4820-1	1.96	0.26	1.96	0.25	2.72	0.11	2.72	0.11	0.91	1
2	6193	RPS5	2	IPI:IPI00008433.4	2,2	4821-1,4820-1	1.89	0.25	1.89	0.24	2.52	0.11	2.52	0.11	0.61	1
4	6141	RPL18	2	IPI:IPI00215719.6	2,6	4821-1,4820-1	2.34	0.32	2.34	0.29	2.74	0.11	2.74	0.11	0.89	1
1	27339	PRPF19	2	IPI:IPI00004968.1	1,1	4821-1,4820-1	1.63	0.22	1.63	0.2	2.67	0.11	2.67	0.11	0.25	1
1	5814	PURB	2	IPI:IPI00045051.3	1,1	4821-1,4820-1	1.59	0.21	1.59	0.2	2.53	0.11	2.53	0.11	0.54	1
2	163	AP2B1	2	IPI:IPI00784156.1	1,2	4821-1,4820-1	1.89	0.25	1.89	0.24	2.52	0.11	2.52	0.11	0.42	1
1	26608	TBL2	2	IPI:IPI00000948.3	1,1	4821-1,4820-1	1.63	0.22	1.63	0.2	2.67	0.11	2.67	0.11	0.39	1
2	162	AP1B1	2	IPI:IPI00328257.4	1,2	4821-1,4820-1	1.89	0.25	1.89	0.24	2.52	0.11	2.52	0.11	0.4	1
1	10594	PRPF8	1	IPI:IPI00007928.4	1	4821-1	2.62	0.35	2.62	0.33	2.62	0.11	2.62	0.11	1.93	1
1	23215	BAT2D1	2	IPI:IPI00083708.3	1,1	4821-1,4820-1	1.63	0.22	1.63	0.2	2.67	0.11	2.67	0.11	0.65	1
1	55139	ANKZF1	1	IPI:IPI00335437.7	1	4821-1	2.62	0.35	2.62	0.33	2.62	0.11	2.62	0.11	2.36	1
1	5034	P4HB	2	IPI:IPI00010796.1	1,1	4821-1,4820-1	1.63	0.22	1.63	0.2	2.67	0.11	2.67	0.11	0.49	1
1	84310	C7orf50	2	IPI:IPI00031651.1	1,1	4821-1,4820-1	1.59	0.21	1.59	0.2	2.53	0.11	2.53	0.11	0.48	1
1	84816	RTN4IP1	1	IPI:IPI00291972.2	1	4821-1	2.62	0.35	2.62	0.33	2.62	0.11	2.62	0.11	1.93	1
1	10558	SPTLC1	1	IPI:IPI00005745.1	1	4821-1	2.62	0.35	2.62	0.33	2.62	0.11	2.62	0.11	2.36	1
1	9513	FXR2	2	IPI:IPI00016250.6	1,1	4821-1,4820-1	1.59	0.21	1.59	0.2	2.53	0.11	2.53	0.11	0.27	1
1	57492	ARID1B	1	IPI:IPI00015404.2	1	4821-1	2.62	0.35	2.62	0.33	2.62	0.11	2.62	0.11	2.36	1
1	51663	ZFR	1	IPI:IPI00748303.3	1	4821-1	2.62	0.35	2.62	0.33	2.62	0.11	2.62	0.11	0.93	1
1	51154	MRTO4	1	IPI:IPI00106491.3	1	4821-1	2.62	0.35	2.62	0.33	2.62	0.11	2.62	0.11	2.36	1
2	84617	TUBB6	2	IPI:IPI00641706.1,IPI:IPI00646779.2	1,3	4821-1,4820-1	1.96	0.26	1.96	0.25	2.72	0.11	2.72	0.11	0.53	1
2	1968	EIF2S3	2	IPI:IPI00297982.7	1,3	4821-1,4820-1	1.92	0.26	1.92	0.24	2.62	0.11	2.62	0.11	0.28	1
2	50809	HP1BP3	1	IPI:IPI00640417.1,IPI:IPI00448752.1	2	4821-1	2.72	0.37	2.72	0.34	2.72	0.11	2.72	0.11	2.31	1
1	79039	DDX54	1	IPI:IPI00152510.4	1	4821-1	2.62	0.35	2.62	0.33	2.62	0.11	2.62	0.11	0.96	1
1	11091	WDR5	1	IPI:IPI00005492.2	1	4821-1	2.62	0.35	2.62	0.33	2.62	0.11	2.62	0.11	1.65	1
1	4673	NAP1L1	2	IPI:IPI00023860.1	1,1	4821-1,4820-1	1.63	0.22	1.63	0.2	2.67	0.11	2.67	0.11	0.9	1
3	84365	MKI67IP	1	IPI:IPI00154590.6	3	4820-1	2.75	0.37	2.75	0.34	2.75	0.11	2.75	0.11	2.25	1
3	87178	PNPT1	1	IPI:IPI00744711.2	3	4820-1	2.56	0.35	2.56	0.32	2.56	0.11	2.56	0.11	2.05	1
2	5982	RFC2	1	IPI:IPI00017412.1	2	4820-1	2.53	0.34	2.53	0.32	2.53	0.11	2.53	0.11	2.32	1
1	83871	RAB34	1	IPI:IPI00328180.4	1	4820-1	2.62	0.35	2.62	0.33	2.62	0.11	2.62	0.11	1.93	1
1	7846	TUBA1A	1	IPI:IPI00180675.4	1	4820-1	2.62	0.35	2.62	0.33	2.62	0.11	2.62	0.11	1.46	1
1	3945	LDHB	1	IPI:IPI00219217.3	1	4820-1	2.62	0.35	2.62	0.33	2.62	0.11	2.62	0.11	1.46	1
1	4176	MCM7	1	IPI:IPI00299904.3	1	4820-1	2.62	0.35	2.62	0.33	2.62	0.11	2.62	0.11	1.65	1
1	57488	FAM62B	1	IPI:IPI00409635.2	1	4820-1	2.62	0.35	2.62	0.33	2.62	0.11	2.62	0.11	1.22	1
1	5315	PKM2	1	IPI:IPI00220644.8	1	4820-1	1.22	0.16	2.75	0.34	1.22	0.05	2.75	0.11	-0.15	5.04
1	54464	XRN1	1	IPI:IPI00657645.1	1	4820-1	2.62	0.35	2.62	0.33	2.62	0.11	2.62	0.11	1.53	1
1	51081	MRPS7	1	IPI:IPI00006440.6	1	4820-1	2.62	0.35	2.62	0.33	2.62	0.11	2.62	0.11	1.36	1
5	3959	LGALS3BP	2	IPI:IPI00023673.1	6,3	4821-1,4820-1	2.33	0.31	2.33	0.29	2.44	0.1	2.44	0.1	0.64	1
5	3852	KRT5	2	IPI:IPI00009867.3	6,3	4821-1,4820-1	2.28	0.31	2.28	0.29	2.33	0.1	2.33	0.1	0.08	1
5	203068	TUBB	2	IPI:IPI00011654.2	5,4	4821-1,4820-1	2.37	0.32	2.37	0.3	2.5	0.1	2.5	0.1	0.46	1
4	2130	EWSR1	1	IPI:IPI00009841.5	4	4821-1	2.45	0.33	2.45	0.31	2.45	0.1	2.45	0.1	-0.02	1
2	1994	ELAVL1	2	IPI:IPI00301936.4	3,1	4821-1,4820-1	1.85	0.25	1.85	0.23	2.42	0.1	2.42	0.1	-0.17	1
3	6229	RPS24	2	IPI:IPI00029750.1	3,2	4821-1,4820-1	2.09	0.28	2.09	0.26	2.51	0.1	2.51	0.1	0.21	1
3	6136	RPL12	2	IPI:IPI00024933.3	3,3	4821-1,4820-1	2.09	0.28	2.09	0.26	2.51	0.1	2.51	0.1	0.54	1
3	284393	RPL10P16	1	IPI:IPI00374260.4	3	4821-1	2.36	0.32	2.36	0.3	2.36	0.1	2.36	0.1	1.87	1
3	6135	RPL11	2	IPI:IPI00376798.3	3,3	4821-1,4820-1	2.09	0.28	2.09	0.26	2.51	0.1	2.51	0.1	1.32	1
2	6201	RPS7	2	IPI:IPI00013415.1	2,2	4821-1,4820-1	1.85	0.25	1.85	0.23	2.42	0.1	2.42	0.1	-0.11	1
2	6732	SRPK1	2	IPI:IPI00290439.2	2,2	4821-1,4820-1	1.85	0.25	1.85	0.23	2.42	0.1	2.42	0.1	0.06	1
2	23196	FAM120A	2	IPI:IPI00039626.3	2,1	4821-1,4820-1	1.85	0.25	1.85	0.23	2.42	0.1	2.42	0.1	-0.3	1
2	6125	RPL5	2	IPI:IPI00000494.6	2,2	4821-1,4820-1	1.85	0.25	1.85	0.23	2.42	0.1	2.42	0.1	-0.19	1
2	509	ATP5C1	2	IPI:IPI00395769.2	2,2	4821-1,4820-1	1.85	0.25	1.85	0.23	2.42	0.1	2.42	0.1	1.01	1
1	160	AP2A1	2	IPI:IPI00256684.1	1,1	4821-1,4820-1	1.51	0.2	1.51	0.19	2.29	0.1	2.29	0.1	0.19	1
2	25873	RPL36	2	IPI:IPI00216237.5	1,2	4821-1,4820-1	1.82	0.25	1.82	0.23	2.35	0.1	2.35	0.1	0.39	1
1	3005	H1F0	1	IPI:IPI00550239.4	1	4821-1	2.31	0.31	2.31	0.29	2.31	0.1	2.31	0.1	2.08	1
1	2926	GRSF1	2	IPI:IPI00478657.4	1,1	4821-1,4820-1	1.55	0.21	1.55	0.19	2.4	0.1	2.4	0.1	-0.06	1
1	4259	MGST3	2	IPI:IPI00024266.3	1,1	4821-1,4820-1	1.51	0.2	1.51	0.19	2.29	0.1	2.29	0.1	0.32	1
1	10381	TUBB3	2	IPI:IPI00013683.2	1,1	4821-1,4820-1	1.51	0.2	1.51	0.19	2.29	0.1	2.29	0.1	0.13	1
2	10808	HSPH1	2	IPI:IPI00218993.1	1,2	4821-1,4820-1	1.82	0.25	1.82	0.23	2.35	0.1	2.35	0.1	0.09	1
1	57002	C7orf36	1	IPI:IPI00549169.4	1	4821-1	2.31	0.31	2.31	0.29	2.31	0.1	2.31	0.1	2.08	1
1	291	SLC25A4	2	IPI:IPI00022891.3	1,1	4821-1,4820-1	1.51	0.2	1.51	0.19	2.29	0.1	2.29	0.1	0.68	1
1	5478	PPIA	2	IPI:IPI00419585.9	1,1	4821-1,4820-1	1.51	0.2	1.51	0.19	2.29	0.1	2.29	0.1	0.57	1
1	705	BYSL	1	IPI:IPI00328987.3	1	4821-1	2.31	0.31	2.31	0.29	2.31	0.1	2.31	0.1	0.81	1
1	94081	SFXN1	1	IPI:IPI00009368.4	1	4821-1	2.31	0.31	2.31	0.29	2.31	0.1	2.31	0.1	1.34	1
1	64969	MRPS5	1	IPI:IPI00169400.1	1	4821-1	2.31	0.31	2.31	0.29	2.31	0.1	2.31	0.1	1.48	1
1	10480	EIF3M	1	IPI:IPI00102069.5	1	4821-1	2.31	0.31	2.31	0.29	2.31	0.1	2.31	0.1	0.88	1
1	51350	KRT76	2	IPI:IPI00008359.1	1,1	4821-1,4820-1	1.55	0.21	1.55	0.19	2.4	0.1	2.4	0.1	0.68	1
1	728774	RPS15AP25	1	IPI:IPI00156232.1	1	4821-1	2.31	0.31	2.31	0.29	2.31	0.1	2.31	0.1	1.34	1
1	51187	RSL24D1	1	IPI:IPI00008437.7	1	4821-1	2.45	0.33	2.45	0.31	2.45	0.1	2.45	0.1	2.18	1
1	6165	RPL35A	2	IPI:IPI00029731.8	1,1	4821-1,4820-1	1.55	0.21	1.55	0.19	2.4	0.1	2.4	0.1	0.55	1
1	124801	LSM12	2	IPI:IPI00410324.2	1,1	4821-1,4820-1	1.55	0.21	1.55	0.19	2.4	0.1	2.4	0.1	0.93	1
1	9793	CKAP5	1	IPI:IPI00028275.2	1	4821-1	2.45	0.33	2.45	0.31	2.45	0.1	2.45	0.1	0.07	1
1	23029	RBM34	1	IPI:IPI00181617.4	1	4821-1	2.45	0.33	2.45	0.31	2.45	0.1	2.45	0.1	1.8	1
1	86	ACTL6A	1	IPI:IPI00003627.1	1	4820-1	2.31	0.31	2.31	0.29	2.31	0.1	2.31	0.1	1.48	1
1	79009	DDX50	1	IPI:IPI00031554.1	1	4820-1	2.31	0.31	2.31	0.29	2.31	0.1	2.31	0.1	1.38	1
1	9320	TRIP12	1	IPI:IPI00032342.4	1	4820-1	2.31	0.31	2.31	0.29	2.31	0.1	2.31	0.1	1.25	1
1	3646	EIF3E	1	IPI:IPI00013068.1	1	4820-1	2.45	0.33	2.45	0.31	2.45	0.1	2.45	0.1	1.31	1
1	100287932	TIMM23	1	IPI:IPI00007309.1	1	4820-1	2.45	0.33	2.45	0.31	2.45	0.1	2.45	0.1	2.18	1
1	3692	EIF6	1	IPI:IPI00010105.1	1	4820-1	2.31	0.31	2.31	0.29	2.31	0.1	2.31	0.1	1.72	1
1	55178	RNMTL1	1	IPI:IPI00335589.5	1	4820-1	2.45	0.33	2.45	0.31	2.45	0.1	2.45	0.1	2.18	1
1	57696	DDX55	1	IPI:IPI00185361.5	1	4820-1	2.31	0.31	2.31	0.29	2.31	0.1	2.31	0.1	1.72	1
1	23078	KIAA0564	1	IPI:IPI00158296.5	1	4820-1	2.45	0.33	2.45	0.31	2.45	0.1	2.45	0.1	1.03	1
2	192111	PGAM5	1	IPI:IPI00063242.5,IPI:IPI00788907.2	2	4820-1	2.31	0.31	2.31	0.29	2.31	0.1	2.31	0.1	1.3	1
1	2617	GARS	1	IPI:IPI00783097.3	1	4820-1	2.45	0.33	2.45	0.31	2.45	0.1	2.45	0.1	0.64	1
1	998	CDC42	1	IPI:IPI00007189.1	1	4820-1	2.45	0.33	2.45	0.31	2.45	0.1	2.45	0.1	0.88	1
1	11331	PHB2	1	IPI:IPI00027252.6	1	4820-1	2.31	0.31	2.31	0.29	2.31	0.1	2.31	0.1	0.54	1
3	3861	KRT14	2	IPI:IPI00384444.6	4,1	4821-1,4820-1	1.92	0.26	1.92	0.24	2.13	0.09	2.13	0.09	0.29	1
3	6138	RPL15	2	IPI:IPI00470528.5	3,3	4821-1,4820-1	1.97	0.27	1.97	0.25	2.25	0.09	2.25	0.09	0.4	1
2	6146	RPL22	2	IPI:IPI00219153.4	2,2	4821-1,4820-1	1.73	0.23	1.73	0.22	2.12	0.09	2.12	0.09	0.29	1
2	5860	QDPR	2	IPI:IPI00014439.4	2,2	4821-1,4820-1	1.73	0.23	1.73	0.22	2.12	0.09	2.12	0.09	0.5	1
2	708	C1QBP	2	IPI:IPI00014230.1	2,2	4821-1,4820-1	1.73	0.23	1.73	0.22	2.12	0.09	2.12	0.09	0.63	1
2	6160	RPL31	2	IPI:IPI00026302.3	2,1	4821-1,4820-1	1.79	0.24	1.79	0.22	2.26	0.09	2.26	0.09	0.49	1
2	6137	RPL13	2	IPI:IPI00465361.4	2,2	4821-1,4820-1	1.76	0.24	1.76	0.22	2.19	0.09	2.19	0.09	0.42	1
2	26354	GNL3	1	IPI:IPI00003886.3	2	4821-1	2.25	0.3	2.25	0.28	2.25	0.09	2.25	0.09	1.61	1
2	9100	USP10	1	IPI:IPI00291946.8	2	4821-1	2.09	0.28	2.09	0.26	2.09	0.09	2.09	0.09	0.76	1
2	506	ATP5B	2	IPI:IPI00303476.1	2,1	4821-1,4820-1	1.7	0.23	1.71	0.21	2.05	0.09	2.07	0.09	-0.03	1.01
2	6230	RPS25	2	IPI:IPI00012750.3	2,2	4821-1,4820-1	1.79	0.24	1.79	0.22	2.26	0.09	2.26	0.09	0.19	1
3	6143	RPL19	2	IPI:IPI00025329.1	2,4	4821-1,4820-1	1.97	0.27	1.97	0.25	2.25	0.09	2.25	0.09	0.51	1
3	IPI:IPI00069693.4	-	2	IPI:IPI00069693.4	1,5	4821-1,4820-1	1.92	0.26	1.92	0.24	2.13	0.09	2.13	0.09	0.71	1
1	10992	SF3B2	1	IPI:IPI00221106.5	1	4821-1	2.19	0.3	2.19	0.27	2.19	0.09	2.19	0.09	1.05	1
1	23645	PPP1R15A	1	IPI:IPI00290444.2	1	4821-1	2.19	0.3	2.19	0.27	2.19	0.09	2.19	0.09	0.89	1
2	6232	RPS27	2	IPI:IPI00397358.4	1,2	4821-1,4820-1	1.79	0.24	1.79	0.22	2.26	0.09	2.26	0.09	0.94	1
1	27327	TNRC6A	1	IPI:IPI00382618.3	1	4821-1	2.09	0.28	2.09	0.26	2.09	0.09	2.09	0.09	0.63	1
1	10067	SCAMP3	1	IPI:IPI00306382.2	1	4821-1	2.09	0.28	2.09	0.26	2.09	0.09	2.09	0.09	0.64	1
1	4000	LMNA	1	IPI:IPI00021405.3	1	4821-1	2.09	0.28	2.09	0.26	2.09	0.09	2.09	0.09	0.33	1
1	142	PARP1	2	IPI:IPI00449049.5	1,1	4821-1,4820-1	1.39	0.19	1.46	0.18	1.92	0.08	2.13	0.09	-0.38	1.11
1	857	CAV1	1	IPI:IPI00009236.5	1	4821-1	2.09	0.28	2.09	0.26	2.09	0.09	2.09	0.09	1.05	1
1	84284	C1orf57	1	IPI:IPI00031570.1	1	4821-1	2.09	0.28	2.09	0.26	2.09	0.09	2.09	0.09	1.11	1
1	6634	SNRPD3	2	IPI:IPI00017964.1	1,1	4821-1,4820-1	1.45	0.2	1.45	0.18	2.09	0.09	2.09	0.09	0.83	1
2	3854	KRT6B	2	IPI:IPI00293665.9	1,2	4821-1,4820-1	1.7	0.23	1.7	0.21	2.05	0.09	2.05	0.09	0.63	1
1	55379	LRRC59	1	IPI:IPI00396321.1	1	4821-1	2.09	0.28	2.09	0.26	2.09	0.09	2.09	0.09	-0.01	1
2	51747	CROP	1	IPI:IPI00107745.3	2	4820-1	2.19	0.3	2.19	0.27	2.19	0.09	2.19	0.09	1.54	1
2	23107	MRPS27	1	IPI:IPI00022002.6	2	4820-1	2.25	0.3	2.25	0.28	2.25	0.09	2.25	0.09	1.23	1
2	10973	ASCC3	1	IPI:IPI00430472.2	2	4820-1	2.25	0.3	2.25	0.28	2.25	0.09	2.25	0.09	0.22	1
2	192666	KRT24	1	IPI:IPI00004550.5	2	4820-1	2.19	0.3	2.19	0.27	2.19	0.09	2.19	0.09	2.89	1
1	5434	POLR2E	1	IPI:IPI00291093.3	1	4820-1	2.19	0.3	2.19	0.27	2.19	0.09	2.19	0.09	1.64	1
1	55210	ATAD3A	1	IPI:IPI00295992.4	1	4820-1	2.19	0.3	2.19	0.27	2.19	0.09	2.19	0.09	0.82	1
1	65003	MRPL11	1	IPI:IPI00007001.1	1	4820-1	2.19	0.3	2.19	0.27	2.19	0.09	2.19	0.09	1.09	1
1	6924	TCEB3	1	IPI:IPI00018404.4	1	4820-1	2.09	0.28	2.09	0.26	2.09	0.09	2.09	0.09	1.56	1
1	2011	MARK2	1	IPI:IPI00290158.6	1	4820-1	1.79	0.24	2.08	0.26	1.79	0.07	2.08	0.09	0.15	1.35
1	10730	YME1L1	1	IPI:IPI00045946.4	1	4820-1	2.19	0.3	2.19	0.27	2.19	0.09	2.19	0.09	0.64	1
1	5984	RFC4	1	IPI:IPI00017381.1	1	4820-1	2.09	0.28	2.09	0.26	2.09	0.09	2.09	0.09	1.11	1
1	7417	VDAC2	1	IPI:IPI00024145.2	1	4820-1	2.09	0.28	2.09	0.26	2.09	0.09	2.09	0.09	0.78	1
1	28957	MRPS28	1	IPI:IPI00022276.3	1	4820-1	2.09	0.28	2.09	0.26	2.09	0.09	2.09	0.09	1.22	1
2	6152	RPL24	2	IPI:IPI00306332.4	3,1	4821-1,4820-1	1.61	0.22	1.61	0.2	1.84	0.08	1.84	0.08	0.32	1
2	81027	TUBB1	2	IPI:IPI00006510.1	3,1	4821-1,4820-1	1.61	0.22	1.61	0.2	1.84	0.08	1.84	0.08	0.25	1
2	6742	SSBP1	1	IPI:IPI00029744.1	2	4821-1	1.96	0.26	1.96	0.25	1.96	0.08	1.96	0.08	0.76	1
2	140801	RPL10L	1	IPI:IPI00064765.3	2	4821-1	1.89	0.25	1.89	0.24	1.89	0.08	1.89	0.08	0.93	1
2	6132	RPL8	2	IPI:IPI00012772.8	2,1	4821-1,4820-1	1.68	0.23	1.68	0.21	1.99	0.08	1.99	0.08	0.22	1
2	6228	RPS23	2	IPI:IPI00218606.7	2,1	4821-1,4820-1	1.68	0.23	1.68	0.21	1.99	0.08	1.99	0.08	0.86	1
2	9045	RPL14	2	IPI:IPI00555744.6	2,2	4821-1,4820-1	1.61	0.22	1.61	0.2	1.84	0.08	1.84	0.08	0.59	1
1	8335;3012;8332;8969;8331;8330;8329;8336	HIST1H2AB;HIST1H2AE;HIST1H2AL;HIST1H2AG;HIST1H2AJ;HIST1H2AK;HIST1H2AI;HIST1H2AM	2	IPI:IPI00026272.2	1,1	4821-1,4820-1	1.41	0.19	1.41	0.18	2	0.08	2	0.08	0.21	1
1	5094	PCBP2	2	IPI:IPI00012066.2	1,1	4821-1,4820-1	1.31	0.18	1.36	0.17	1.71	0.07	1.85	0.08	-0.12	1.08
1	83743	GRWD1	2	IPI:IPI00027831.1	1,1	4821-1,4820-1	1.36	0.18	1.36	0.17	1.85	0.08	1.85	0.08	-0.08	1
1	8289	ARID1A	1	IPI:IPI00472891.2	1	4821-1	2	0.27	2	0.25	2	0.08	2	0.08	0.82	1
1	11180	WDR6	1	IPI:IPI00013953.1	1	4821-1	1.92	0.26	1.92	0.24	1.92	0.08	1.92	0.08	0.76	1
1	LOC100131813	LOC100131813	2	IPI:IPI00886929.1	1,1	4821-1,4820-1	1.39	0.19	1.39	0.17	1.92	0.08	1.92	0.08	0.69	1
1	IPI:IPI00062151.5	-	1	IPI:IPI00062151.5	1	4821-1	2	0.27	2	0.25	2	0.08	2	0.08	1.7	1
1	1374	CPT1A	1	IPI:IPI00032038.4	1	4821-1	2	0.27	2	0.25	2	0.08	2	0.08	0.34	1
1	10262	SF3B4	1	IPI:IPI00017339.1	1	4821-1	1.85	0.25	1.85	0.23	1.85	0.08	1.85	0.08	1.54	1
1	113251	LARP4	1	IPI:IPI00395347.3	1	4821-1	1.85	0.25	1.85	0.23	1.85	0.08	1.85	0.08	1.08	1
1	2017	CTTN	1	IPI:IPI00029601.6	1	4821-1	2	0.27	2	0.25	2	0.08	2	0.08	1.31	1
1	3796	KIF2A	1	IPI:IPI00010368.6	1	4821-1	1.92	0.26	1.92	0.24	1.92	0.08	1.92	0.08	1.42	1
1	LOC652595	LOC652595	1	IPI:IPI00183920.2	1	4821-1	1.92	0.26	1.92	0.24	1.92	0.08	1.92	0.08	0.85	1
1	388698	FLG2	1	IPI:IPI00397801.4	1	4821-1	2	0.27	2	0.25	2	0.08	2	0.08	1.22	1
2	1917	EEF1A2	2	IPI:IPI00014424.1	1,2	4821-1,4820-1	1.68	0.23	1.68	0.21	1.99	0.08	1.99	0.08	-0.03	1
1	55602	CDKN2AIP	1	IPI:IPI00020991.2	1	4821-1	2	0.27	2	0.25	2	0.08	2	0.08	0.76	1
1	6234	RPS28	1	IPI:IPI00719622.1	1	4821-1	1.85	0.25	1.85	0.23	1.85	0.08	1.85	0.08	0.48	1
1	10165	SLC25A13	2	IPI:IPI00007084.3	1,1	4821-1,4820-1	1.39	0.19	1.39	0.17	1.92	0.08	1.92	0.08	-0.18	1
1	3914	LAMB3	1	IPI:IPI00299404.1	1	4821-1	1.73	0.23	1.81	0.23	1.73	0.07	1.81	0.08	-0.2	1.09
2	1642	DDB1	1	IPI:IPI00293464.5	2	4820-1	1.96	0.26	1.96	0.25	1.96	0.08	1.96	0.08	0.44	1
2	23	ABCF1	1	IPI:IPI00013495.1	2	4820-1	2	0.27	2	0.25	2	0.08	2	0.08	0.22	1
1	23020	SNRNP200	1	IPI:IPI00168235.4	1	4820-1	2	0.27	2	0.25	2	0.08	2	0.08	1.11	1
1	6566	SLC16A1	1	IPI:IPI00024650.1	1	4820-1	2	0.27	2	0.25	2	0.08	2	0.08	1.02	1
1	51429	SNX9	1	IPI:IPI00001883.1	1	4820-1	2	0.27	2	0.25	2	0.08	2	0.08	1.02	1
1	10939	AFG3L2	1	IPI:IPI00001091.4	1	4820-1	1.92	0.26	1.92	0.24	1.92	0.08	1.92	0.08	0.54	1
1	51649	MRPS23	1	IPI:IPI00032881.2	1	4820-1	2	0.27	2	0.25	2	0.08	2	0.08	0.62	1
1	270	AMPD1	1	IPI:IPI00448879.2	1	4820-1	1.85	0.25	1.85	0.23	1.85	0.08	1.85	0.08	1.35	1
1	54460	MRPS21	1	IPI:IPI00014812.1	1	4820-1	1.92	0.26	1.92	0.24	1.92	0.08	1.92	0.08	1.42	1
1	10155	TRIM28	1	IPI:IPI00438229.2	1	4820-1	1.92	0.26	1.92	0.24	1.92	0.08	1.92	0.08	0.45	1
1	5834	PYGB	1	IPI:IPI00004358.4	1	4820-1	1.85	0.25	1.85	0.23	1.85	0.08	1.85	0.08	0.48	1
1	57805	KIAA1967	1	IPI:IPI00182757.1	1	4820-1	1.92	0.26	1.92	0.24	1.92	0.08	1.92	0.08	0.33	1
1	8570	KHSRP	1	IPI:IPI00479786.5	1	4820-1	1.68	0.23	1.82	0.23	1.68	0.07	1.82	0.08	-0.2	1.18
1	23517	SKIV2L2	1	IPI:IPI00647217.2	1	4820-1	2	0.27	2	0.25	2	0.08	2	0.08	0.68	1
1	9524	GPSN2	1	IPI:IPI00100656.3	1	4820-1	1.92	0.26	1.92	0.24	1.92	0.08	1.92	0.08	0.64	1
1	23560	GTPBP4	1	IPI:IPI00385042.4	1	4820-1	2	0.27	2	0.25	2	0.08	2	0.08	0.93	1
1	23404	EXOSC2	1	IPI:IPI00015905.1	1	4820-1	2	0.27	2	0.25	2	0.08	2	0.08	1.06	1
1	253943	YTHDF3	1	IPI:IPI00396131.4	1	4820-1	1.92	0.26	1.92	0.24	1.92	0.08	1.92	0.08	0.81	1
3	84790	TUBA1C	2	IPI:IPI00166768.3	3,3	4821-1,4820-1	1.75	0.24	1.75	0.22	1.77	0.07	1.77	0.07	-0.32	1
2	6194	RPS6	2	IPI:IPI00021840.1	2,2	4821-1,4820-1	1.59	0.21	1.59	0.2	1.78	0.07	1.78	0.07	-0.21	1
2	IPI:IPI00008669.4	-	2	IPI:IPI00008669.4	2,1	4821-1,4820-1	1.57	0.21	1.57	0.2	1.74	0.07	1.74	0.07	0.82	1
1	6434	TRA2B	2	IPI:IPI00301503.8	1,1	4821-1,4820-1	1.29	0.17	1.29	0.16	1.66	0.07	1.66	0.07	0.14	1
1	388122	RPSAP55	2	IPI:IPI00399077.4	1,1	4821-1,4820-1	1.29	0.17	1.29	0.16	1.66	0.07	1.66	0.07	0.5	1
1	8140	SLC7A5	1	IPI:IPI00008986.1	1	4821-1	1.79	0.24	1.79	0.22	1.79	0.07	1.79	0.07	0.85	1
1	8826	IQGAP1	1	IPI:IPI00009342.1	1	4821-1	1.39	0.19	1.66	0.21	1.39	0.06	1.66	0.07	-0.39	1.44
1	10971	YWHAQ	1	IPI:IPI00018146.1	1	4821-1	1.59	0.21	1.59	0.2	1.59	0.07	1.59	0.07	0.39	1
1	6389	SDHA	1	IPI:IPI00217143.3	1	4821-1	1.73	0.23	1.73	0.22	1.73	0.07	1.73	0.07	0.68	1
1	2950	GSTP1	1	IPI:IPI00219757.1	1	4821-1	1.79	0.24	1.79	0.22	1.79	0.07	1.79	0.07	0.68	1
1	6745	SSR1	2	IPI:IPI00301021.3	1,1	4821-1,4820-1	1.31	0.18	1.31	0.16	1.71	0.07	1.71	0.07	0.14	1
1	728689;8663	EIF3CL;EIF3C	1	IPI:IPI00016910.1	1	4821-1	1.63	0.22	1.63	0.2	1.63	0.07	1.63	0.07	0.17	1
1	11171	STRAP	2	IPI:IPI00294536.2	1,1	4821-1,4820-1	1.29	0.17	1.29	0.16	1.66	0.07	1.66	0.07	-0.28	1
1	51605	TRMT6	1	IPI:IPI00099311.3	1	4821-1	1.73	0.23	1.73	0.22	1.73	0.07	1.73	0.07	0.48	1
1	10130	PDIA6	1	IPI:IPI00299571.5	1	4821-1	1.63	0.22	1.63	0.2	1.63	0.07	1.63	0.07	0.32	1
1	100131971	RPS26P54	2	IPI:IPI00376121.3	1,1	4821-1,4820-1	1.31	0.18	1.31	0.16	1.71	0.07	1.71	0.07	0	1
1	988	CDC5L	1	IPI:IPI00465294.2	1	4821-1	1.63	0.22	1.63	0.2	1.63	0.07	1.63	0.07	0.15	1
2	IPI:IPI00180956.6	-	2	IPI:IPI00180956.6	1,2	4821-1,4820-1	1.55	0.21	1.55	0.19	1.7	0.07	1.7	0.07	0.59	1
1	27288	RBMXL2	1	IPI:IPI00004450.2	1	4821-1	1.79	0.24	1.79	0.22	1.79	0.07	1.79	0.07	1.47	1
1	5977	DPF2	1	IPI:IPI00023322.1	1	4821-1	1.79	0.24	1.79	0.22	1.79	0.07	1.79	0.07	0.79	1
1	51593	SRRT	1	IPI:IPI00220038.1	1	4821-1	1.59	0.21	1.59	0.2	1.59	0.07	1.59	0.07	0.6	1
1	539	ATP5O	1	IPI:IPI00007611.1	1	4821-1	1.59	0.21	1.59	0.2	1.59	0.07	1.59	0.07	0.52	1
1	23185	LARP4B	1	IPI:IPI00827634.2	1	4821-1	1.59	0.21	1.59	0.2	1.59	0.07	1.59	0.07	0.36	1
1	27350	APOBEC3C	1	IPI:IPI00555878.1	1	4821-1	1.68	0.23	1.68	0.21	1.68	0.07	1.68	0.07	1.05	1
1	92609	TIMM50	1	IPI:IPI00418497.1	1	4821-1	1.68	0.23	1.68	0.21	1.68	0.07	1.68	0.07	0.59	1
1	5646	PRSS3	1	IPI:IPI00015614.4	1	4821-1	1.59	0.21	1.59	0.2	1.59	0.07	1.59	0.07	1.07	1
1	90957	DHX57	1	IPI:IPI00168885.5	1	4821-1	1.63	0.22	1.63	0.2	1.63	0.07	1.63	0.07	0.41	1
1	442497;6520	LOC442497;SLC3A2	2	IPI:IPI00027493.1	1,1	4821-1,4820-1	1.26	0.17	1.26	0.16	1.6	0.07	1.6	0.07	-0.45	1
1	6185	RPN2	1	IPI:IPI00028635.4	1	4820-1	1.68	0.23	1.68	0.21	1.68	0.07	1.68	0.07	0.12	1
1	3872	KRT17	1	IPI:IPI00450768.7	1	4820-1	1.79	0.24	1.79	0.22	1.79	0.07	1.79	0.07	0.27	1
1	11273	ATXN2L	1	IPI:IPI00456359.1	1	4820-1	1.73	0.23	1.73	0.22	1.73	0.07	1.73	0.07	0.76	1
1	9093	DNAJA3	1	IPI:IPI00179187.3	1	4820-1	1.68	0.23	1.68	0.21	1.68	0.07	1.68	0.07	0.3	1
1	10483	SEC23B	1	IPI:IPI00017376.2	1	4820-1	1.79	0.24	1.79	0.22	1.79	0.07	1.79	0.07	0.73	1
1	10772	FUSIP1	1	IPI:IPI00009071.3	1	4820-1	1.79	0.24	1.79	0.22	1.79	0.07	1.79	0.07	0.85	1
1	22916	NCBP2	1	IPI:IPI00183500.2	1	4820-1	1.73	0.23	1.73	0.22	1.73	0.07	1.73	0.07	1.23	1
1	137107	RPL10AP3	1	IPI:IPI00035167.9	1	4820-1	1.63	0.22	1.63	0.2	1.63	0.07	1.63	0.07	0.7	1
1	7706	TRIM25	1	IPI:IPI00029629.3	1	4820-1	1.73	0.23	1.73	0.22	1.73	0.07	1.73	0.07	0	1
1	51639	SF3B14	1	IPI:IPI00032827.1	1	4820-1	1.79	0.24	1.79	0.22	1.79	0.07	1.79	0.07	1.29	1
1	2332	FMR1	1	IPI:IPI00215720.1	1	4820-1	1.68	0.23	1.68	0.21	1.68	0.07	1.68	0.07	0.7	1
1	10642	IGF2BP1	1	IPI:IPI00008557.5	1	4820-1	1.79	0.24	1.79	0.22	1.79	0.07	1.79	0.07	1.02	1
1	10667	FARS2	1	IPI:IPI00008579.3	1	4820-1	1.73	0.23	1.73	0.22	1.73	0.07	1.73	0.07	0.56	1
1	3030	HADHA	1	IPI:IPI00031522.2	1	4820-1	1.51	0.2	1.67	0.21	1.51	0.06	1.67	0.07	-0.31	1.22
1	6431	SFRS6	1	IPI:IPI00012345.2	1	4820-1	1.63	0.22	1.63	0.2	1.63	0.07	1.63	0.07	0.62	1
1	1933	EEF1B2	1	IPI:IPI00178440.3	1	4820-1	1.59	0.21	1.59	0.2	1.59	0.07	1.59	0.07	0.48	1
1	5111	PCNA	1	IPI:IPI00021700.3	1	4820-1	1.73	0.23	1.73	0.22	1.73	0.07	1.73	0.07	0.49	1
1	55161	TMEM33	1	IPI:IPI00299084.1	1	4820-1	1.63	0.22	1.63	0.2	1.63	0.07	1.63	0.07	1.27	1
1	3311	HSPA7	2	IPI:IPI00011134.2	1,1	4821-1,4820-1	1.2	0.16	1.25	0.16	1.45	0.06	1.55	0.06	-0.22	1.07
1	7534	YWHAZ	2	IPI:IPI00021263.3	1,1	4821-1,4820-1	1.17	0.16	1.17	0.15	1.37	0.06	1.37	0.06	-0.27	1
1	6636	SNRPF	1	IPI:IPI00220528.6	1	4821-1	1.41	0.19	1.41	0.18	1.41	0.06	1.41	0.06	0.11	1
1	790	CAD	1	IPI:IPI00301263.2	1	4821-1	1.22	0.16	1.53	0.19	1.22	0.05	1.53	0.06	-0.37	1.57
1	7316;6233;7314	UBC;RPS27A;UBB	2	IPI:IPI00179330.6	1,1	4821-1,4820-1	1.2	0.16	1.2	0.15	1.45	0.06	1.45	0.06	0.16	1
1	284119	PTRF	2	IPI:IPI00176903.2	1,1	4821-1,4820-1	1.24	0.17	1.24	0.16	1.55	0.06	1.55	0.06	-0.44	1
1	5939	RBMS2	1	IPI:IPI00003706.1	1	4821-1	1.55	0.21	1.55	0.19	1.55	0.06	1.55	0.06	0.77	1
1	220885;3921	RPSAP15;RPSA	1	IPI:IPI00413108.4	1	4821-1	1.48	0.2	1.48	0.19	1.48	0.06	1.48	0.06	0.15	1
1	6169	RPL38	2	IPI:IPI00215790.6	1,1	4821-1,4820-1	1.17	0.16	1.17	0.15	1.37	0.06	1.37	0.06	-0.4	1
1	54888	NSUN2	1	IPI:IPI00306369.3	1	4821-1	1.36	0.18	1.36	0.17	1.36	0.06	1.36	0.06	-0.1	1
1	6430	SFRS5	1	IPI:IPI00012341.1	1	4821-1	1.55	0.21	1.55	0.19	1.55	0.06	1.55	0.06	0.33	1
1	8662	EIF3B	1	IPI:IPI00396370.6	1	4821-1	1.55	0.21	1.55	0.19	1.55	0.06	1.55	0.06	0	1
1	444	ASPH	2	IPI:IPI00294834.6	1,1	4821-1,4820-1	1.19	0.16	1.19	0.15	1.41	0.06	1.41	0.06	-0.43	1
1	2597	GAPDH	1	IPI:IPI00219018.7	1	4821-1	1.39	0.19	1.39	0.17	1.39	0.06	1.39	0.06	-0.2	1
1	6158	RPL28	1	IPI:IPI00182533.5	1	4821-1	1.51	0.2	1.51	0.19	1.51	0.06	1.51	0.06	0.34	1
1	5052	PRDX1	2	IPI:IPI00000874.1	1,1	4821-1,4820-1	1.17	0.16	1.17	0.15	1.37	0.06	1.37	0.06	-0.43	1
1	55342	STRBP	1	IPI:IPI00169430.2	1	4821-1	1.45	0.2	1.45	0.18	1.45	0.06	1.45	0.06	0.16	1
1	1153	CIRBP	1	IPI:IPI00180954.4	1	4820-1	1.55	0.21	1.55	0.19	1.55	0.06	1.55	0.06	0.29	1
1	26135	SERBP1	1	IPI:IPI00410693.3	1	4820-1	1.51	0.2	1.51	0.19	1.51	0.06	1.51	0.06	0.01	1
1	7532	YWHAG	1	IPI:IPI00220642.7	1	4820-1	1.39	0.19	1.39	0.17	1.39	0.06	1.39	0.06	0.17	1
1	6500	SKP1	1	IPI:IPI00301364.3	1	4820-1	1.55	0.21	1.55	0.19	1.55	0.06	1.55	0.06	0.62	1
1	343069	HNRNPCL1	1	IPI:IPI00027569.1	1	4820-1	1.55	0.21	1.55	0.19	1.55	0.06	1.55	0.06	0.38	1
1	7019	TFAM	1	IPI:IPI00020928.1	1	4820-1	1.51	0.2	1.51	0.19	1.51	0.06	1.51	0.06	0.31	1
1	IPI:IPI00556589.3	-	1	IPI:IPI00556589.3	1	4820-1	1.55	0.21	1.55	0.19	1.55	0.06	1.55	0.06	1.04	1
1	3315	HSPB1	1	IPI:IPI00025512.2	1	4820-1	1.41	0.19	1.41	0.18	1.41	0.06	1.41	0.06	-0.24	1
1	152663	RPL7AP27	1	IPI:IPI00075558.9	1	4820-1	1.45	0.2	1.45	0.18	1.45	0.06	1.45	0.06	0.36	1
1	5591	PRKDC	1	IPI:IPI00296337.2	1	4820-1	1.41	0.19	1.43	0.18	1.41	0.06	1.43	0.06	-0.47	1.02
1	10970	CKAP4	1	IPI:IPI00141318.2	1	4820-1	1.33	0.18	1.44	0.18	1.33	0.06	1.44	0.06	-0.34	1.17
1	908	CCT6A	1	IPI:IPI00027626.3	1	4820-1	1.36	0.18	1.36	0.17	1.36	0.06	1.36	0.06	-0.23	1
1	3308	HSPA4	1	IPI:IPI00002966.2	1	4820-1	1.45	0.2	1.45	0.18	1.45	0.06	1.45	0.06	-0.34	1
1	9782	MATR3	1	IPI:IPI00017297.1	1	4820-1	1.41	0.19	1.41	0.18	1.41	0.06	1.41	0.06	-0.26	1
1	3860	KRT13	1	IPI:IPI00009866.6	1	4821-1	1.19	0.16	1.19	0.15	1.19	0.05	1.19	0.05	-0.18	1
1	1832	DSP	1	IPI:IPI00013933.2	1	4821-1	1.11	0.15	1.11	0.14	1.11	0.05	1.11	0.05	-0.57	1
1	1915	EEF1A1	2	IPI:IPI00025447.8	1,1	4821-1,4820-1	1.11	0.15	1.11	0.14	1.23	0.05	1.23	0.05	-0.62	1
1	8349	HIST2H2BE	1	IPI:IPI00003935.6	1	4821-1	1.31	0.18	1.31	0.16	1.31	0.05	1.31	0.05	-0.2	1
1	23521	RPL13A	1	IPI:IPI00304612.9	1	4821-1	1.29	0.17	1.29	0.16	1.29	0.05	1.29	0.05	-0.19	1
1	6950	TCP1	1	IPI:IPI00290566.1	1	4820-1	1.15	0.15	1.24	0.16	1.15	0.05	1.24	0.05	-0.47	1.16
1	2058	EPRS	1	IPI:IPI00013452.9	1	4820-1	1.24	0.17	1.29	0.16	1.24	0.05	1.29	0.05	-0.39	1.08
1	304	ANXA2P2	1	IPI:IPI00334627.3	1	4820-1	1.14	0.15	1.14	0.14	1.14	0.05	1.14	0.05	-0.33	1
1	302	ANXA2	1	IPI:IPI00418169.3	1	4820-1	1.2	0.16	1.2	0.15	1.2	0.05	1.2	0.05	-0.25	1
1	9119	KRT75	1	IPI:IPI00005859.5	1	4820-1	1.02	0.14	1.02	0.13	1.02	0.04	1.02	0.04	-0.84	1

## Sheet: CTNNB1
tsc	gene_id	symbol	found_in	ipi	tscs	search_ids	sscore	nsscore	wsscore	nwsscore	dscore	ndscore	wdscore	nwdscore	zscore	wf
10	3303	HSPA1A	2	sp|P08107|HSP71_HUMAN	8,11	44540-1,44539-1	16.73	2.24	16.73	2.24	88.54	3.65	88.54	3.33	5.1	1
31	1000	CDH2	2	sp|P19022|CADH2_HUMAN	28,34	44540-1,44539-1	20.83	2.78	20.83	2.78	77.95	3.21	77.95	2.94	4.58	1
5	10376	TUBA1B	2	sp|P68363|TBA1B_HUMAN	5,4	44540-1,44539-1	11.83	1.58	11.83	1.58	62.61	2.58	62.61	2.36	5.13	1
59	1499	CTNNB1	2	sp|P35222|CTNB1_HUMAN,sp|P35222-2|CTNB1_HUMAN	58,59	44540-1,44539-1	12.27	1.64	19.63	2.62	19.59	0.81	50.14	1.89	3.06	2.56
73	1495	CTNNA1	2	sp|P35221-2|CTNA1_HUMAN,sp|P35221|CTNA1_HUMAN	75,70	44540-1,44539-1	15.07	2.01	20.22	2.7	26.57	1.1	47.83	1.8	4.96	1.8
10	324	APC	2	sp|P25054-2|APC_HUMAN	9,10	44540-1,44539-1	11.83	1.58	11.83	1.58	44.27	1.83	44.27	1.67	3.18	1
2	7314	UBB	2	sp|P0CG47|UBB_HUMAN	3,1	44540-1,44539-1	7.48	1	7.48	1	39.6	1.63	39.6	1.49	5.08	1
2	4790	NFKB1	2	sp|P19838-2|NFKB1_HUMAN	2,1	44540-1,44539-1	7.48	1	7.48	1	39.6	1.63	39.6	1.49	5.08	1
2	140807	KRT72	2	sp|Q14CN4-2|K2C72_HUMAN	1,3	44540-1,44539-1	7.48	1	7.48	1	39.6	1.63	39.6	1.49	5.08	1
29	999	CDH1	2	sp|P12830|CADH1_HUMAN	27,31	44540-1,44539-1	12.74	1.7	14.47	1.93	30.16	1.24	38.9	1.47	2.74	1.29
6	1496	CTNNA2	2	sp|P26232-2|CTNA2_HUMAN	6,6	44540-1,44539-1	9.17	1.23	9.21	1.23	34.29	1.41	34.64	1.3	5.04	1.01
6	22874	PLEKHA6	2	sp|Q9Y2H5|PKHA6_HUMAN	7,4	44540-1,44539-1	9.17	1.23	9.17	1.23	34.29	1.41	34.29	1.29	3.87	1
6	8502	PKP4	2	sp|Q99569-2|PKP4_HUMAN	6,5	44540-1,44539-1	9.17	1.23	9.17	1.23	34.29	1.41	34.29	1.29	2.5	1
13	1500	CTNND1	2	sp|O60716-10|CTND1_HUMAN	12,13	44540-1,44539-1	9.54	1.28	10.14	1.36	25.24	1.04	28.52	1.07	2.29	1.13
1	2512	FTL	2	sp|P02792|FRIL_HUMAN	1,1	44540-1,44539-1	5.29	0.71	5.29	0.71	28	1.15	28	1.05	5.05	1
1	6159	RPL29	2	sp|P47914|RL29_HUMAN	1,1	44540-1,44539-1	5.29	0.71	5.29	0.71	28	1.15	28	1.05	5.05	1
25	1001	CDH3	2	sp|P22223-2|CADH3_HUMAN	24,25	44540-1,44539-1	9.35	1.25	10.99	1.47	17.5	0.72	24.15	0.91	3.32	1.38
3	1002	CDH4	2	sp|P55283|CADH4_HUMAN	3,3	44540-1,44539-1	6.48	0.87	6.48	0.87	24.25	1	24.25	0.91	1.86	1
3	421	ARVCF	2	sp|O00192-2|ARVC_HUMAN	4,1	44540-1,44539-1	6.48	0.87	6.48	0.87	24.25	1	24.25	0.91	2.51	1
3	6222	RPS18	2	sp|P62269|RS18_HUMAN	2,3	44540-1,44539-1	6.48	0.87	6.48	0.87	24.25	1	24.25	0.91	4.21	1
1	5663	PSEN1	2	sp|P49768-2|PSN1_HUMAN	1,1	44540-1,44539-1	3.74	0.5	3.74	0.5	14	0.58	14	0.53	1.06	1
32	5339	PLEC	2	sp|Q15149-2|PLEC_HUMAN	35,29	44540-1,44539-1	6.86	0.92	7.94	1.06	8.32	0.34	11.14	0.42	3.83	1.34
9	3728	JUP	2	sp|P14923|PLAK_HUMAN	11,6	44540-1,44539-1	3.64	0.49	5.66	0.76	4.41	0.18	10.67	0.4	0.59	2.42
3	10382	TUBB4	2	sp|P04350|TBB4_HUMAN	2,3	44540-1,44539-1	4.1	0.55	4.1	0.55	9.7	0.4	9.7	0.37	3.48	1
2	3856	KRT8	2	sp|P05787|K2C8_HUMAN	2,2	44540-1,44539-1	3.35	0.45	3.35	0.45	7.92	0.33	7.92	0.3	3.58	1
2	7415	VCP	2	sp|P55072|TERA_HUMAN	2,1	44540-1,44539-1	2.07	0.28	3.25	0.43	3.04	0.13	7.48	0.28	-0.03	2.46
2	728378	POTEF	1	sp|A5A3E0|POTEF_HUMAN	2	44539-1	7.48	1	7.48	1	7.48	0.31	7.48	0.28	5.08	1
2	91754	NEK9	1	sp|Q8TD19|NEK9_HUMAN	2	44539-1	7.48	1	7.48	1	7.48	0.31	7.48	0.28	5.08	1
8	213	ALB	2	sp|P02768-2|ALBU_HUMAN,sp|P02768|ALBU_HUMAN	6,9	44540-1,44539-1	4	0.53	4.31	0.58	5.66	0.23	6.56	0.25	4.6	1.16
34	3858	KRT10	2	sp|P13645|K1C10_HUMAN	33,35	44540-1,44539-1	5.83	0.78	5.83	0.78	5.83	0.24	5.83	0.22	0.68	1
32	3848	KRT1	2	sp|P04264|K2C1_HUMAN	34,30	44540-1,44539-1	5.66	0.76	5.66	0.76	5.66	0.23	5.66	0.21	-0.16	1
4	10128	LRPPRC	2	sp|P42704|LPPRC_HUMAN	5,2	44540-1,44539-1	2.83	0.38	3.35	0.45	4	0.16	5.6	0.21	0.82	1.4
2	117159	DCD	2	sp|P81605|DCD_HUMAN	2,2	44540-1,44539-1	2.83	0.38	2.83	0.38	5.66	0.23	5.66	0.21	2.41	1
5	3853	KRT6A	2	sp|P02538|K2C6A_HUMAN	5,4	44540-1,44539-1	3.41	0.46	3.41	0.46	5.21	0.21	5.21	0.2	3.96	1
1	1719	DHFR	1	sp|P00374|DYR_HUMAN	1	44540-1	5.29	0.71	5.29	0.71	5.29	0.22	5.29	0.2	5.05	1
1	6192	RPS4Y1	1	sp|P22090|RS4Y1_HUMAN	1	44540-1	5.29	0.71	5.29	0.71	5.29	0.22	5.29	0.2	5.05	1
1	6129	RPL7	1	sp|P18124|RL7_HUMAN	1	44540-1	5.29	0.71	5.29	0.71	5.29	0.22	5.29	0.2	5.05	1
1	6788	STK3	1	sp|Q13188|STK3_HUMAN	1	44540-1	5.29	0.71	5.29	0.71	5.29	0.22	5.29	0.2	5.05	1
1	22878	TRAPPC8	1	sp|Q9Y2L5-2|TPPC8_HUMAN	1	44540-1	5.29	0.71	5.29	0.71	5.29	0.22	5.29	0.2	5.05	1
1	10575	CCT4	1	sp|P50991|TCPD_HUMAN	1	44540-1	5.29	0.71	5.29	0.71	5.29	0.22	5.29	0.2	5.05	1
1	1008	CDH10	1	sp|Q9Y6N8|CAD10_HUMAN	1	44539-1	5.29	0.71	5.29	0.71	5.29	0.22	5.29	0.2	5.05	1
1	345	APOC3	1	sp|P02656|APOC3_HUMAN	1	44539-1	5.29	0.71	5.29	0.71	5.29	0.22	5.29	0.2	5.05	1
1	26148	C10orf12	1	sp|Q8N655|CJ012_HUMAN	1	44539-1	5.29	0.71	5.29	0.71	5.29	0.22	5.29	0.2	5.05	1
1	51319	RSRC1	1	sp|Q96IZ7-2|RSRC1_HUMAN	1	44539-1	5.29	0.71	5.29	0.71	5.29	0.22	5.29	0.2	5.05	1
1	374454	KRT77	1	sp|Q7Z794|K2C1B_HUMAN	1	44539-1	5.29	0.71	5.29	0.71	5.29	0.22	5.29	0.2	5.05	1
1	6498	SKIL	1	tr|C9JQW3|C9JQW3_HUMAN	1	44539-1	5.29	0.71	5.29	0.71	5.29	0.22	5.29	0.2	5.05	1
1	83473	KATNAL2	1	sp|Q8IYT4-2|KATL2_HUMAN	1	44539-1	5.29	0.71	5.29	0.71	5.29	0.22	5.29	0.2	5.05	1
1	23390	ZDHHC17	1	sp|Q8IUH5-2|ZDH17_HUMAN	1	44539-1	5.29	0.71	5.29	0.71	5.29	0.22	5.29	0.2	5.05	1
1	6144	RPL21	1	sp|P46778|RL21_HUMAN	1	44539-1	5.29	0.71	5.29	0.71	5.29	0.22	5.29	0.2	5.05	1
1	6161	RPL32	1	sp|P62910|RL32_HUMAN	1	44539-1	5.29	0.71	5.29	0.71	5.29	0.22	5.29	0.2	5.05	1
1	9737	GPRASP1	1	sp|Q5JY77|GASP1_HUMAN	1	44539-1	5.29	0.71	5.29	0.71	5.29	0.22	5.29	0.2	5.05	1
1	23077	MYCBP2	1	sp|O75592-2|MYCB2_HUMAN	1	44539-1	5.29	0.71	5.29	0.71	5.29	0.22	5.29	0.2	5.05	1
24	9961	MVP	2	sp|Q14764|MVP_HUMAN	25,23	44540-1,44539-1	4.9	0.66	4.9	0.66	4.9	0.2	4.9	0.18	-0.02	1
19	498	ATP5A1	2	sp|P25705|ATPA_HUMAN	19,18	44540-1,44539-1	4.45	0.59	4.45	0.59	4.53	0.19	4.53	0.17	2.94	1
3	79026	AHNAK	2	sp|Q09666|AHNK_HUMAN	2,3	44540-1,44539-1	2.37	0.32	2.83	0.38	3.24	0.13	4.63	0.17	0.05	1.43
19	3849	KRT2	2	sp|P35908|K22E_HUMAN	18,20	44540-1,44539-1	4.36	0.58	4.36	0.58	4.36	0.18	4.36	0.16	-0.11	1
19	10342	TFG	2	sp|Q92734|TFG_HUMAN	21,16	44540-1,44539-1	4.36	0.58	4.36	0.58	4.36	0.18	4.36	0.16	-0.79	1
18	3857	KRT9	2	sp|P35527|K1C9_HUMAN	19,16	44540-1,44539-1	4.24	0.57	4.24	0.57	4.24	0.17	4.24	0.16	-0.12	1
2	3850	KRT3	2	sp|P12035|K2C3_HUMAN	1,2	44540-1,44539-1	2.37	0.32	2.37	0.32	3.96	0.16	3.96	0.15	2.49	1
1	23318	ZCCHC11	2	sp|Q5TAX3-2|TUT4_HUMAN	1,1	44540-1,44539-1	2	0.27	2	0.27	4	0.16	4	0.15	1.7	1
14	3312	HSPA8	2	sp|P11142-2|HSP7C_HUMAN	17,10	44540-1,44539-1	3.74	0.5	3.74	0.5	3.74	0.15	3.74	0.14	-0.96	1
13	3861	KRT14	2	sp|P02533|K1C14_HUMAN	12,14	44540-1,44539-1	3.68	0.49	3.68	0.49	3.75	0.15	3.75	0.14	3.07	1
13	3313	HSPA9	2	sp|P38646|GRP75_HUMAN	12,13	44540-1,44539-1	3.61	0.48	3.61	0.48	3.61	0.15	3.61	0.14	-0.57	1
1	5304	PIP	1	sp|P12273|PIP_HUMAN	1	44540-1	3.74	0.5	3.74	0.5	3.74	0.15	3.74	0.14	2.12	1
1	10413	YAP1	1	sp|P46937-2|YAP1_HUMAN	1	44539-1	3.74	0.5	3.74	0.5	3.74	0.15	3.74	0.14	3.58	1
1	322	APBB1	1	sp|O00213-2|APBB1_HUMAN	1	44539-1	3.74	0.5	3.74	0.5	3.74	0.15	3.74	0.14	2.12	1
1	288	ANK3	1	sp|Q12955|ANK3_HUMAN	1	44539-1	3.74	0.5	3.74	0.5	3.74	0.15	3.74	0.14	3.58	1
9	6188	RPS3	2	sp|P23396|RS3_HUMAN	10,8	44540-1,44539-1	3.12	0.42	3.12	0.42	3.24	0.13	3.24	0.12	0.13	1
8	3852	KRT5	2	sp|P13647|K2C5_HUMAN	8,7	44540-1,44539-1	2.83	0.38	2.83	0.38	2.83	0.12	2.83	0.11	0.5	1
9	3309	HSPA5	2	sp|P11021|GRP78_HUMAN	7,10	44540-1,44539-1	3	0.4	3	0.4	3	0.12	3	0.11	-0.74	1
4	143	PARP4	2	sp|Q9UKK3|PARP4_HUMAN	3,5	44540-1,44539-1	2.42	0.32	2.42	0.32	2.94	0.12	2.94	0.11	0.58	1
1	4288	MKI67	1	sp|P46013-2|KI67_HUMAN	1	44540-1	3.05	0.41	3.05	0.41	3.05	0.13	3.05	0.11	2.87	1
1	201625	DNAH12	1	sp|Q6ZR08|DYH12_HUMAN	1	44540-1	3.05	0.41	3.05	0.41	3.05	0.13	3.05	0.11	2.87	1
1	1476	CSTB	1	sp|P04080|CYTB_HUMAN	1	44539-1	3.05	0.41	3.05	0.41	3.05	0.13	3.05	0.11	2.87	1
4	6217	RPS16	2	sp|P62249|RS16_HUMAN	3,5	44540-1,44539-1	2.25	0.3	2.25	0.3	2.54	0.1	2.54	0.1	0.63	1
1	1072	CFL1	1	sp|P23528|COF1_HUMAN	1	44539-1	2.65	0.35	2.65	0.35	2.65	0.11	2.65	0.1	0.72	1
1	89777	SERPINB12	1	sp|Q96P63|SPB12_HUMAN	1	44539-1	2.65	0.35	2.65	0.35	2.65	0.11	2.65	0.1	2.39	1
4	304	ANXA2P2	2	sp|A6NMY6|AXA2L_HUMAN	5,3	44540-1,44539-1	2.21	0.3	2.21	0.3	2.44	0.1	2.44	0.09	2.23	1
2	293	SLC25A6	2	sp|P12236|ADT3_HUMAN	2,2	44540-1,44539-1	1.82	0.24	1.82	0.24	2.33	0.1	2.33	0.09	0.69	1
3	6203	RPS9	2	sp|P46781|RS9_HUMAN	2,3	44540-1,44539-1	2.05	0.27	2.05	0.27	2.42	0.1	2.42	0.09	-0.14	1
2	6224	RPS20	2	sp|P60866|RS20_HUMAN	2,2	44540-1,44539-1	1.87	0.25	1.87	0.25	2.47	0.1	2.47	0.09	0.98	1
1	196374	KRT78	2	sp|Q8N1N4-2|K2C78_HUMAN	1,1	44540-1,44539-1	1.53	0.2	1.53	0.2	2.33	0.1	2.33	0.09	0.93	1
1	3892	KRT86	1	sp|O43790|KRT86_HUMAN	1	44540-1	2.37	0.32	2.37	0.32	2.37	0.1	2.37	0.09	0.88	1
1	6500	SKP1	2	sp|P63208-2|SKP1_HUMAN	1,1	44540-1,44539-1	1.53	0.2	1.53	0.2	2.33	0.1	2.33	0.09	0.55	1
1	7001	PRDX2	1	sp|P32119|PRDX2_HUMAN	1	44539-1	2.37	0.32	2.37	0.32	2.37	0.1	2.37	0.09	1.58	1
2	5315	PKM2	2	sp|P14618-2|KPYM_HUMAN	3,1	44540-1,44539-1	1.63	0.22	1.73	0.23	1.88	0.08	2.13	0.08	0.05	1.13
4	6175	RPLP0	2	sp|P05388|RLA0_HUMAN	3,4	44540-1,44539-1	2	0.27	2	0.27	2	0.08	2	0.08	-0.99	1
4	203068	TUBB	2	sp|P07437|TBB5_HUMAN	3,5	44540-1,44539-1	2.04	0.27	2.04	0.27	2.08	0.09	2.08	0.08	-0.19	1
4	4691	NCL	2	sp|P19338|NUCL_HUMAN	2,5	44540-1,44539-1	2.04	0.27	2.04	0.27	2.08	0.09	2.08	0.08	-1.22	1
2	509	ATP5C1	2	sp|P36542-2|ATPG_HUMAN,sp|P36542|ATPG_HUMAN	2,2	44540-1,44539-1	1.71	0.23	1.71	0.23	2.08	0.09	2.08	0.08	1.24	1
1	3310	HSPA6	1	sp|P17066|HSP76_HUMAN	1	44540-1	2	0.27	2	0.27	2	0.08	2	0.08	0.88	1
3	56243	SKT	2	sp|Q5T5P2-2|SKT_HUMAN,sp|Q5T5P2-3|SKT_HUMAN	2,3	44540-1,44539-1	1.87	0.25	1.87	0.25	2.03	0.08	2.03	0.08	-0.59	1
1	4259	MGST3	2	sp|O14880|MGST3_HUMAN	1,1	44540-1,44539-1	1.47	0.2	1.47	0.2	2.15	0.09	2.15	0.08	0.21	1
1	103910	MYL12B	1	sp|O14950|ML12B_HUMAN	1	44540-1	2	0.27	2	0.27	2	0.08	2	0.08	0.94	1
3	6128	RPL6	2	sp|Q02878|RL6_HUMAN	1,4	44540-1,44539-1	1.91	0.26	1.91	0.26	2.11	0.09	2.11	0.08	-0.67	1
2	3956	LGALS1	1	sp|P09382|LEG1_HUMAN	2	44539-1	2.16	0.29	2.16	0.29	2.16	0.09	2.16	0.08	1.58	1
1	1475	CSTA	1	sp|P01040|CYTA_HUMAN	1	44539-1	2	0.27	2	0.27	2	0.08	2	0.08	1.34	1
3	2521	FUS	2	sp|P35637-2|FUS_HUMAN	5,1	44540-1,44539-1	1.83	0.24	1.83	0.24	1.94	0.08	1.94	0.07	-0.97	1
2	6141	RPL18	2	sp|Q07020|RL18_HUMAN	3,1	44540-1,44539-1	1.59	0.21	1.59	0.21	1.8	0.07	1.8	0.07	-0.2	1
3	3959	LGALS3BP	2	sp|Q08380|LG3BP_HUMAN	3,3	44540-1,44539-1	1.73	0.23	1.73	0.23	1.73	0.07	1.73	0.07	-0.67	1
3	3181	HNRNPA2B1	2	sp|P22626-2|ROA2_HUMAN	3,3	44540-1,44539-1	1.83	0.24	1.83	0.24	1.94	0.08	1.94	0.07	-1.03	1
3	9119	KRT75	2	sp|O95678|K2C75_HUMAN	2,4	44540-1,44539-1	1.77	0.24	1.77	0.24	1.8	0.07	1.8	0.07	0.48	1
2	6135	RPL11	2	sp|P62913-2|RL11_HUMAN	2,1	44540-1,44539-1	1.56	0.21	1.56	0.21	1.73	0.07	1.73	0.07	0.34	1
3	6187	RPS2	2	sp|P15880|RS2_HUMAN	1,4	44540-1,44539-1	1.83	0.24	1.83	0.24	1.94	0.08	1.94	0.07	-0.45	1
2	2130	EWSR1	2	sp|Q01844-2|EWS_HUMAN	1,2	44540-1,44539-1	1.63	0.22	1.63	0.22	1.88	0.08	1.88	0.07	-0.71	1
1	4627	MYH9	1	sp|P35579-2|MYH9_HUMAN	1	44540-1	1.41	0.19	1.75	0.23	1.41	0.06	1.75	0.07	-0.26	1.53
2	302	ANXA2	2	sp|P07355-2|ANXA2_HUMAN	1,2	44540-1,44539-1	1.63	0.22	1.63	0.22	1.88	0.08	1.88	0.07	0.5	1
2	6146	RPL22	2	sp|P35268|RL22_HUMAN	1,2	44540-1,44539-1	1.59	0.21	1.59	0.21	1.8	0.07	1.8	0.07	0.08	1
2	51493	C22orf28	2	sp|Q9Y3I0|RTCB_HUMAN	1,2	44540-1,44539-1	1.59	0.21	1.59	0.21	1.8	0.07	1.8	0.07	-0.85	1
1	3329	HSPD1	1	sp|P10809|CH60_HUMAN	1	44540-1	1.06	0.14	1.77	0.24	1.06	0.04	1.77	0.07	-0.31	2.81
2	5052	PRDX1	2	sp|Q06830|PRDX1_HUMAN	1,2	44540-1,44539-1	1.63	0.22	1.63	0.22	1.88	0.08	1.88	0.07	0.3	1
2	8826	IQGAP1	1	sp|P46940|IQGA1_HUMAN	2	44539-1	1.82	0.24	1.82	0.24	1.82	0.08	1.82	0.07	0.33	1
1	388698	FLG2	1	sp|Q5D862|FILA2_HUMAN	1	44539-1	1.87	0.25	1.87	0.25	1.87	0.08	1.87	0.07	0.94	1
2	6181	RPLP2	2	sp|P05387|RLA2_HUMAN	3,1	44540-1,44539-1	1.44	0.19	1.44	0.19	1.47	0.06	1.47	0.06	-1.49	1
2	292	SLC25A5	2	sp|P05141|ADT2_HUMAN	3,1	44540-1,44539-1	1.5	0.2	1.5	0.2	1.58	0.07	1.58	0.06	-0.28	1
2	1654	DDX3X	2	sp|O00571|DDX3X_HUMAN	3,1	44540-1,44539-1	1.5	0.2	1.5	0.2	1.58	0.07	1.58	0.06	-1.1	1
2	3189	HNRNPH3	2	sp|P31942-2|HNRH3_HUMAN	2,1	44540-1,44539-1	1.5	0.2	1.5	0.2	1.58	0.07	1.58	0.06	-1.04	1
2	9349	RPL23	2	sp|P62829|RL23_HUMAN	2,2	44540-1,44539-1	1.47	0.2	1.47	0.2	1.53	0.06	1.53	0.06	-0.98	1
2	6208	RPS14	2	sp|P62263|RS14_HUMAN	2,1	44540-1,44539-1	1.5	0.2	1.5	0.2	1.58	0.07	1.58	0.06	-0.91	1
2	6138	RPL15	2	sp|P61313|RL15_HUMAN	2,1	44540-1,44539-1	1.5	0.2	1.5	0.2	1.58	0.07	1.58	0.06	-0.39	1
2	54431	DNAJC10	2	sp|Q8IXB1|DJC10_HUMAN,sp|Q8IXB1-2|DJC10_HUMAN	2,2	44540-1,44539-1	1.44	0.19	1.44	0.19	1.47	0.06	1.47	0.06	-1.08	1
2	6202	RPS8	2	sp|P62241|RS8_HUMAN	1,3	44540-1,44539-1	1.47	0.2	1.47	0.2	1.53	0.06	1.53	0.06	-0.61	1
1	6234	RPS28	1	sp|P62857|RS28_HUMAN	1	44540-1	1.53	0.2	1.53	0.2	1.53	0.06	1.53	0.06	0.19	1
2	6152	RPL24	2	sp|P83731|RL24_HUMAN	1,2	44540-1,44539-1	1.47	0.2	1.47	0.2	1.53	0.06	1.53	0.06	0.21	1
1	8402	SLC25A11	1	sp|Q02978|M2OM_HUMAN	1	44540-1	1.47	0.2	1.47	0.2	1.47	0.06	1.47	0.06	0.2	1
1	6576	SLC25A1	1	sp|P53007|TXTP_HUMAN	1	44540-1	1.6	0.21	1.6	0.21	1.6	0.07	1.6	0.06	0.31	1
1	3326	HSP90AB1	1	sp|P08238|HS90B_HUMAN	1	44540-1	1.08	0.14	1.6	0.21	1.08	0.04	1.6	0.06	-0.36	2.2
2	7534	YWHAZ	1	sp|P63104|1433Z_HUMAN	2	44539-1	1.53	0.2	1.53	0.2	1.53	0.06	1.53	0.06	0.33	1
2	3178	HNRNPA1	1	sp|P09651-2|ROA1_HUMAN	2	44539-1	1.63	0.22	1.63	0.22	1.63	0.07	1.63	0.06	-0.35	1
2	220988	HNRNPA3	1	sp|P51991-2|ROA3_HUMAN	2	44539-1	1.59	0.21	1.59	0.21	1.59	0.07	1.59	0.06	-0.73	1
2	1915	EEF1A1	1	sp|P68104|EF1A1_HUMAN	2	44539-1	1.5	0.2	1.5	0.2	1.5	0.06	1.5	0.06	0.09	1
2	6137	RPL13	1	sp|P26373|RL13_HUMAN	2	44539-1	1.63	0.22	1.63	0.22	1.63	0.07	1.63	0.06	0.29	1
1	1828	DSG1	1	sp|Q02413|DSG1_HUMAN	1	44539-1	1.6	0.21	1.6	0.21	1.6	0.07	1.6	0.06	0.09	1
1	60	ACTB	1	sp|P60709|ACTB_HUMAN	1	44539-1	1.02	0.14	1.47	0.2	1.02	0.04	1.47	0.06	-0.42	2.08
1	7011	TEP1	1	sp|Q99973-2|TEP1_HUMAN	1	44539-1	1.47	0.2	1.47	0.2	1.47	0.06	1.47	0.06	0.21	1
1	192666	KRT24	1	sp|Q2M2I5|K1C24_HUMAN	1	44539-1	1.6	0.21	1.6	0.21	1.6	0.07	1.6	0.06	1	1
1	2316	FLNA	1	sp|P21333-2|FLNA_HUMAN	1	44539-1	1.47	0.2	1.63	0.22	1.47	0.06	1.63	0.06	-0.07	1.24
1	9898	UBAP2L	1	sp|Q14157-1|UBP2L_HUMAN	1	44539-1	1.6	0.21	1.6	0.21	1.6	0.07	1.6	0.06	0.72	1
2	11100	HNRNPUL1	2	sp|Q9BUJ2-2|HNRL1_HUMAN	2,2	44540-1,44539-1	1.41	0.19	1.41	0.19	1.41	0.06	1.41	0.05	-1.13	1
2	1832	DSP	1	sp|P15924-2|DESP_HUMAN	2	44540-1	1.44	0.19	1.44	0.19	1.44	0.06	1.44	0.05	-0.49	1
1	6191	RPS4X	2	sp|P62701|RS4X_HUMAN	1,1	44540-1,44539-1	1.13	0.15	1.13	0.15	1.27	0.05	1.27	0.05	-1.09	1
1	3182	HNRNPAB	2	sp|Q99729-2|ROAA_HUMAN	1,1	44540-1,44539-1	1.1	0.15	1.1	0.15	1.22	0.05	1.22	0.05	-1	1
1	4076	CAPRIN1	2	sp|Q14444-2|CAPR1_HUMAN	1,1	44540-1,44539-1	1.13	0.15	1.13	0.15	1.27	0.05	1.27	0.05	-1.08	1
1	161	AP2A2	1	sp|O94973-2|AP2A2_HUMAN	1	44540-1	1.32	0.18	1.32	0.18	1.32	0.05	1.32	0.05	-0.15	1
1	7295	TXN	1	sp|P10599|THIO_HUMAN	1	44540-1	1.28	0.17	1.28	0.17	1.28	0.05	1.28	0.05	0.52	1
1	6230	RPS25	2	sp|P62851|RS25_HUMAN	1,1	44540-1,44539-1	1.15	0.15	1.15	0.15	1.33	0.05	1.33	0.05	-0.6	1
1	6122	RPL3	2	sp|P39023|RL3_HUMAN	1,1	44540-1,44539-1	1.13	0.15	1.13	0.15	1.27	0.05	1.27	0.05	-1	1
1	5646	PRSS3	1	sp|P35030-2|TRY3_HUMAN	1	44540-1	1.37	0.18	1.37	0.18	1.37	0.06	1.37	0.05	0.75	1
1	6228	RPS23	2	sp|P62266|RS23_HUMAN	1,1	44540-1,44539-1	1.1	0.15	1.1	0.15	1.22	0.05	1.22	0.05	-0.31	1
1	22824	HSPA4L	1	sp|O95757|HS74L_HUMAN	1	44539-1	1.37	0.18	1.37	0.18	1.37	0.06	1.37	0.05	-0.15	1
1	6158	RPL28	1	sp|P46779|RL28_HUMAN	1	44539-1	1.37	0.18	1.37	0.18	1.37	0.06	1.37	0.05	0.14	1
1	343069	HNRNPCL1	1	sp|O60812|HNRCL_HUMAN	1	44539-1	1.41	0.19	1.41	0.19	1.41	0.06	1.41	0.05	0.39	1
1	7073	TIAL1	1	sp|Q01085|TIAR_HUMAN	1	44539-1	1.21	0.16	1.21	0.16	1.21	0.05	1.21	0.05	-0.65	1
1	7072	TIA1	1	sp|P31483-2|TIA1_HUMAN	1	44539-1	1.32	0.18	1.32	0.18	1.32	0.05	1.32	0.05	-0.06	1
1	6189	RPS3A	1	sp|P61247|RS3A_HUMAN	1	44540-1	1.06	0.14	1.06	0.14	1.06	0.04	1.06	0.04	-1.13	1
1	9045	RPL14	1	sp|P50914|RL14_HUMAN	1	44540-1	1.08	0.14	1.08	0.14	1.08	0.04	1.08	0.04	-0.76	1
1	3192	HNRNPU	2	sp|Q00839-2|HNRPU_HUMAN	1,1	44540-1,44539-1	1.08	0.14	1.08	0.14	1.17	0.05	1.17	0.04	-1.14	1
1	3854	KRT6B	1	sp|P04259|K2C6B_HUMAN	1	44540-1	1.15	0.15	1.15	0.15	1.15	0.05	1.15	0.04	-0.34	1
1	8148	TAF15	1	sp|Q92804-2|RBP56_HUMAN	1	44540-1	1.06	0.14	1.06	0.14	1.06	0.04	1.06	0.04	-1.06	1
1	3187	HNRNPH1	1	sp|P31943|HNRH1_HUMAN	1	44540-1	1	0.13	1	0.13	1	0.04	1	0.04	-1.17	1
1	6229	RPS24	1	sp|P62847-2|RS24_HUMAN	1	44540-1	1.1	0.15	1.1	0.15	1.1	0.05	1.1	0.04	-0.77	1
1	6950	TCP1	1	sp|P17987|TCPA_HUMAN	1	44540-1	1.08	0.14	1.08	0.14	1.08	0.04	1.08	0.04	-0.7	1
1	6160	RPL31	1	sp|P62899|RL31_HUMAN	1	44540-1	1.1	0.15	1.1	0.15	1.1	0.05	1.1	0.04	-0.52	1
1	3190	HNRNPK	2	sp|P61978-2|HNRPK_HUMAN	1,1	44540-1,44539-1	1.04	0.14	1.04	0.14	1.08	0.04	1.08	0.04	-1.28	1
1	6130	RPL7A	2	sp|P62424|RL7A_HUMAN	1,1	44540-1,44539-1	1.06	0.14	1.06	0.14	1.12	0.05	1.12	0.04	-1.16	1
1	6176	RPLP1	2	sp|P05386|RLA1_HUMAN	1,1	44540-1,44539-1	1.06	0.14	1.06	0.14	1.12	0.05	1.12	0.04	-0.81	1
1	26986	PABPC1	1	sp|P11940-2|PABP1_HUMAN	1	44540-1	1.06	0.14	1.06	0.14	1.06	0.04	1.06	0.04	-1.25	1
1	6124	RPL4	2	sp|P36578|RL4_HUMAN	1,1	44540-1,44539-1	1.08	0.14	1.08	0.14	1.17	0.05	1.17	0.04	-1.17	1
1	6143	RPL19	1	sp|P84098|RL19_HUMAN	1	44539-1	1.06	0.14	1.06	0.14	1.06	0.04	1.06	0.04	-0.85	1
1	10492	SYNCRIP	1	sp|O60506-2|HNRPQ_HUMAN	1	44539-1	1.1	0.15	1.1	0.15	1.1	0.05	1.1	0.04	-1.12	1
1	6136	RPL12	1	sp|P30050|RL12_HUMAN	1	44539-1	1.13	0.15	1.13	0.15	1.13	0.05	1.13	0.04	-0.65	1
1	10521	DDX17	1	sp|Q92841-2|DDX17_HUMAN	1	44539-1	1.1	0.15	1.1	0.15	1.1	0.05	1.1	0.04	-0.94	1
1	6232	RPS27	1	sp|P42677|RS27_HUMAN	1	44539-1	1.15	0.15	1.15	0.15	1.15	0.05	1.15	0.04	0	1
1	1655	DDX5	1	sp|P17844|DDX5_HUMAN	1	44539-1	1.1	0.15	1.1	0.15	1.1	0.05	1.1	0.04	-1.11	1
1	3609	ILF3	1	sp|Q12906-2|ILF3_HUMAN	1	44539-1	1.15	0.15	1.15	0.15	1.15	0.05	1.15	0.04	-0.96	1
1	6194	RPS6	1	sp|P62753|RS6_HUMAN	1	44539-1	1.04	0.14	1.04	0.14	1.04	0.04	1.04	0.04	-0.99	1
1	23521	RPL13A	1	sp|P40429|RL13A_HUMAN	1	44539-1	1.18	0.16	1.18	0.16	1.18	0.05	1.18	0.04	-0.3	1
1	6207	RPS13	1	sp|P62277|RS13_HUMAN	1	44539-1	1.13	0.15	1.13	0.15	1.13	0.05	1.13	0.04	-0.88	1
1	6147	RPL23A	1	sp|P62750|RL23A_HUMAN	1	44539-1	1.13	0.15	1.13	0.15	1.13	0.05	1.13	0.04	-0.6	1
1	6201	RPS7	1	sp|P62081|RS7_HUMAN	1	44539-1	1.15	0.15	1.15	0.15	1.15	0.05	1.15	0.04	-0.79	1
15			2	sp|P00761|TRYP_PIG_contaminant,sp|P01625|KV402_HUMAN	15,15	44540-1,44539-1	0	0	0	0	0	0	0	0	0	0

## Sheet: DUSP23
tsc	gene_id	symbol	found_in	ipi	tscs	search_ids	sscore	nsscore	wsscore	nwsscore	dscore	ndscore	wdscore	nwdscore	zscore	wf
5	1373	CPS1	2	IPI:IPI00011062.1	7,2	5034-1,5033-1	15.49	2.09	15.49	1.94	107.33	4.47	107.33	4.47	6.81	1
121	54935	DUSP23	2	IPI:IPI00306353.3	128113	5034-1,5033-1	22.97	3.1	31.24	3.91	47.96	2	88.73	3.7	33	1.85
2	1785	DNM2	2	IPI:IPI00033022.2	2,1	5034-1,5033-1	9.8	1.32	9.8	1.23	67.88	2.83	67.88	2.83	6.76	1
2	6499	SKIV2L	2	IPI:IPI00414819.2	1,2	5034-1,5033-1	9.8	1.32	9.8	1.23	67.88	2.83	67.88	2.83	6.76	1
4	11269	DDX19B	2	IPI:IPI00008943.3	5,3	5034-1,5033-1	9.8	1.32	9.8	1.23	48	2	48	2	6.61	1
1	51647	FAM96B	2	IPI:IPI00007024.1	1,1	5034-1,5033-1	6.93	0.93	6.93	0.87	48	2	48	2	7	1
1	55308	DDX19A	2	IPI:IPI00019918.5	1,1	5034-1,5033-1	6.93	0.93	6.93	0.87	48	2	48	2	7	1
1	160428	ALDH1L2	2	IPI:IPI00298308.7	1,1	5034-1,5033-1	6.93	0.93	6.93	0.87	48	2	48	2	7	1
2	80267	EDEM3	2	IPI:IPI00009410.2	3,1	5034-1,5033-1	6.93	0.93	6.93	0.87	33.94	1.41	33.94	1.41	6.06	1
2	9652	TTC37	2	IPI:IPI00005634.3	2,1	5034-1,5033-1	6.93	0.93	6.93	0.87	33.94	1.41	33.94	1.41	6.06	1
2	25814	ATXN10	2	IPI:IPI00001636.1	2,2	5034-1,5033-1	6.93	0.93	6.93	0.87	33.94	1.41	33.94	1.41	6.06	1
2	10212	DDX39	2	IPI:IPI00166874.3,IPI:IPI00062206.1	2,2	5034-1,5033-1	6.93	0.93	6.93	0.87	33.94	1.41	33.94	1.41	6.06	1
5	2196	FAT2	2	IPI:IPI00302641.1	7,3	5034-1,5033-1	7.75	1.04	7.75	0.97	26.83	1.12	26.83	1.12	5.84	1
1	29086	C19orf62	2	IPI:IPI00101987.6	1,1	5034-1,5033-1	4.9	0.66	4.9	0.61	24	1	24	1	4.8	1
1	6548	SLC9A1	2	IPI:IPI00020060.2	1,1	5034-1,5033-1	4.9	0.66	4.9	0.61	24	1	24	1	4.8	1
1	521	ATP5I	2	IPI:IPI00218848.5	1,1	5034-1,5033-1	4.9	0.66	4.9	0.61	24	1	24	1	4.8	1
1	5161	PDHA2	2	IPI:IPI00024087.3	1,1	5034-1,5033-1	4.9	0.66	4.9	0.61	24	1	24	1	4.8	1
1	3703	STT3A	2	IPI:IPI00297492.2	1,1	5034-1,5033-1	4.9	0.66	4.9	0.61	24	1	24	1	4.8	1
1	23197	FAF2	2	IPI:IPI00172656.6	1,1	5034-1,5033-1	4.9	0.66	4.9	0.61	24	1	24	1	4.8	1
1	4976	OPA1	2	IPI:IPI00006721.4	1,1	5034-1,5033-1	4.9	0.66	4.9	0.61	24	1	24	1	4.8	1
1	9761	MLEC	2	IPI:IPI00029046.1	1,1	5034-1,5033-1	4.9	0.66	4.9	0.61	24	1	24	1	4.8	1
2	5091	PC	2	IPI:IPI00299402.1	2,1	5034-1,5033-1	5.66	0.76	5.66	0.71	22.63	0.94	22.63	0.94	4.52	1
3	9588	PRDX6	2	IPI:IPI00220301.5	4,1	5034-1,5033-1	6	0.81	6	0.75	20.78	0.87	20.78	0.87	3.28	1
8	2618	GART	2	IPI:IPI00025273.1	8,8	5034-1,5033-1	6.93	0.93	7.4	0.93	16.97	0.71	19.35	0.81	6.22	1.14
4	1499	CTNNB1	2	IPI:IPI00017292.1	4,3	5034-1,5033-1	3.7	0.5	6.23	0.78	6.86	0.29	19.41	0.81	0.11	2.83
7	84152	PPP1R1B	2	IPI:IPI00003363.2	3,10	5034-1,5033-1	6.93	0.93	6.93	0.87	18.15	0.76	18.15	0.76	4.97	1
2	54504	CPVL	2	IPI:IPI00301395.4	2,1	5034-1,5033-1	4.9	0.66	4.9	0.61	16.97	0.71	16.97	0.71	5.14	1
2	5213	PFKM	2	IPI:IPI00219585.4	2,1	5034-1,5033-1	4.9	0.66	4.9	0.61	16.97	0.71	16.97	0.71	5.14	1
2	22820	COPG	2	IPI:IPI00783982.1	2,2	5034-1,5033-1	4.9	0.66	4.9	0.61	16.97	0.71	16.97	0.71	4.25	1
2	372	ARCN1	2	IPI:IPI00298520.4	2,1	5034-1,5033-1	4.9	0.66	4.9	0.61	16.97	0.71	16.97	0.71	3.7	1
3	144501	KRT80	2	IPI:IPI00375843.3	3,2	5034-1,5033-1	5.37	0.72	5.37	0.67	16.63	0.69	16.63	0.69	5.7	1
1	81502	HM13	2	IPI:IPI00152441.3	1,1	5034-1,5033-1	4	0.54	4	0.5	16	0.67	16	0.67	2.63	1
1	55750	AGK	2	IPI:IPI00019353.4	1,1	5034-1,5033-1	4	0.54	4	0.5	16	0.67	16	0.67	3.92	1
1	85450	ITPRIP	2	IPI:IPI00028262.1	1,1	5034-1,5033-1	4	0.54	4	0.5	16	0.67	16	0.67	2.63	1
1	9319	TRIP13	2	IPI:IPI00003505.3	1,1	5034-1,5033-1	4	0.54	4	0.5	16	0.67	16	0.67	3.92	1
1	26227	PHGDH	2	IPI:IPI00011200.5	1,1	5034-1,5033-1	2.31	0.31	3.94	0.49	5.33	0.22	15.51	0.65	-0.13	2.91
5	51466	EVL	2	IPI:IPI00170979.1	6,4	5034-1,5033-1	5.86	0.79	5.86	0.73	15.34	0.64	15.34	0.64	2.13	1
2	1001	CDH3	2	IPI:IPI00645614.2	2,1	5034-1,5033-1	3.46	0.47	4.61	0.58	8.49	0.35	15.02	0.63	0.29	1.77
6	2617	GARS	2	IPI:IPI00783097.3	9,2	5034-1,5033-1	6	0.81	6	0.75	14.7	0.61	14.7	0.61	5.54	1
4	2180	ACSL1	2	IPI:IPI00012728.1	4,3	5034-1,5033-1	5.24	0.71	5.24	0.66	13.72	0.57	13.72	0.57	4.91	1
2	5711	PSMD5	2	IPI:IPI00002134.4	2,1	5034-1,5033-1	4.38	0.59	4.38	0.55	13.58	0.57	13.58	0.57	3.18	1
2	56926	NCLN	2	IPI:IPI00470649.3	1,2	5034-1,5033-1	4.38	0.59	4.38	0.55	13.58	0.57	13.58	0.57	4.79	1
2	1537	CYC1	2	IPI:IPI00029264.3	1,2	5034-1,5033-1	4.38	0.59	4.38	0.55	13.58	0.57	13.58	0.57	4.02	1
2	7514	XPO1	2	IPI:IPI00298961.3	1,2	5034-1,5033-1	4.38	0.59	4.38	0.55	13.58	0.57	13.58	0.57	2.97	1
12	3329	HSPD1	2	IPI:IPI00784154.1,IPI:IPI00076042.2	12,12	5034-1,5033-1	3.99	0.54	6.67	0.83	4.61	0.19	12.85	0.54	0.13	2.79
4	3728	JUP	2	IPI:IPI00554711.3	6,2	5034-1,5033-1	3.1	0.42	4.9	0.61	4.8	0.2	12	0.5	0.28	2.5
3	MT-CO2	MT-CO2	2	IPI:IPI00017510.3	2,3	5034-1,5033-1	4.54	0.61	4.54	0.57	11.88	0.5	11.88	0.5	4.4	1
1	54407	SLC38A2	2	IPI:IPI00410034.2	1,1	5034-1,5033-1	3.46	0.47	3.46	0.43	12	0.5	12	0.5	2.43	1
1	5211	PFKL	2	IPI:IPI00332371.9	1,1	5034-1,5033-1	3.46	0.47	3.46	0.43	12	0.5	12	0.5	3.29	1
1	8454	CUL1	2	IPI:IPI00014310.3	1,1	5034-1,5033-1	3.46	0.47	3.46	0.43	12	0.5	12	0.5	1.98	1
1	10857	PGRMC1	2	IPI:IPI00220739.3	1,1	5034-1,5033-1	3.46	0.47	3.46	0.43	12	0.5	12	0.5	1.98	1
3	4719	NDUFS1	2	IPI:IPI00604664.5	1,4	5034-1,5033-1	4.54	0.61	4.54	0.57	11.88	0.5	11.88	0.5	4.4	1
2	10135	NAMPT	2	IPI:IPI00018873.1	2,1	5034-1,5033-1	4	0.54	4	0.5	11.31	0.47	11.31	0.47	3.81	1
2	54499	TMCO1	2	IPI:IPI00026111.3	2,1	5034-1,5033-1	4	0.54	4	0.5	11.31	0.47	11.31	0.47	3.81	1
2	55699	IARS2	2	IPI:IPI00017283.2	2,1	5034-1,5033-1	4	0.54	4	0.5	11.31	0.47	11.31	0.47	3.42	1
6	682	BSG	2	IPI:IPI00019906.1	5,6	5034-1,5033-1	5.11	0.69	5.11	0.64	10.68	0.45	10.68	0.45	4.44	1
4	4141	MARS	2	IPI:IPI00008240.2	5,2	5034-1,5033-1	4.62	0.62	4.62	0.58	10.66	0.44	10.66	0.44	3.35	1
18	790	CAD	2	IPI:IPI00301263.2	16,20	5034-1,5033-1	5.2	0.7	6.51	0.81	6.36	0.27	9.99	0.42	1.73	1.57
5	54495	TMX3	2	IPI:IPI00064193.3	4,5	5034-1,5033-1	4.67	0.63	4.67	0.58	9.75	0.41	9.75	0.41	3.58	1
2	IPI:IPI00903143.1	-	1	IPI:IPI00903143.1	2	5034-1	9.8	1.32	9.8	1.23	9.8	0.41	9.8	0.41	6.76	1
2	91039	DPP9	1	IPI:IPI00031782.5,IPI:IPI00465149.3	2	5034-1	9.8	1.32	9.8	1.23	9.8	0.41	9.8	0.41	6.76	1
2	1315	COPB1	2	IPI:IPI00295851.4	3,1	5034-1,5033-1	3.7	0.5	3.7	0.46	9.7	0.4	9.7	0.4	2.81	1
4	1503	CTPS	2	IPI:IPI00290142.5	3,5	5034-1,5033-1	4.38	0.59	4.38	0.55	9.6	0.4	9.6	0.4	4.92	1
2	83871	RAB34	2	IPI:IPI00328180.4	2,1	5034-1,5033-1	3.7	0.5	3.7	0.46	9.7	0.4	9.7	0.4	4.26	1
2	4176	MCM7	2	IPI:IPI00299904.3	2,1	5034-1,5033-1	3.7	0.5	3.7	0.46	9.7	0.4	9.7	0.4	3.69	1
1	79751	SLC25A22	2	IPI:IPI00003004.1	1,1	5034-1,5033-1	3.1	0.42	3.1	0.39	9.6	0.4	9.6	0.4	1.85	1
2	11260	XPOT	2	IPI:IPI00306290.5	1,2	5034-1,5033-1	3.7	0.5	3.7	0.46	9.7	0.4	9.7	0.4	2.81	1
1	10382	TUBB4	2	IPI:IPI00023598.2	1,1	5034-1,5033-1	3.1	0.42	3.1	0.39	9.6	0.4	9.6	0.4	1.85	1
1	23193	GANAB	2	IPI:IPI00011454.1	1,1	5034-1,5033-1	3.1	0.42	3.1	0.39	9.6	0.4	9.6	0.4	2.23	1
3	871	SERPINH1	2	IPI:IPI00032140.4	4,2	5034-1,5033-1	4	0.54	4	0.5	9.23	0.38	9.23	0.38	4.27	1
5	1495	CTNNA1	2	IPI:IPI00215948.4	5,4	5034-1,5033-1	4.3	0.58	4.48	0.56	8.25	0.34	8.99	0.37	1.53	1.09
11	2194	FASN	2	IPI:IPI00026781.2	9,13	5034-1,5033-1	5.28	0.71	5.28	0.66	8.39	0.35	8.39	0.35	4.35	1
2	2182	ACSL4	2	IPI:IPI00029737.1	2,1	5034-1,5033-1	3.46	0.47	3.46	0.43	8.49	0.35	8.49	0.35	2.11	1
2	84188	FAR1	2	IPI:IPI00386139.1	2,1	5034-1,5033-1	3.46	0.47	3.46	0.43	8.49	0.35	8.49	0.35	3.16	1
10	60	ACTB	2	IPI:IPI00021439.1	12,8	5034-1,5033-1	3.27	0.44	4.98	0.62	3.38	0.14	7.85	0.33	0.22	2.32
1	5708	PSMD2	2	IPI:IPI00012268.3	1,1	5034-1,5033-1	2.83	0.38	2.83	0.35	8	0.33	8	0.33	1.27	1
1	1738	DLD	2	IPI:IPI00015911.1	1,1	5034-1,5033-1	2.83	0.38	2.83	0.35	8	0.33	8	0.33	2.07	1
1	8801	SUCLG2	2	IPI:IPI00096066.2	1,1	5034-1,5033-1	2.83	0.38	2.83	0.35	8	0.33	8	0.33	2.07	1
2	3324	HSP90AA2	2	IPI:IPI00031523.4	1,3	5034-1,5033-1	1.89	0.25	3.34	0.42	2.52	0.11	7.88	0.33	-0.1	3.13
5	3691	ITGB4	2	IPI:IPI00027422.1	5,4	5034-1,5033-1	4.14	0.56	4.14	0.52	7.67	0.32	7.67	0.32	2.77	1
3	38	ACAT1	2	IPI:IPI00030363.1	2,3	5034-1,5033-1	3.33	0.45	3.64	0.46	6.39	0.27	7.67	0.32	1.55	1.2
54	3849	KRT2	2	IPI:IPI00021304.1	61,47	5034-1,5033-1	7.42	1	7.42	0.93	7.5	0.31	7.5	0.31	2.79	1
14	10856	RUVBL2	2	IPI:IPI00009104.7	16,11	5034-1,5033-1	4.82	0.65	5.26	0.66	6.21	0.26	7.39	0.31	1.72	1.19
3	10067	SCAMP3	2	IPI:IPI00306382.2	4,2	5034-1,5033-1	3.62	0.49	3.62	0.45	7.55	0.31	7.55	0.31	2.94	1
2	94081	SFXN1	2	IPI:IPI00009368.4	2,1	5034-1,5033-1	3.26	0.44	3.26	0.41	7.54	0.31	7.54	0.31	3.13	1
3	5520	PPP2R2A	2	IPI:IPI00332511.5	2,4	5034-1,5033-1	3.62	0.49	3.62	0.45	7.55	0.31	7.55	0.31	2.97	1
2	2956	MSH6	2	IPI:IPI00106847.3	1,3	5034-1,5033-1	3.26	0.44	3.26	0.41	7.54	0.31	7.54	0.31	3.13	1
3	59	ACTA2	2	IPI:IPI00008603.1	3,3	5034-1,5033-1	2.03	0.27	3.52	0.44	2.37	0.1	7.17	0.3	0.01	3.02
2	2040	STOM	2	IPI:IPI00219682.6	2,1	5034-1,5033-1	2.95	0.4	3.18	0.4	6.17	0.26	7.15	0.3	0.67	1.16
11	476	ATP1A1	2	IPI:IPI00006482.1	12,9	5034-1,5033-1	4.79	0.65	4.79	0.6	6.93	0.29	6.93	0.29	3.29	1
4	6510	SLC1A5	2	IPI:IPI00019472.4	5,3	5034-1,5033-1	3.7	0.5	3.7	0.46	6.86	0.29	6.86	0.29	2.79	1
2	4012	LNPEP	1	IPI:IPI00221240.3	2	5034-1	6.93	0.93	6.93	0.87	6.93	0.29	6.93	0.29	6.06	1
2	55847	CISD1	1	IPI:IPI00020510.1	2	5034-1	6.93	0.93	6.93	0.87	6.93	0.29	6.93	0.29	6.06	1
1	7846	TUBA1A	2	IPI:IPI00180675.4	1,1	5034-1,5033-1	2.62	0.35	2.62	0.33	6.86	0.29	6.86	0.29	1.46	1
1	5538	PPT1	1	IPI:IPI00002412.1	1	5034-1	6.93	0.93	6.93	0.87	6.93	0.29	6.93	0.29	7	1
1	8751	ADAM15	1	IPI:IPI00013302.1	1	5034-1	6.93	0.93	6.93	0.87	6.93	0.29	6.93	0.29	7	1
1	9779	TBC1D5	1	IPI:IPI00022450.1	1	5034-1	6.93	0.93	6.93	0.87	6.93	0.29	6.93	0.29	7	1
1	4731	NDUFV3	1	IPI:IPI00291016.8	1	5034-1	6.93	0.93	6.93	0.87	6.93	0.29	6.93	0.29	7	1
1	55967	NDUFA12	1	IPI:IPI00005966.6	1	5034-1	6.93	0.93	6.93	0.87	6.93	0.29	6.93	0.29	7	1
1	6307	SC4MOL	1	IPI:IPI00019899.1	1	5034-1	6.93	0.93	6.93	0.87	6.93	0.29	6.93	0.29	7	1
1	54878	DPP8	1	IPI:IPI00026036.3	1	5034-1	6.93	0.93	6.93	0.87	6.93	0.29	6.93	0.29	7	1
1	163590	TOR1AIP2	1	IPI:IPI00168878.1	1	5034-1	6.93	0.93	6.93	0.87	6.93	0.29	6.93	0.29	7	1
1	219736	STOX1	1	IPI:IPI00065183.5	1	5034-1	6.93	0.93	6.93	0.87	6.93	0.29	6.93	0.29	7	1
1	522	ATP5J	2	IPI:IPI00002521.1	1,1	5034-1,5033-1	2.62	0.35	2.62	0.33	6.86	0.29	6.86	0.29	2.36	1
1	3136	HLA-H	1	IPI:IPI00004672.4	1	5034-1	6.93	0.93	6.93	0.87	6.93	0.29	6.93	0.29	7	1
1	10493	VAT1	1	IPI:IPI00156689.3	1	5034-1	6.93	0.93	6.93	0.87	6.93	0.29	6.93	0.29	7	1
1	5494	PPM1A	1	IPI:IPI00020950.3	1	5034-1	6.93	0.93	6.93	0.87	6.93	0.29	6.93	0.29	7	1
1	3945	LDHB	2	IPI:IPI00219217.3	1,1	5034-1,5033-1	2.62	0.35	2.62	0.33	6.86	0.29	6.86	0.29	1.46	1
1	2066	ERBB4	1	IPI:IPI00016371.1	1	5034-1	6.93	0.93	6.93	0.87	6.93	0.29	6.93	0.29	7	1
1	55622	TTC27	1	IPI:IPI00183938.6	1	5034-1	6.93	0.93	6.93	0.87	6.93	0.29	6.93	0.29	7	1
1	5635	PRPSAP1	1	IPI:IPI00291578.7	1	5034-1	6.93	0.93	6.93	0.87	6.93	0.29	6.93	0.29	7	1
1	4233	MET	1	IPI:IPI00029273.1	1	5034-1	6.93	0.93	6.93	0.87	6.93	0.29	6.93	0.29	7	1
1	1795	DOCK3	1	IPI:IPI00217985.1	1	5034-1	6.93	0.93	6.93	0.87	6.93	0.29	6.93	0.29	7	1
1	80746	TSEN2	1	IPI:IPI00427037.1	1	5034-1	6.93	0.93	6.93	0.87	6.93	0.29	6.93	0.29	7	1
1	60412	EXOC4	1	IPI:IPI00059279.5	1	5034-1	6.93	0.93	6.93	0.87	6.93	0.29	6.93	0.29	7	1
1	IPI:IPI00903104.1	-	1	IPI:IPI00903104.1	1	5034-1	6.93	0.93	6.93	0.87	6.93	0.29	6.93	0.29	7	1
1	56052	ALG1	1	IPI:IPI00549761.3	1	5034-1	6.93	0.93	6.93	0.87	6.93	0.29	6.93	0.29	7	1
1	1362	CPD	1	IPI:IPI00027078.3	1	5034-1	6.93	0.93	6.93	0.87	6.93	0.29	6.93	0.29	7	1
1	374354	NHLRC2	1	IPI:IPI00301051.3	1	5034-1	6.93	0.93	6.93	0.87	6.93	0.29	6.93	0.29	7	1
1	10058	ABCB6	1	IPI:IPI00065486.3	1	5034-1	6.93	0.93	6.93	0.87	6.93	0.29	6.93	0.29	7	1
1	55830	GLT8D1	1	IPI:IPI00020470.4	1	5034-1	6.93	0.93	6.93	0.87	6.93	0.29	6.93	0.29	7	1
1	10994	ILVBL	1	IPI:IPI00554541.2	1	5034-1	6.93	0.93	6.93	0.87	6.93	0.29	6.93	0.29	7	1
2	5634	PRPS2	1	IPI:IPI00219617.5	2	5033-1	6.93	0.93	6.93	0.87	6.93	0.29	6.93	0.29	6.06	1
1	478	ATP1A3	1	IPI:IPI00302840.2	1	5033-1	6.93	0.93	6.93	0.87	6.93	0.29	6.93	0.29	7	1
1	9647	PPM1F	1	IPI:IPI00291412.1	1	5033-1	6.93	0.93	6.93	0.87	6.93	0.29	6.93	0.29	7	1
1	8803	SUCLA2	1	IPI:IPI00217232.2	1	5033-1	6.93	0.93	6.93	0.87	6.93	0.29	6.93	0.29	7	1
1	7358	UGDH	1	IPI:IPI00031420.3	1	5033-1	6.93	0.93	6.93	0.87	6.93	0.29	6.93	0.29	7	1
1	79042	TSEN34	1	IPI:IPI00451941.6	1	5033-1	6.93	0.93	6.93	0.87	6.93	0.29	6.93	0.29	7	1
1	4323	MMP14	1	IPI:IPI00218398.5	1	5033-1	6.93	0.93	6.93	0.87	6.93	0.29	6.93	0.29	7	1
1	401024;401024	FLJ44048;FSIP2	1	IPI:IPI00410549.6	1	5033-1	6.93	0.93	6.93	0.87	6.93	0.29	6.93	0.29	7	1
1	57038	RARS2	1	IPI:IPI00549566.4	1	5033-1	6.93	0.93	6.93	0.87	6.93	0.29	6.93	0.29	7	1
1	327	APEH	1	IPI:IPI00337741.4	1	5033-1	6.93	0.93	6.93	0.87	6.93	0.29	6.93	0.29	7	1
1	5437	POLR2H	1	IPI:IPI00003309.4	1	5033-1	6.93	0.93	6.93	0.87	6.93	0.29	6.93	0.29	7	1
1	90550	CCDC109A	1	IPI:IPI00171573.2	1	5033-1	6.93	0.93	6.93	0.87	6.93	0.29	6.93	0.29	7	1
1	7372	UMPS	1	IPI:IPI00003923.1	1	5033-1	6.93	0.93	6.93	0.87	6.93	0.29	6.93	0.29	7	1
1	56951	C5orf15	1	IPI:IPI00550571.3	1	5033-1	6.93	0.93	6.93	0.87	6.93	0.29	6.93	0.29	7	1
1	563	AZGP1	1	IPI:IPI00166729.4	1	5033-1	6.93	0.93	6.93	0.87	6.93	0.29	6.93	0.29	7	1
44	3312	HSPA8	2	IPI:IPI00003865.1	45,43	5034-1,5033-1	6.63	0.89	6.63	0.83	6.63	0.28	6.63	0.28	0.46	1
45	3858	KRT10	2	IPI:IPI00009865.2	44,45	5034-1,5033-1	6.71	0.9	6.71	0.84	6.71	0.28	6.71	0.28	2.09	1
7	9131	AIFM1	2	IPI:IPI00000690.1	7,7	5034-1,5033-1	4.21	0.57	4.21	0.53	6.69	0.28	6.69	0.28	2.44	1
5	10128	LRPPRC	2	IPI:IPI00783271.1	4,6	5034-1,5033-1	3.38	0.46	3.87	0.48	5.12	0.21	6.71	0.28	0.09	1.31
2	378	ARF4	2	IPI:IPI00215918.3	2,1	5034-1,5033-1	3.1	0.42	3.1	0.39	6.79	0.28	6.79	0.28	3.04	1
2	375	ARF1	2	IPI:IPI00215914.5	1,3	5034-1,5033-1	3.1	0.42	3.1	0.39	6.79	0.28	6.79	0.28	1.25	1
43	3848	KRT1	2	IPI:IPI00220327.4	43,42	5034-1,5033-1	6.56	0.88	6.56	0.82	6.56	0.27	6.56	0.27	0.75	1
3	3320	HSP90AA1	2	IPI:IPI00382470.3	4,2	5034-1,5033-1	1.9	0.26	3.36	0.42	2.08	0.09	6.53	0.27	-0.19	3.14
5	6185	RPN2	2	IPI:IPI00028635.4,IPI:IPI00383680.3	4,5	5034-1,5033-1	3.75	0.51	3.75	0.47	6.31	0.26	6.31	0.26	2.86	1
2	51144	HSD17B12	2	IPI:IPI00007676.3	2,1	5034-1,5033-1	2.95	0.4	2.95	0.37	6.17	0.26	6.17	0.26	2.53	1
2	4000	LMNA	2	IPI:IPI00021405.3	2,1	5034-1,5033-1	2.95	0.4	2.95	0.37	6.17	0.26	6.17	0.26	1.06	1
2	117159	DCD	2	IPI:IPI00027547.2	2,1	5034-1,5033-1	2.95	0.4	2.95	0.37	6.17	0.26	6.17	0.26	2.42	1
8	6184	RPN1	2	IPI:IPI00025874.2	12,4	5034-1,5033-1	4.09	0.55	4.09	0.51	5.91	0.25	5.91	0.25	3.46	1
5	1615	DARS	2	IPI:IPI00216951.2	7,2	5034-1,5033-1	3.23	0.44	3.63	0.45	4.67	0.19	5.89	0.25	1.96	1.26
1	IPI:IPI00908469.1	-	2	IPI:IPI00908469.1	1,1	5034-1,5033-1	2.45	0.33	2.45	0.31	6	0.25	6	0.25	1.46	1
8	3735	KARS	2	IPI:IPI00014238.2	9,6	5034-1,5033-1	4	0.54	4	0.5	5.66	0.24	5.66	0.24	3.9	1
11	8607	RUVBL1	2	IPI:IPI00021187.4	8,13	5034-1,5033-1	4.06	0.55	4.37	0.55	4.97	0.21	5.77	0.24	1.86	1.16
5	1778	DYNC1H1	2	IPI:IPI00456969.1	7,2	5034-1,5033-1	3.56	0.48	3.56	0.45	5.66	0.24	5.66	0.24	1.73	1
4	7280	TUBB2A	2	IPI:IPI00013475.1	4,3	5034-1,5033-1	3.36	0.45	3.36	0.42	5.64	0.24	5.64	0.24	2.83	1
2	10613	ERLIN1	2	IPI:IPI00007940.6	3,1	5034-1,5033-1	2.83	0.38	2.83	0.35	5.66	0.24	5.66	0.24	3.17	1
2	8604	SLC25A12	2	IPI:IPI00386271.4	1,2	5034-1,5033-1	2.83	0.38	2.83	0.35	5.66	0.24	5.66	0.24	1.69	1
2	10801	2014-09-09	1	IPI:IPI00455033.5,IPI:IPI00784614.1	2	5033-1	5.66	0.76	5.66	0.71	5.66	0.24	5.66	0.24	5.49	1
27	10383	TUBB2C	2	IPI:IPI00007752.1	27,26	5034-1,5033-1	5.3	0.71	5.3	0.66	5.4	0.23	5.4	0.23	1.59	1
3	1314	COPA	2	IPI:IPI00295857.7	4,2	5034-1,5033-1	3	0.4	3.1	0.39	5.2	0.22	5.56	0.23	1.25	1.07
24	7277	TUBA4A	2	IPI:IPI00007750.1	28,20	5034-1,5033-1	5.11	0.69	5.11	0.64	5.34	0.22	5.34	0.22	2.36	1
9	5214	PFKP	2	IPI:IPI00009790.1	11,6	5034-1,5033-1	4	0.54	4	0.5	5.34	0.22	5.34	0.22	2.28	1
4	6748	SSR4	2	IPI:IPI00019385.3	3,4	5034-1,5033-1	3.27	0.44	3.27	0.41	5.34	0.22	5.34	0.22	3.8	1
2	58477	SRPRB	2	IPI:IPI00295098.3	2,1	5034-1,5033-1	2.72	0.37	2.72	0.34	5.22	0.22	5.22	0.22	1.39	1
2	10939	AFG3L2	2	IPI:IPI00001091.4	2,2	5034-1,5033-1	2.72	0.37	2.72	0.34	5.22	0.22	5.22	0.22	1.63	1
1	10985	GCN1L1	2	IPI:IPI00001159.1	1,1	5034-1,5033-1	2.31	0.31	2.31	0.29	5.33	0.22	5.33	0.22	0.37	1
12	506	ATP5B	2	IPI:IPI00303476.1	12,11	5034-1,5033-1	4.17	0.56	4.19	0.52	5.02	0.21	5.07	0.21	3.39	1.01
3	3326	HSP90AB1	2	IPI:IPI00414676.6,IPI:IPI00411633.4	2,4	5034-1,5033-1	1.92	0.26	2.98	0.37	2.13	0.09	5.13	0.21	-0.14	2.41
8	2058	EPRS	2	IPI:IPI00013452.9	12,4	5034-1,5033-1	3.52	0.47	3.66	0.46	4.38	0.18	4.73	0.2	1.49	1.08
7	58472	SQRDL	2	IPI:IPI00009634.1	8,6	5034-1,5033-1	3.6	0.49	3.6	0.45	4.89	0.2	4.89	0.2	1.67	1
24	TRYP_PIG_contaminant	TRYP_PIG_contaminant	2	UPSP:TRYP_PIG_contaminant	26,22	5034-1,5033-1	4.9	0.66	4.9	0.61	4.9	0.2	4.9	0.2	0.7	1
4	56886	UGCGL1	2	IPI:IPI00024466.2	3,4	5034-1,5033-1	3.1	0.42	3.1	0.39	4.8	0.2	4.8	0.2	2.1	1
3	92609	TIMM50	2	IPI:IPI00418497.1	3,3	5034-1,5033-1	2.91	0.39	2.91	0.36	4.88	0.2	4.88	0.2	3.02	1
6	84617	TUBB6	2	IPI:IPI00641706.1,IPI:IPI00646779.2	5,7	5034-1,5033-1	3.39	0.46	3.39	0.42	4.7	0.2	4.7	0.2	3.06	1
2	488	ATP2A2	2	IPI:IPI00177817.4	3,1	5034-1,5033-1	2.62	0.35	2.62	0.33	4.85	0.2	4.85	0.2	1.12	1
3	80349	WDR61	1	IPI:IPI00019269.3	3	5034-1	4.9	0.66	4.9	0.61	4.9	0.2	4.9	0.2	4.93	1
2	9520	NPEPPS	1	IPI:IPI00026216.4	2	5034-1	4.9	0.66	4.9	0.61	4.9	0.2	4.9	0.2	5.14	1
1	10005	ACOT8	1	IPI:IPI00298202.1	1	5034-1	4.9	0.66	4.9	0.61	4.9	0.2	4.9	0.2	4.8	1
1	5518	PPP2R1A	2	IPI:IPI00168184.8	1,1	5034-1,5033-1	2.19	0.3	2.19	0.27	4.8	0.2	4.8	0.2	0.89	1
1	6050	RNH1	2	IPI:IPI00550069.3	1,1	5034-1,5033-1	2.19	0.3	2.19	0.27	4.8	0.2	4.8	0.2	0.96	1
1	29796	UCRC	1	IPI:IPI00554701.2	1	5034-1	4.9	0.66	4.9	0.61	4.9	0.2	4.9	0.2	4.8	1
1	51073	MRPL4	1	IPI:IPI00023334.1	1	5034-1	4.9	0.66	4.9	0.61	4.9	0.2	4.9	0.2	4.8	1
1	1347	COX7A2	1	IPI:IPI00026570.2	1	5034-1	4.9	0.66	4.9	0.61	4.9	0.2	4.9	0.2	4.8	1
1	26504	CNNM4	1	IPI:IPI00418426.6	1	5034-1	4.9	0.66	4.9	0.61	4.9	0.2	4.9	0.2	4.8	1
1	10213	PSMD14	1	IPI:IPI00024821.1	1	5034-1	4.9	0.66	4.9	0.61	4.9	0.2	4.9	0.2	4.8	1
1	492	ATP2B3	1	IPI:IPI00003831.4	1	5034-1	4.9	0.66	4.9	0.61	4.9	0.2	4.9	0.2	4.8	1
1	5682	PSMA1	1	IPI:IPI00016832.1	1	5034-1	4.9	0.66	4.9	0.61	4.9	0.2	4.9	0.2	2.94	1
1	9601	PDIA4	1	IPI:IPI00009904.1	1	5034-1	4.9	0.66	4.9	0.61	4.9	0.2	4.9	0.2	4.8	1
1	55177	FAM82A2	1	IPI:IPI00410079.3	1	5034-1	4.9	0.66	4.9	0.61	4.9	0.2	4.9	0.2	4.8	1
1	593	BCKDHA	1	IPI:IPI00025100.1	1	5034-1	4.9	0.66	4.9	0.61	4.9	0.2	4.9	0.2	4.8	1
1	150472	CBWD2	1	IPI:IPI00216734.2	1	5034-1	4.9	0.66	4.9	0.61	4.9	0.2	4.9	0.2	2.94	1
1	60626	RIC8A	1	IPI:IPI00100106.1	1	5034-1	4.9	0.66	4.9	0.61	4.9	0.2	4.9	0.2	4.8	1
1	81539	SLC38A1	1	IPI:IPI00023030.4	1	5034-1	4.9	0.66	4.9	0.61	4.9	0.2	4.9	0.2	4.8	1
3	55898	UNC45A	1	IPI:IPI00072534.2	3	5033-1	4.9	0.66	4.9	0.61	4.9	0.2	4.9	0.2	4.2	1
1	1455	CSNK1G2	1	IPI:IPI00184779.2	1	5033-1	4.9	0.66	4.9	0.61	4.9	0.2	4.9	0.2	4.8	1
1	7993	UBXN8	1	IPI:IPI00010353.1	1	5033-1	4.9	0.66	4.9	0.61	4.9	0.2	4.9	0.2	4.8	1
1	23061	TBC1D9B	1	IPI:IPI00307257.4	1	5033-1	4.9	0.66	4.9	0.61	4.9	0.2	4.9	0.2	4.8	1
1	3654	IRAK1	1	IPI:IPI00060149.2	1	5033-1	4.9	0.66	4.9	0.61	4.9	0.2	4.9	0.2	4.8	1
1	823	CAPN1	1	IPI:IPI00011285.1	1	5033-1	4.9	0.66	4.9	0.61	4.9	0.2	4.9	0.2	4.8	1
1	5644	PRSS1	1	IPI:IPI00011694.1	1	5033-1	4.9	0.66	4.9	0.61	4.9	0.2	4.9	0.2	4.8	1
1	490	ATP2B1	1	IPI:IPI00021695.1	1	5033-1	4.9	0.66	4.9	0.61	4.9	0.2	4.9	0.2	4.8	1
1	489	ATP2A3	1	IPI:IPI00004092.2	1	5033-1	4.9	0.66	4.9	0.61	4.9	0.2	4.9	0.2	4.8	1
1	4072	EPCAM	1	IPI:IPI00296215.2	1	5033-1	4.9	0.66	4.9	0.61	4.9	0.2	4.9	0.2	4.8	1
1	25923	ATL3	1	IPI:IPI00550523.5	1	5033-1	4.9	0.66	4.9	0.61	4.9	0.2	4.9	0.2	4.8	1
1	51703	ACSL5	1	IPI:IPI00008037.1	1	5033-1	4.9	0.66	4.9	0.61	4.9	0.2	4.9	0.2	4.8	1
1	10157	AASS	1	IPI:IPI00033217.3	1	5033-1	4.9	0.66	4.9	0.61	4.9	0.2	4.9	0.2	4.8	1
1	10959	TMED2	1	IPI:IPI00016608.1	1	5033-1	4.9	0.66	4.9	0.61	4.9	0.2	4.9	0.2	4.8	1
1	5792	PTPRF	1	IPI:IPI00107831.4	1	5033-1	4.9	0.66	4.9	0.61	4.9	0.2	4.9	0.2	4.8	1
1	27032	ATP2C1	1	IPI:IPI00220473.2	1	5033-1	4.9	0.66	4.9	0.61	4.9	0.2	4.9	0.2	4.8	1
1	3133	HLA-E	1	IPI:IPI00010362.5	1	5033-1	4.9	0.66	4.9	0.61	4.9	0.2	4.9	0.2	4.8	1
1	4729	NDUFV2	1	IPI:IPI00291328.3	1	5033-1	4.9	0.66	4.9	0.61	4.9	0.2	4.9	0.2	4.8	1
21	3313	HSPA9	2	IPI:IPI00007765.5	18,23	5034-1,5033-1	4.63	0.62	4.63	0.58	4.67	0.19	4.67	0.19	0.16	1
5	7385	UQCRC2	2	IPI:IPI00305383.1	5,4	5034-1,5033-1	3.23	0.44	3.23	0.4	4.67	0.19	4.67	0.19	2.42	1
4	3376	IARS	2	IPI:IPI00514082.1,IPI:IPI00644127.2	3,4	5034-1,5033-1	2.89	0.39	2.99	0.37	4.18	0.17	4.47	0.19	1.49	1.07
2	345651	ACTBL2	2	IPI:IPI00003269.1	2,1	5034-1,5033-1	1.55	0.21	2.55	0.32	1.7	0.07	4.58	0.19	-0.08	2.7
2	9123	SLC16A3	2	IPI:IPI00006666.1	1,2	5034-1,5033-1	2.53	0.34	2.53	0.32	4.53	0.19	4.53	0.19	1.7	1
17	3309	HSPA5	2	IPI:IPI00003362.2	18,15	5034-1,5033-1	4.16	0.56	4.16	0.52	4.21	0.18	4.21	0.18	0.26	1
5	10165	SLC25A13	2	IPI:IPI00007084.3	7,2	5034-1,5033-1	3.1	0.42	3.1	0.39	4.29	0.18	4.29	0.18	1.9	1
2	5162	PDHB	2	IPI:IPI00003925.6	2,1	5034-1,5033-1	2.45	0.33	2.45	0.31	4.24	0.18	4.24	0.18	2.2	1
2	9551	ATP5J2	2	IPI:IPI00219291.5	2,2	5034-1,5033-1	2.45	0.33	2.45	0.31	4.24	0.18	4.24	0.18	1.66	1
2	1825	DSC3	1	IPI:IPI00031549.5	2	5034-1	4.38	0.59	4.38	0.55	4.38	0.18	4.38	0.18	2.97	1
2	56993	TOMM22	1	IPI:IPI00024976.5	2	5033-1	4.38	0.59	4.38	0.55	4.38	0.18	4.38	0.18	3.52	1
3	10694	CCT8	2	IPI:IPI00302925.4	5,1	5034-1,5033-1	2.4	0.32	2.67	0.33	3.33	0.14	4.12	0.17	0.03	1.24
3	10381	TUBB3	2	IPI:IPI00013683.2	4,2	5034-1,5033-1	2.62	0.35	2.62	0.33	3.97	0.17	3.97	0.17	1.82	1
4	3308	HSPA4	2	IPI:IPI00002966.2	4,3	5034-1,5033-1	2.89	0.39	2.89	0.36	4.18	0.17	4.18	0.17	0.45	1
3	8402	SLC25A11	2	IPI:IPI00219729.3	2,3	5034-1,5033-1	2.62	0.35	2.62	0.33	3.97	0.17	3.97	0.17	1.66	1
2	1830	DSG3	1	IPI:IPI00031547.2	2	5034-1	4	0.54	4	0.5	4	0.17	4	0.17	2.68	1
2	8239	USP9X	1	IPI:IPI00003964.4	2	5034-1	4	0.54	4	0.5	4	0.17	4	0.17	3.18	1
1	821	CANX	2	IPI:IPI00020984.2	1,1	5034-1,5033-1	2	0.27	2	0.25	4	0.17	4	0.17	0.64	1
1	51143	DYNC1LI1	1	IPI:IPI00007675.6	1	5034-1	4	0.54	4	0.5	4	0.17	4	0.17	3.92	1
1	1374	CPT1A	2	IPI:IPI00032038.4	1,1	5034-1,5033-1	2	0.27	2	0.25	4	0.17	4	0.17	0.34	1
1	8802	SUCLG1	1	IPI:IPI00872762.2	1	5034-1	4	0.54	4	0.5	4	0.17	4	0.17	3.92	1
1	5782	PTPN12	1	IPI:IPI00289082.2	1	5034-1	4	0.54	4	0.5	4	0.17	4	0.17	3.92	1
1	5690	PSMB2	1	IPI:IPI00028006.1	1	5034-1	4	0.54	4	0.5	4	0.17	4	0.17	3.92	1
1	2195	FAT1	1	IPI:IPI00031411.3	1	5034-1	4	0.54	4	0.5	4	0.17	4	0.17	1.64	1
1	31	ACACA	1	IPI:IPI00011569.2	1	5034-1	4	0.54	4	0.5	4	0.17	4	0.17	3.92	1
1	81555	YIPF5	1	IPI:IPI00334657.7	1	5034-1	4	0.54	4	0.5	4	0.17	4	0.17	3.92	1
1	388698	FLG2	2	IPI:IPI00397801.4	1,1	5034-1,5033-1	2	0.27	2	0.25	4	0.17	4	0.17	1.22	1
1	3949	LDLR	1	IPI:IPI00000070.1	1	5034-1	4	0.54	4	0.5	4	0.17	4	0.17	3.92	1
1	25824	PRDX5	1	IPI:IPI00024915.2	1	5034-1	4	0.54	4	0.5	4	0.17	4	0.17	3.92	1
1	29090	C18orf55	1	IPI:IPI00306439.1	1	5034-1	4	0.54	4	0.5	4	0.17	4	0.17	3.92	1
1	3482	IGF2R	1	IPI:IPI00289819.4	1	5034-1	4	0.54	4	0.5	4	0.17	4	0.17	2.63	1
3	1650	DDOST	1	IPI:IPI00297084.7	3	5033-1	4	0.54	4	0.5	4	0.17	4	0.17	3.56	1
2	6738	TROVE2	1	IPI:IPI00019450.2	2	5033-1	4	0.54	4	0.5	4	0.17	4	0.17	3.81	1
1	10632	ATP5L	1	IPI:IPI00027448.3	1	5033-1	4	0.54	4	0.5	4	0.17	4	0.17	2.63	1
1	1956	EGFR	1	IPI:IPI00018274.1	1	5033-1	4	0.54	4	0.5	4	0.17	4	0.17	3.92	1
1	6472	SHMT2	1	IPI:IPI00002520.1	1	5033-1	4	0.54	4	0.5	4	0.17	4	0.17	3.92	1
1	5606	MAP2K3	1	IPI:IPI00218857.1	1	5033-1	4	0.54	4	0.5	4	0.17	4	0.17	3.92	1
1	230	ALDOC	1	IPI:IPI00418262.5	1	5033-1	4	0.54	4	0.5	4	0.17	4	0.17	3.92	1
1	79568	C2orf47	1	IPI:IPI00291751.6	1	5033-1	4	0.54	4	0.5	4	0.17	4	0.17	3.92	1
1	2108	ETFA	1	IPI:IPI00010810.1	1	5033-1	4	0.54	4	0.5	4	0.17	4	0.17	3.92	1
1	4830	NME1	1	IPI:IPI00012048.1	1	5033-1	2.83	0.38	4.05	0.51	2.83	0.12	4.05	0.17	0.01	2.05
11	498	ATP5A1	2	IPI:IPI00440493.2	9,12	5034-1,5033-1	3.54	0.48	3.54	0.44	3.78	0.16	3.78	0.16	1.81	1
6	442497;6520	LOC442497;SLC3A2	2	IPI:IPI00027493.1	5,7	5034-1,5033-1	3.1	0.42	3.1	0.39	3.92	0.16	3.92	0.16	1.29	1
5	6745	SSR1	2	IPI:IPI00301021.3	6,3	5034-1,5033-1	2.92	0.39	2.92	0.37	3.82	0.16	3.82	0.16	3.95	1
4	293	SLC25A6	2	IPI:IPI00291467.7	4,3	5034-1,5033-1	2.77	0.37	2.77	0.35	3.84	0.16	3.84	0.16	2.03	1
4	1642	DDB1	2	IPI:IPI00293464.5	4,4	5034-1,5033-1	2.77	0.37	2.77	0.35	3.84	0.16	3.84	0.16	1.56	1
3	477	ATP1A2	2	IPI:IPI00003021.1,IPI:IPI00647102.4	2,3	5034-1,5033-1	2.56	0.35	2.56	0.32	3.78	0.16	3.78	0.16	2.21	1
2	5315	PKM2	1	IPI:IPI00220644.8	2	5034-1	1.73	0.23	3.89	0.49	1.73	0.07	3.89	0.16	-0.14	5.04
5	5111	PCNA	1	IPI:IPI00021700.3	5	5033-1	3.87	0.52	3.87	0.48	3.87	0.16	3.87	0.16	4.62	1
13	3857	KRT9	2	IPI:IPI00019359.4	16,10	5034-1,5033-1	3.64	0.49	3.64	0.46	3.68	0.15	3.68	0.15	-0.2	1
5	7184	HSP90B1	2	IPI:IPI00027230.3	6,3	5034-1,5033-1	2.88	0.39	2.88	0.36	3.71	0.15	3.71	0.15	2.99	1
2	1933	EEF1B2	2	IPI:IPI00178440.3	2,1	5034-1,5033-1	2.25	0.3	2.25	0.28	3.58	0.15	3.58	0.15	1.67	1
2	22824	HSPA4L	2	IPI:IPI00295485.1	2,1	5034-1,5033-1	2.25	0.3	2.25	0.28	3.58	0.15	3.58	0.15	0.77	1
2	4722	NDUFS3	1	IPI:IPI00025796.3	2	5034-1	3.7	0.5	3.7	0.46	3.7	0.15	3.7	0.15	3.69	1
2	5859	QARS	2	IPI:IPI00026665.2	2,1	5034-1,5033-1	2.19	0.3	2.26	0.28	3.39	0.14	3.6	0.15	0.76	1.06
2	10576	CCT2	2	IPI:IPI00297779.7	1,3	5034-1,5033-1	1.79	0.24	2.23	0.28	2.26	0.09	3.51	0.15	-0.25	1.55
1	3875	KRT18	2	IPI:IPI00554788.5	1,1	5034-1,5033-1	1.92	0.26	1.92	0.24	3.69	0.15	3.69	0.15	0.75	1
1	2289	FKBP5	1	IPI:IPI00218775.2	1	5034-1	2.45	0.33	3.61	0.45	2.45	0.1	3.61	0.15	-0.14	2.17
3	10294	DNAJA2	2	IPI:IPI00032406.1	5,1	5034-1,5033-1	2.45	0.33	2.45	0.31	3.46	0.14	3.46	0.14	1.52	1
6	1917	EEF1A2	2	IPI:IPI00014424.1	6,5	5034-1,5033-1	2.91	0.39	2.91	0.36	3.45	0.14	3.45	0.14	1.69	1
4	10808	HSPH1	2	IPI:IPI00218993.1	4,3	5034-1,5033-1	2.58	0.35	2.58	0.32	3.32	0.14	3.32	0.14	0.91	1
5	6950	TCP1	2	IPI:IPI00290566.1	3,6	5034-1,5033-1	2.58	0.35	2.78	0.35	2.97	0.12	3.45	0.14	0.4	1.16
4	7284	TUFM	2	IPI:IPI00027107.5	3,4	5034-1,5033-1	2.62	0.35	2.62	0.33	3.42	0.14	3.42	0.14	0.86	1
2	3301	DNAJA1	2	IPI:IPI00012535.1	3,1	5034-1,5033-1	2.14	0.29	2.14	0.27	3.24	0.14	3.24	0.14	0.67	1
2	7203	CCT3	2	IPI:IPI00290770.3	3,1	5034-1,5033-1	2.19	0.3	2.19	0.27	3.39	0.14	3.39	0.14	-0.13	1
2	5955	RCN2	2	IPI:IPI00029628.1	2,1	5034-1,5033-1	2.14	0.29	2.14	0.27	3.24	0.14	3.24	0.14	1.21	1
2	4259	MGST3	2	IPI:IPI00024266.3	2,1	5034-1,5033-1	2.14	0.29	2.14	0.27	3.24	0.14	3.24	0.14	1.4	1
2	80086	TUBA4B	1	IPI:IPI00017454.4	2	5034-1	3.26	0.44	3.26	0.41	3.26	0.14	3.26	0.14	3.89	1
1	6388	SDF2	1	IPI:IPI00293167.4	1	5034-1	3.46	0.47	3.46	0.43	3.46	0.14	3.46	0.14	3.29	1
1	1434	CSE1L	1	IPI:IPI00022744.5	1	5034-1	3.46	0.47	3.46	0.43	3.46	0.14	3.46	0.14	3.29	1
1	5445	PON2	1	IPI:IPI00014958.1	1	5034-1	3.46	0.47	3.46	0.43	3.46	0.14	3.46	0.14	3.29	1
1	1828	DSG1	2	IPI:IPI00025753.1	1,1	5034-1,5033-1	1.85	0.25	1.85	0.23	3.43	0.14	3.43	0.14	0.33	1
1	3098	HK1	1	IPI:IPI00018246.5	1	5034-1	3.46	0.47	3.46	0.43	3.46	0.14	3.46	0.14	3.29	1
1	29119	CTNNA3	1	IPI:IPI00001712.2	1	5034-1	3.46	0.47	3.46	0.43	3.46	0.14	3.46	0.14	1.78	1
1	84833	USMG5	1	IPI:IPI00063903.5	1	5034-1	3.46	0.47	3.46	0.43	3.46	0.14	3.46	0.14	3.29	1
1	7086	TKT	1	IPI:IPI00643920.3	1	5034-1	3.46	0.47	3.46	0.43	3.46	0.14	3.46	0.14	1.37	1
2	7919	BAT1	1	IPI:IPI00641829.5	2	5033-1	3.46	0.47	3.46	0.43	3.46	0.14	3.46	0.14	3.16	1
2	23078	KIAA0564	1	IPI:IPI00158296.5	2	5033-1	3.46	0.47	3.46	0.43	3.46	0.14	3.46	0.14	2.44	1
1	5704	PSMC4	1	IPI:IPI00020042.2	1	5033-1	3.46	0.47	3.46	0.43	3.46	0.14	3.46	0.14	1.55	1
1	9997	SCO2	1	IPI:IPI00014458.1	1	5033-1	3.46	0.47	3.46	0.43	3.46	0.14	3.46	0.14	3.29	1
1	1380	CR2	1	IPI:IPI00216986.2	1	5033-1	3.46	0.47	3.46	0.43	3.46	0.14	3.46	0.14	3.29	1
1	7051	TGM1	1	IPI:IPI00305622.4	1	5033-1	3.46	0.47	3.46	0.43	3.46	0.14	3.46	0.14	3.29	1
1	3843	IPO5	1	IPI:IPI00793443.1	1	5033-1	3.46	0.47	3.46	0.43	3.46	0.14	3.46	0.14	1.78	1
9	3852	KRT5	2	IPI:IPI00009867.3	11,6	5034-1,5033-1	3.06	0.41	3.06	0.38	3.12	0.13	3.12	0.13	1.13	1
9	3303;3304	HSPA1A;HSPA1B	2	IPI:IPI00304925.5	8,10	5034-1,5033-1	3.03	0.41	3.03	0.38	3.06	0.13	3.06	0.13	0.35	1
8	3305	HSPA1L	2	IPI:IPI00301277.1	9,7	5034-1,5033-1	3.02	0.41	3.02	0.38	3.22	0.13	3.22	0.13	0.82	1
3	6576	SLC25A1	1	IPI:IPI00294159.3	3	5034-1	3	0.4	3	0.38	3	0.13	3	0.13	2.08	1
2	2193	FARSA	1	IPI:IPI00031820.3	2	5034-1	3.1	0.42	3.1	0.39	3.1	0.13	3.1	0.13	1.76	1
1	487	ATP2A1	2	IPI:IPI00024804.3	1,1	5034-1,5033-1	1.79	0.24	1.79	0.22	3.2	0.13	3.2	0.13	0.59	1
1	7965	AIMP2	2	IPI:IPI00011916.1	1,1	5034-1,5033-1	1.79	0.24	1.79	0.22	3.2	0.13	3.2	0.13	0.82	1
1	7415	VCP	1	IPI:IPI00022774.3	1	5034-1	2	0.27	3.12	0.39	2	0.08	3.12	0.13	-0.04	2.44
1	64087	MCCC2	1	IPI:IPI00784044.1	1	5034-1	3.1	0.42	3.1	0.39	3.1	0.13	3.1	0.13	2.9	1
1	4436	MSH2	1	IPI:IPI00017303.1	1	5034-1	3.1	0.42	3.1	0.39	3.1	0.13	3.1	0.13	2.23	1
1	8140	SLC7A5	2	IPI:IPI00008986.1	1,1	5034-1,5033-1	1.79	0.24	1.79	0.22	3.2	0.13	3.2	0.13	0.85	1
1	10075	HUWE1	1	IPI:IPI00179298.5	1	5034-1	2.83	0.38	3.2	0.4	2.83	0.12	3.2	0.13	0.51	1.28
2	79026	AHNAK	2	IPI:IPI00021812.2	1,3	5034-1,5033-1	1.85	0.25	2.13	0.27	2.42	0.1	3.22	0.13	-0.27	1.33
1	30844	EHD4	1	IPI:IPI00005578.1	1	5034-1	3.1	0.42	3.1	0.39	3.1	0.13	3.1	0.13	2.9	1
1	26073	POLDIP2	1	IPI:IPI00165506.4	1	5034-1	3.1	0.42	3.1	0.39	3.1	0.13	3.1	0.13	1.11	1
1	1781	DYNC1I2	1	IPI:IPI00216348.1	1	5034-1	3.1	0.42	3.1	0.39	3.1	0.13	3.1	0.13	2.23	1
1	81855	SFXN3	1	IPI:IPI00793874.1	1	5033-1	3.1	0.42	3.1	0.39	3.1	0.13	3.1	0.13	2.9	1
6	6188	RPS3	2	IPI:IPI00011253.3	6,5	5034-1,5033-1	2.62	0.35	2.62	0.33	2.79	0.12	2.79	0.12	-0.21	1
5	81027	TUBB1	2	IPI:IPI00006510.1	7,2	5034-1,5033-1	2.55	0.34	2.55	0.32	2.91	0.12	2.91	0.12	2.23	1
4	3315	HSPB1	1	IPI:IPI00025512.2	4	5034-1	2.83	0.38	2.83	0.35	2.83	0.12	2.83	0.12	1.46	1
4	5917	RARS	1	IPI:IPI00004860.2	4	5034-1	2.83	0.38	2.83	0.35	2.83	0.12	2.83	0.12	1.68	1
8	84790	TUBA1C	2	IPI:IPI00166768.3,IPI:IPI00218343.4	9,7	5034-1,5033-1	2.86	0.39	2.86	0.36	2.88	0.12	2.88	0.12	1.47	1
7	4691	NCL	2	IPI:IPI00183526.6,IPI:IPI00444262.3	6,8	5034-1,5033-1	2.76	0.37	2.76	0.35	2.88	0.12	2.88	0.12	-0.55	1
3	4627	MYH9	1	IPI:IPI00019502.3	3	5034-1	2.36	0.32	2.89	0.36	2.36	0.1	2.89	0.12	-0.13	1.51
2	10970	CKAP4	2	IPI:IPI00141318.2	3,1	5034-1,5033-1	1.89	0.25	2.04	0.26	2.52	0.11	2.95	0.12	-0.12	1.17
2	34	ACADM	1	IPI:IPI00005040.1	2	5034-1	2.83	0.38	2.83	0.35	2.83	0.12	2.83	0.12	2.53	1
2	6566	SLC16A1	1	IPI:IPI00024650.1	2	5034-1	2.83	0.38	2.83	0.35	2.83	0.12	2.83	0.12	2.53	1
2	5700	PSMC1	1	IPI:IPI00011126.6	2	5034-1	2.83	0.38	2.83	0.35	2.83	0.12	2.83	0.12	2.53	1
2	84284	C1orf57	1	IPI:IPI00031570.1	2	5034-1	2.95	0.4	2.95	0.37	2.95	0.12	2.95	0.12	2.73	1
2	5591	PRKDC	2	IPI:IPI00296337.2	2,1	5034-1,5033-1	2	0.27	2.02	0.25	2.83	0.12	2.88	0.12	-0.37	1.02
1	515	ATP5F1	1	IPI:IPI00029133.4	1	5034-1	2.83	0.38	2.83	0.35	2.83	0.12	2.83	0.12	2.64	1
1	5707	PSMD1	1	IPI:IPI00299608.3	1	5034-1	2.83	0.38	2.83	0.35	2.83	0.12	2.83	0.12	2.64	1
1	5687	PSMA6	1	IPI:IPI00029623.1	1	5034-1	2.83	0.38	2.83	0.35	2.83	0.12	2.83	0.12	2.07	1
1	5709	PSMD3	1	IPI:IPI00011603.2	1	5034-1	2.83	0.38	2.83	0.35	2.83	0.12	2.83	0.12	1.27	1
1	5683	PSMA2	1	IPI:IPI00219622.3	1	5034-1	2.83	0.38	2.83	0.35	2.83	0.12	2.83	0.12	2.64	1
1	6390	SDHB	1	IPI:IPI00294911.1	1	5034-1	2.83	0.38	2.83	0.35	2.83	0.12	2.83	0.12	2.07	1
1	47	ACLY	1	IPI:IPI00021290.5	1	5034-1	2.83	0.38	2.83	0.35	2.83	0.12	2.83	0.12	1.6	1
1	1500	CTNND1	1	IPI:IPI00182469.3	1	5034-1	2.31	0.31	2.94	0.37	2.31	0.1	2.94	0.12	0.04	1.62
1	5706	PSMC6	1	IPI:IPI00021926.4	1	5034-1	2.83	0.38	2.83	0.35	2.83	0.12	2.83	0.12	2.64	1
1	10452	TOMM40	1	IPI:IPI00014053.3	1	5033-1	2.83	0.38	2.86	0.36	2.83	0.12	2.86	0.12	0.53	1.02
1	2746	GLUD1	1	IPI:IPI00016801.1	1	5033-1	2.83	0.38	2.83	0.35	2.83	0.12	2.83	0.12	0.74	1
6	203068	TUBB	2	IPI:IPI00011654.2	7,5	5034-1,5033-1	2.59	0.35	2.59	0.32	2.74	0.11	2.74	0.11	0.8	1
4	292	SLC25A5	2	IPI:IPI00007188.5	3,4	5034-1,5033-1	2.24	0.3	2.24	0.28	2.52	0.11	2.52	0.11	0.62	1
3	55522;10575	ILK-2;CCT4	1	IPI:IPI00302927.6	3	5034-1	2.5	0.34	2.74	0.34	2.5	0.1	2.74	0.11	0.06	1.2
2	10061	ABCF2	1	IPI:IPI00005045.1	2	5034-1	2.62	0.35	2.62	0.33	2.62	0.11	2.62	0.11	1.25	1
2	112802	KRT71	2	IPI:IPI00061200.4	2,2	5034-1,5033-1	1.96	0.26	1.96	0.25	2.72	0.11	2.72	0.11	0.99	1
1	57488	FAM62B	1	IPI:IPI00409635.2	1	5034-1	2.62	0.35	2.62	0.33	2.62	0.11	2.62	0.11	1.22	1
1	2539	G6PD	1	IPI:IPI00216008.4	1	5034-1	2.62	0.35	2.67	0.33	2.62	0.11	2.67	0.11	0.39	1.04
1	2222	FDFT1	1	IPI:IPI00020944.1	1	5034-1	2.62	0.35	2.62	0.33	2.62	0.11	2.62	0.11	2.36	1
1	5686	PSMA5	1	IPI:IPI00291922.2	1	5034-1	2.62	0.35	2.62	0.33	2.62	0.11	2.62	0.11	2.36	1
1	2934	GSN	1	IPI:IPI00026314.1	1	5034-1	2.62	0.35	2.62	0.33	2.62	0.11	2.62	0.11	2.36	1
3	51350	KRT76	1	IPI:IPI00008359.1	3	5033-1	2.68	0.36	2.68	0.34	2.68	0.11	2.68	0.11	3.49	1
2	3855	KRT7	1	IPI:IPI00306959.1	2	5033-1	2.53	0.34	2.53	0.32	2.53	0.11	2.53	0.11	1.45	1
1	4697	NDUFA4	1	IPI:IPI00011770.1	1	5033-1	2.62	0.35	2.62	0.33	2.62	0.11	2.62	0.11	2.36	1
5	6181	RPLP2	2	IPI:IPI00008529.1	5,5	5034-1,5033-1	2.28	0.31	2.28	0.29	2.33	0.1	2.33	0.1	-0.17	1
5	10342	TFG	2	IPI:IPI00294619.2	4,6	5034-1,5033-1	2.31	0.31	2.31	0.29	2.39	0.1	2.39	0.1	-0.79	1
4	1832	DSP	2	IPI:IPI00013933.2	4,4	5034-1,5033-1	2.22	0.3	2.22	0.28	2.46	0.1	2.46	0.1	0.54	1
3	6169	RPL38	2	IPI:IPI00215790.6	3,2	5034-1,5033-1	2.03	0.27	2.03	0.25	2.37	0.1	2.37	0.1	0.76	1
1	3310	HSPA6	1	IPI:IPI00339269.1	1	5034-1	2.45	0.33	2.45	0.31	2.45	0.1	2.45	0.1	1.31	1
1	5701	PSMC2	1	IPI:IPI00021435.3	1	5034-1	2.45	0.33	2.45	0.31	2.45	0.1	2.45	0.1	1.17	1
1	2673	GFPT1	1	IPI:IPI00217952.6	1	5034-1	2.31	0.31	2.31	0.29	2.31	0.1	2.31	0.1	1.72	1
1	57003	CCDC47	1	IPI:IPI00024642.2	1	5034-1	2.45	0.33	2.45	0.31	2.45	0.1	2.45	0.1	1.58	1
1	9255	AIMP1	1	IPI:IPI00006252.3	1	5034-1	2.19	0.3	2.3	0.29	2.19	0.09	2.3	0.1	0.36	1.1
1	5688	PSMA7	1	IPI:IPI00024175.3	1	5034-1	2.31	0.31	2.31	0.29	2.31	0.1	2.31	0.1	1.34	1
1	192666	KRT24	2	IPI:IPI00004550.5	1,1	5034-1,5033-1	1.55	0.21	1.55	0.19	2.4	0.1	2.4	0.1	1.04	1
1	11160	ERLIN2	1	IPI:IPI00026942.5	1	5033-1	2.45	0.33	2.45	0.31	2.45	0.1	2.45	0.1	1.58	1
1	3336	HSPE1	1	IPI:IPI00220362.5	1	5033-1	2.45	0.33	2.45	0.31	2.45	0.1	2.45	0.1	1.8	1
1	9276	COPB2	1	IPI:IPI00220219.6	1	5033-1	2.45	0.33	2.45	0.31	2.45	0.1	2.45	0.1	1.25	1
1	5352	PLOD2	1	IPI:IPI00337495.3	1	5033-1	2.45	0.33	2.45	0.31	2.45	0.1	2.45	0.1	1.58	1
1	6734	SRPR	1	IPI:IPI00385267.4	1	5033-1	2.31	0.31	2.31	0.29	2.31	0.1	2.31	0.1	0.41	1
1	2023	ENO1	1	IPI:IPI00465248.5	1	5033-1	2.31	0.31	2.39	0.3	2.31	0.1	2.39	0.1	0.41	1.07
1	10549	PRDX4	1	IPI:IPI00011937.1	1	5033-1	2.45	0.33	2.45	0.31	2.45	0.1	2.45	0.1	1.31	1
4	9961	MVP	2	IPI:IPI00000105.4	5,3	5034-1,5033-1	2.04	0.27	2.04	0.26	2.08	0.09	2.08	0.09	-0.87	1
3	54431	DNAJC10	2	IPI:IPI00293260.5	4,2	5034-1,5033-1	1.92	0.26	1.92	0.24	2.13	0.09	2.13	0.09	-0.27	1
3	3189	HNRNPH3	2	IPI:IPI00013877.2	4,1	5034-1,5033-1	1.94	0.26	1.94	0.24	2.18	0.09	2.18	0.09	-0.43	1
3	IPI:IPI00180956.6	-	2	IPI:IPI00180956.6	4,1	5034-1,5033-1	1.9	0.26	1.9	0.24	2.08	0.09	2.08	0.09	1.67	1
3	3861	KRT14	2	IPI:IPI00384444.6	3,2	5034-1,5033-1	1.92	0.26	1.92	0.24	2.13	0.09	2.13	0.09	0.29	1
3	9349	RPL23	2	IPI:IPI00010153.5	2,3	5034-1,5033-1	1.9	0.26	1.9	0.24	2.08	0.09	2.08	0.09	-0.44	1
2	302	ANXA2	2	IPI:IPI00418169.3	2,1	5034-1,5033-1	1.7	0.23	1.7	0.21	2.05	0.09	2.05	0.09	0.56	1
2	3311	HSPA7	2	IPI:IPI00011134.2	2,1	5034-1,5033-1	1.7	0.23	1.76	0.22	2.05	0.09	2.19	0.09	0.26	1.07
1	51726	DNAJB11	2	IPI:IPI00008454.1	1,1	5034-1,5033-1	1.48	0.2	1.48	0.19	2.18	0.09	2.18	0.09	0.57	1
1	3868	KRT16	2	IPI:IPI00217963.3	1,1	5034-1,5033-1	1.19	0.16	1.45	0.18	1.41	0.06	2.1	0.09	-0.31	1.49
1	2011	MARK2	1	IPI:IPI00290158.6	1	5034-1	1.79	0.24	2.08	0.26	1.79	0.07	2.08	0.09	0.15	1.35
1	1938	EEF2	1	IPI:IPI00186290.6	1	5034-1	2.19	0.3	2.19	0.27	2.19	0.09	2.19	0.09	0.47	1
1	23318	ZCCHC11	1	IPI:IPI00289861.4	1	5034-1	2.09	0.28	2.09	0.26	2.09	0.09	2.09	0.09	1.83	1
3	1915	EEF1A1	2	IPI:IPI00025447.8	1,4	5034-1,5033-1	1.92	0.26	1.92	0.24	2.13	0.09	2.13	0.09	0.55	1
2	5339	PLEC1	2	IPI:IPI00014898.3	1,3	5034-1,5033-1	1.73	0.23	1.78	0.22	2.12	0.09	2.25	0.09	-0.36	1.06
1	55858	TMEM165	1	IPI:IPI00307572.1	1	5033-1	2.19	0.3	2.19	0.27	2.19	0.09	2.19	0.09	1.28	1
1	10730	YME1L1	1	IPI:IPI00045946.4	1	5033-1	2.19	0.3	2.19	0.27	2.19	0.09	2.19	0.09	0.64	1
1	7531	YWHAE	1	IPI:IPI00000816.1	1	5033-1	1.63	0.22	2.26	0.28	1.63	0.07	2.26	0.09	-0.14	1.91
1	391634	HSP90AB2P	1	IPI:IPI00455599.4	1	5033-1	2.09	0.28	2.09	0.26	2.09	0.09	2.09	0.09	0.55	1
1	10476	ATP5H	1	IPI:IPI00220487.4	1	5033-1	2.09	0.28	2.09	0.26	2.09	0.09	2.09	0.09	1.11	1
3	3959	LGALS3BP	2	IPI:IPI00023673.1	4,2	5034-1,5033-1	1.81	0.24	1.81	0.23	1.89	0.08	1.89	0.08	-0.26	1
3	7273	TTN	1	IPI:IPI00023283.3	3	5034-1	1.97	0.27	1.97	0.25	1.97	0.08	1.97	0.08	0.03	1
2	3860	KRT13	2	IPI:IPI00009866.6	2,1	5034-1,5033-1	1.68	0.23	1.68	0.21	1.99	0.08	1.99	0.08	0.69	1
2	11171	STRAP	1	IPI:IPI00294536.2	2	5034-1	1.82	0.25	1.82	0.23	1.82	0.08	1.82	0.08	0.28	1
2	3181	HNRNPA2B1	2	IPI:IPI00396378.3	3,1	5034-1,5033-1	1.66	0.22	1.66	0.21	1.94	0.08	1.94	0.08	-0.79	1
2	6632	SNRPD1	1	IPI:IPI00302850.4	2	5034-1	1.92	0.26	1.92	0.24	1.92	0.08	1.92	0.08	-0.09	1
2	444	ASPH	2	IPI:IPI00024572.3	3,1	5034-1,5033-1	1.68	0.23	1.68	0.21	1.99	0.08	1.99	0.08	0.1	1
1	7532	YWHAG	2	IPI:IPI00220642.7	1,1	5034-1,5033-1	1.39	0.19	1.39	0.17	1.92	0.08	1.92	0.08	0.17	1
1	908	CCT6A	2	IPI:IPI00027626.3	1,1	5034-1,5033-1	1.36	0.18	1.36	0.17	1.85	0.08	1.85	0.08	-0.23	1
3	6175	RPLP0	2	IPI:IPI00008530.1	1,4	5034-1,5033-1	1.87	0.25	1.87	0.23	2.03	0.08	2.03	0.08	-0.76	1
1	IPI:IPI00375226.4	-	1	IPI:IPI00375226.4	1	5034-1	2	0.27	2	0.25	2	0.08	2	0.08	1.7	1
1	6742	SSBP1	2	IPI:IPI00029744.1	1,1	5034-1,5033-1	1.39	0.19	1.39	0.17	1.92	0.08	1.92	0.08	0.01	1
1	7307	U2AF1	1	IPI:IPI00005613.3	1	5034-1	2	0.27	2	0.25	2	0.08	2	0.08	1.17	1
1	5515	PPP2CA	1	IPI:IPI00008380.1	1	5034-1	2	0.27	2	0.25	2	0.08	2	0.08	1.31	1
2	6176	RPLP1	2	IPI:IPI00008527.3	1,2	5034-1,5033-1	1.68	0.23	1.68	0.21	1.99	0.08	1.99	0.08	-0.26	1
1	1072	CFL1	1	IPI:IPI00012011.6	1	5034-1	2	0.27	2	0.25	2	0.08	2	0.08	0.5	1
2	6124	RPL4	2	IPI:IPI00003918.6	1,2	5034-1,5033-1	1.61	0.22	1.61	0.2	1.84	0.08	1.84	0.08	-0.71	1
1	103910	MYL12B	1	IPI:IPI00033494.3	1	5034-1	1.92	0.26	1.92	0.24	1.92	0.08	1.92	0.08	1.02	1
1	2317	FLNB	1	IPI:IPI00289334.1	1	5034-1	1.68	0.23	2	0.25	1.68	0.07	2	0.08	-0.01	1.42
1	23020	SNRNP200	1	IPI:IPI00420014.2	1	5034-1	2	0.27	2	0.25	2	0.08	2	0.08	1.11	1
1	4430	MYO1B	1	IPI:IPI00376344.3	1	5034-1	1.63	0.22	2.03	0.25	1.63	0.07	2.03	0.08	0.03	1.54
1	801;808;805	CALM1;CALM3;CALM2	1	IPI:IPI00075248.1	1	5033-1	2	0.27	2	0.25	2	0.08	2	0.08	0.81	1
1	196374	KRT78	1	IPI:IPI00166205.2	1	5033-1	2	0.27	2	0.25	2	0.08	2	0.08	1.49	1
1	3930	LBR	1	IPI:IPI00292135.1	1	5033-1	1.85	0.25	1.85	0.23	1.85	0.08	1.85	0.08	1.08	1
1	5834	PYGB	1	IPI:IPI00004358.4	1	5033-1	1.85	0.25	1.85	0.23	1.85	0.08	1.85	0.08	0.48	1
1	26993	AKAP8L	1	IPI:IPI00297455.5	1	5033-1	1.85	0.25	1.85	0.23	1.85	0.08	1.85	0.08	1.35	1
2	1654	DDX3X	1	IPI:IPI00215637.5	2	5034-1	1.57	0.21	1.57	0.2	1.57	0.07	1.57	0.07	-0.84	1
2	11100	HNRNPUL1	2	IPI:IPI00013070.2	2,2	5034-1,5033-1	1.5	0.2	1.5	0.19	1.58	0.07	1.58	0.07	-0.79	1
2	6194	RPS6	2	IPI:IPI00021840.1	2,1	5034-1,5033-1	1.59	0.21	1.59	0.2	1.78	0.07	1.78	0.07	-0.21	1
2	3854	KRT6B	1	IPI:IPI00293665.9	2	5034-1	1.7	0.23	1.7	0.21	1.7	0.07	1.7	0.07	0.63	1
2	IPI:IPI00008669.4	-	2	IPI:IPI00008669.4	2,1	5034-1,5033-1	1.57	0.21	1.57	0.2	1.74	0.07	1.74	0.07	0.82	1
2	3185	HNRNPF	2	IPI:IPI00003881.5	1,2	5034-1,5033-1	1.57	0.21	1.57	0.2	1.74	0.07	1.74	0.07	-0.59	1
1	10971	YWHAQ	1	IPI:IPI00018146.1	1	5034-1	1.59	0.21	1.59	0.2	1.59	0.07	1.59	0.07	0.39	1
1	8566	PDXK	1	IPI:IPI00013004.1	1	5034-1	1.73	0.23	1.73	0.22	1.73	0.07	1.73	0.07	1.23	1
2	6130	RPL7A	2	IPI:IPI00299573.1	1,2	5034-1,5033-1	1.59	0.21	1.59	0.2	1.78	0.07	1.78	0.07	-0.61	1
1	9093	DNAJA3	1	IPI:IPI00179187.3	1	5034-1	1.68	0.23	1.68	0.21	1.68	0.07	1.68	0.07	0.3	1
1	8634	RTCD1	1	IPI:IPI00011726.1	1	5034-1	1.68	0.23	1.68	0.21	1.68	0.07	1.68	0.07	1.17	1
1	2950	GSTP1	1	IPI:IPI00219757.1	1	5034-1	1.79	0.24	1.79	0.22	1.79	0.07	1.79	0.07	0.68	1
1	51493	C22orf28	2	IPI:IPI00550689.3	1,1	5034-1,5033-1	1.26	0.17	1.26	0.16	1.6	0.07	1.6	0.07	-0.82	1
1	728689;8663	EIF3CL;EIF3C	1	IPI:IPI00016910.1	1	5034-1	1.63	0.22	1.63	0.2	1.63	0.07	1.63	0.07	0.17	1
1	10483	SEC23B	1	IPI:IPI00017376.2	1	5034-1	1.79	0.24	1.79	0.22	1.79	0.07	1.79	0.07	0.73	1
1	8363;8367;8365;8362;8370;8360;8361;554313;8364;8366;8294;8368;8359;121504	HIST1H4J;HIST1H4E;HIST1H4H;HIST1H4K;HIST2H4A;HIST1H4D;HIST1H4F;HIST2H4B;HIST1H4C;HIST1H4B;HIST1H4I;HIST1H4L;HIST1H4A;HIST4H4	1	IPI:IPI00453473.6	1	5034-1	1.63	0.22	1.63	0.2	1.63	0.07	1.63	0.07	0.62	1
1	192111	PGAM5	1	IPI:IPI00063242.5	1	5034-1	1.63	0.22	1.63	0.2	1.63	0.07	1.63	0.07	0.32	1
1	9919	SEC16A	1	IPI:IPI00031242.9	1	5034-1	1.68	0.23	1.68	0.21	1.68	0.07	1.68	0.07	0.35	1
1	56243	KIAA1217	2	IPI:IPI00103018.3	1,1	5034-1,5033-1	1.14	0.15	1.25	0.16	1.3	0.05	1.56	0.07	-0.59	1.2
1	509	ATP5C1	2	IPI:IPI00395769.2	1,1	5034-1,5033-1	1.31	0.18	1.31	0.16	1.71	0.07	1.71	0.07	0.04	1
2	5860	QDPR	1	IPI:IPI00014439.4	2	5033-1	1.73	0.23	1.73	0.22	1.73	0.07	1.73	0.07	0.5	1
2	708	C1QBP	1	IPI:IPI00014230.1	2	5033-1	1.73	0.23	1.73	0.22	1.73	0.07	1.73	0.07	0.63	1
1	6389	SDHA	1	IPI:IPI00305166.2	1	5033-1	1.73	0.23	1.73	0.22	1.73	0.07	1.73	0.07	0.68	1
1	5646	PRSS3	1	IPI:IPI00015614.4	1	5033-1	1.59	0.21	1.59	0.2	1.59	0.07	1.59	0.07	1.07	1
1	539	ATP5O	1	IPI:IPI00007611.1	1	5033-1	1.59	0.21	1.59	0.2	1.59	0.07	1.59	0.07	0.52	1
1	5034	P4HB	1	IPI:IPI00010796.1	1	5033-1	1.63	0.22	1.63	0.2	1.63	0.07	1.63	0.07	0.49	1
1	22948	CCT5	1	IPI:IPI00010720.1	1	5033-1	1.59	0.21	1.64	0.21	1.59	0.07	1.64	0.07	-0.19	1.06
2	9119	KRT75	2	IPI:IPI00005859.5	3,1	5034-1,5033-1	1.44	0.19	1.44	0.18	1.47	0.06	1.47	0.06	-0.11	1
1	7534	YWHAZ	2	IPI:IPI00021263.3	1,1	5034-1,5033-1	1.17	0.16	1.17	0.15	1.37	0.06	1.37	0.06	-0.27	1
1	5094	PCBP2	1	IPI:IPI00012066.2	1	5034-1	1.31	0.18	1.36	0.17	1.31	0.05	1.36	0.06	-0.12	1.08
1	7316;6233;7314	UBC;RPS27A;UBB	2	IPI:IPI00179330.6	1,1	5034-1,5033-1	1.2	0.16	1.2	0.15	1.45	0.06	1.45	0.06	0.16	1
1	6636	SNRPF	1	IPI:IPI00220528.6	1	5034-1	1.41	0.19	1.41	0.18	1.41	0.06	1.41	0.06	0.11	1
1	9530	BAG4	1	IPI:IPI00030695.1	1	5034-1	1.39	0.19	1.39	0.17	1.39	0.06	1.39	0.06	-0.29	1
1	6208	RPS14	2	IPI:IPI00026271.5	1,1	5034-1,5033-1	1.15	0.15	1.15	0.14	1.33	0.06	1.33	0.06	-0.85	1
1	5250	SLC25A3	1	IPI:IPI00022202.3	1	5034-1	1.41	0.19	1.41	0.18	1.41	0.06	1.41	0.06	-0.19	1
1	6222;LOC100130553	RPS18;LOC100130553	2	IPI:IPI00013296.3	1,1	5034-1,5033-1	1.24	0.17	1.24	0.16	1.55	0.06	1.55	0.06	-0.65	1
1	83743	GRWD1	1	IPI:IPI00027831.1	1	5034-1	1.36	0.18	1.36	0.17	1.36	0.06	1.36	0.06	-0.08	1
1	291	SLC25A4	1	IPI:IPI00022891.3	1	5034-1	1.51	0.2	1.51	0.19	1.51	0.06	1.51	0.06	0.68	1
1	6229	RPS24	2	IPI:IPI00029750.1	1,1	5034-1,5033-1	1.2	0.16	1.2	0.15	1.45	0.06	1.45	0.06	-0.6	1
1	6187	RPS2	2	IPI:IPI00013485.3	1,1	5034-1,5033-1	1.15	0.15	1.15	0.14	1.33	0.06	1.33	0.06	-0.82	1
1	10399	GNB2L1	1	IPI:IPI00641950.4	1	5034-1	1.39	0.19	1.39	0.17	1.39	0.06	1.39	0.06	0.02	1
2	3190	HNRNPK	1	IPI:IPI00216049.1	2	5033-1	1.53	0.21	1.53	0.19	1.53	0.06	1.53	0.06	-0.6	1
1	286887	KRT6C	1	IPI:IPI00299145.9	1	5033-1	1.41	0.19	1.41	0.18	1.41	0.06	1.41	0.06	0.79	1
1	3909	LAMA3	1	IPI:IPI00377045.3	1	5033-1	1.39	0.19	1.45	0.18	1.39	0.06	1.45	0.06	-0.2	1.1
1	7295	TXN	1	IPI:IPI00216298.6	1	5033-1	1.39	0.19	1.39	0.17	1.39	0.06	1.39	0.06	0.63	1
1	6189	RPS3A	2	IPI:IPI00419880.6	1,1	5034-1,5033-1	1.14	0.15	1.14	0.14	1.3	0.05	1.3	0.05	-0.88	1
1	4904	YBX1	1	IPI:IPI00031812.3	1	5034-1	1.19	0.16	1.19	0.15	1.19	0.05	1.19	0.05	-0.68	1
1	8531	CSDA	1	IPI:IPI00031801.4	1	5034-1	1.12	0.15	1.12	0.14	1.12	0.05	1.12	0.05	-0.91	1
1	6143	RPL19	1	IPI:IPI00025329.1	1	5034-1	1.14	0.15	1.14	0.14	1.14	0.05	1.14	0.05	-0.6	1
1	729611	RPL29P30	1	IPI:IPI00052885.7	1	5034-1	1.17	0.16	1.17	0.15	1.17	0.05	1.17	0.05	-0.06	1
1	4869	NPM1	1	IPI:IPI00220740.1	1	5034-1	1.12	0.15	1.12	0.14	1.12	0.05	1.12	0.05	-0.95	1
1	IPI:IPI00069693.4	-	2	IPI:IPI00069693.4	1,1	5034-1,5033-1	1.11	0.15	1.11	0.14	1.23	0.05	1.23	0.05	-0.6	1
1	6138	RPL15	1	IPI:IPI00470528.5	1	5034-1	1.14	0.15	1.14	0.14	1.14	0.05	1.14	0.05	-0.69	1
1	6210	RPS15A	1	IPI:IPI00221091.9	1	5034-1	1.2	0.16	1.2	0.15	1.2	0.05	1.2	0.05	-0.5	1
1	IPI:IPI00394699.2	-	1	IPI:IPI00394699.2	1	5034-1	1.19	0.16	1.19	0.15	1.19	0.05	1.19	0.05	-0.5	1
1	6152	RPL24	2	IPI:IPI00306332.4	1,1	5034-1,5033-1	1.14	0.15	1.14	0.14	1.3	0.05	1.3	0.05	-0.55	1
1	646057	LOC646057	2	IPI:IPI00887164.2	1,1	5034-1,5033-1	1.04	0.14	1.09	0.14	1.09	0.05	1.2	0.05	-0.5	1.1
1	8148	TAF15	2	IPI:IPI00020194.1	1,1	5034-1,5033-1	1.1	0.15	1.1	0.14	1.2	0.05	1.2	0.05	-0.76	1
1	6146	RPL22	1	IPI:IPI00219153.4	1	5034-1	1.22	0.16	1.22	0.15	1.22	0.05	1.22	0.05	-0.43	1
1	304	ANXA2P2	1	IPI:IPI00334627.3	1	5034-1	1.14	0.15	1.14	0.14	1.14	0.05	1.14	0.05	-0.33	1
1	3182	HNRNPAB	1	IPI:IPI00334587.1	1	5034-1	1.26	0.17	1.26	0.16	1.26	0.05	1.26	0.05	-0.71	1
1	10492	SYNCRIP	1	IPI:IPI00018140.3	1	5034-1	1.24	0.17	1.24	0.16	1.24	0.05	1.24	0.05	-0.8	1
1	6230	RPS25	1	IPI:IPI00012750.3	1	5034-1	1.26	0.17	1.26	0.16	1.26	0.05	1.26	0.05	-0.43	1
1	25940	FAM98A	1	IPI:IPI00174442.2	1	5034-1	1.24	0.17	1.24	0.16	1.24	0.05	1.24	0.05	-0.4	1
1	641293;6144;729402	RPL21P19;RPL21;RPL21P16	1	IPI:IPI00247583.5	1	5034-1	1.19	0.16	1.19	0.15	1.19	0.05	1.19	0.05	-0.7	1
1	10521	DDX17	1	IPI:IPI00023785.7	1	5034-1	1.22	0.16	1.22	0.15	1.22	0.05	1.22	0.05	-0.66	1
1	1655	DDX5	1	IPI:IPI00017617.1	1	5034-1	1.19	0.16	1.19	0.15	1.19	0.05	1.19	0.05	-0.89	1
1	6434	TRA2B	1	IPI:IPI00301503.8	1	5034-1	1.29	0.17	1.29	0.16	1.29	0.05	1.29	0.05	0.14	1
1	4076	CAPRIN1	1	IPI:IPI00783872.2	1	5034-1	1.26	0.17	1.26	0.16	1.26	0.05	1.26	0.05	-0.79	1
1	26986	PABPC1	2	IPI:IPI00008524.1	1,1	5034-1,5033-1	1.12	0.15	1.12	0.14	1.26	0.05	1.26	0.05	-1	1
1	6155	RPL27	1	IPI:IPI00219155.5	1	5034-1	1.22	0.16	1.22	0.15	1.22	0.05	1.22	0.05	-0.57	1
1	6202	RPS8	1	IPI:IPI00216587.9	1	5033-1	1.1	0.15	1.1	0.14	1.1	0.05	1.1	0.05	-0.84	1
1	3192	HNRNPU	1	IPI:IPI00479217.1	1	5033-1	1.12	0.15	1.12	0.14	1.12	0.05	1.12	0.05	-0.93	1
1	51637	C14orf166	1	IPI:IPI00006980.1	1	5033-1	1.31	0.18	1.31	0.16	1.31	0.05	1.31	0.05	-0.51	1
1	6232	RPS27	1	IPI:IPI00397358.4	1	5033-1	1.26	0.17	1.26	0.16	1.26	0.05	1.26	0.05	-0.02	1
1	6133	RPL9	1	IPI:IPI00031691.1	1	5033-1	1.19	0.16	1.19	0.15	1.19	0.05	1.19	0.05	-0.76	1
1	6136	RPL12	1	IPI:IPI00024933.3	1	5033-1	1.2	0.16	1.2	0.15	1.2	0.05	1.2	0.05	-0.5	1
1	6141	RPL18	1	IPI:IPI00215719.6	1	5033-1	1.17	0.16	1.17	0.15	1.17	0.05	1.17	0.05	-0.6	1
1	388122	RPSAP55	1	IPI:IPI00399077.4	1	5033-1	1.29	0.17	1.29	0.16	1.29	0.05	1.29	0.05	0.5	1
1	9045	RPL14	1	IPI:IPI00555744.6	1	5033-1	1.14	0.15	1.14	0.14	1.14	0.05	1.14	0.05	-0.42	1
1	4343	MOV10	1	IPI:IPI00444452.3	1	5033-1	1.26	0.17	1.26	0.16	1.26	0.05	1.26	0.05	-0.68	1
1	6128	RPL6	1	IPI:IPI00329389.8	1	5033-1	1.19	0.16	1.19	0.15	1.19	0.05	1.19	0.05	-0.84	1
1	6147	RPL23A	1	IPI:IPI00021266.1	1	5033-1	1.24	0.17	1.24	0.16	1.24	0.05	1.24	0.05	-0.45	1
1	6204	RPS10	1	IPI:IPI00008438.1	1	5033-1	1.22	0.16	1.22	0.15	1.22	0.05	1.22	0.05	-0.57	1
1	1653	DDX1	1	IPI:IPI00293655.3	1	5033-1	1.22	0.16	1.22	0.15	1.22	0.05	1.22	0.05	-0.78	1
1	3187	HNRNPH1	1	IPI:IPI00013881.6	1	5034-1	1.07	0.14	1.07	0.13	1.07	0.04	1.07	0.04	-0.92	1

## Sheet: ACP1
tsc	gene_id	symbol	found_in	ipi	tscs	search_ids	sscore	nsscore	wsscore	nwsscore	dscore	ndscore	wdscore	nwdscore	zscore	wf
83	52	ACP1	2	IPI:IPI00218847.5,IPI:IPI00219861.3	88,77	3588-1,3587-1	28.23	3.8	28.23	3.53	87.46	3.64	87.46	3.64	267.42	1
1	56990	CDC42SE2	2	IPI:IPI00024973.1	1,1	3588-1,3587-1	6.93	0.93	6.93	0.87	48	2	48	2	7	1
1	7381	UQCRB	2	IPI:IPI00220416.3	1,1	3588-1,3587-1	6.93	0.93	6.93	0.87	48	2	48	2	7	1
1	5224	PGAM2	2	IPI:IPI00218570.6	1,1	3588-1,3587-1	6.93	0.93	6.93	0.87	48	2	48	2	7	1
3	220	ALDH1A3	2	IPI:IPI00026663.2	4,2	3588-1,3587-1	8.49	1.14	8.49	1.06	41.57	1.73	41.57	1.73	4.7	1
2	81	ACTN4	2	IPI:IPI00013808.1	2,2	3588-1,3587-1	6.93	0.93	6.93	0.87	33.94	1.41	33.94	1.41	6.06	1
2	7167;729708	TPI1;RCTPI1	2	IPI:IPI00383071.1	2,1	3588-1,3587-1	6.93	0.93	6.93	0.87	33.94	1.41	33.94	1.41	4.8	1
2	5537	PPP6C	2	IPI:IPI00012970.1	1,2	3588-1,3587-1	6.93	0.93	6.93	0.87	33.94	1.41	33.94	1.41	6.06	1
3	3615	IMPDH2	2	IPI:IPI00291510.3	1,5	3588-1,3587-1	6.93	0.93	6.93	0.87	27.71	1.15	27.71	1.15	3.35	1
5	9588	PRDX6	2	IPI:IPI00220301.5	5,5	3588-1,3587-1	7.75	1.04	7.75	0.97	26.83	1.12	26.83	1.12	5.64	1
12	5315	PKM2	2	IPI:IPI00220644.8,IPI:IPI00479186.7	11,13	3588-1,3587-1	4.24	0.57	9.52	1.19	5.2	0.22	26.19	1.09	-0.02	5.04
4	7086	TKT	2	IPI:IPI00643920.3	4,3	3588-1,3587-1	6.93	0.93	6.93	0.87	24	1	24	1	6.21	1
1	823	CAPN1	2	IPI:IPI00011285.1	1,1	3588-1,3587-1	4.9	0.66	4.9	0.61	24	1	24	1	4.8	1
2	5269	SERPINB6	2	IPI:IPI00413451.1	2,1	3588-1,3587-1	4.9	0.66	5.34	0.67	16.97	0.71	20.19	0.84	1.3	1.19
5	301	ANXA1	2	IPI:IPI00218918.5	3,6	3588-1,3587-1	6.32	0.85	6.32	0.79	17.89	0.75	17.89	0.75	5.89	1
2	7001	PRDX2	2	IPI:IPI00027350.3	2,1	3588-1,3587-1	4.9	0.66	4.9	0.61	16.97	0.71	16.97	0.71	5.14	1
2	4144	MAT2A	2	IPI:IPI00010157.1	2,1	3588-1,3587-1	4.9	0.66	4.9	0.61	16.97	0.71	16.97	0.71	5.14	1
2	5268	SERPINB5	2	IPI:IPI00644196.1	1,2	3588-1,3587-1	4.9	0.66	4.9	0.61	16.97	0.71	16.97	0.71	4.25	1
17	2317	FLNB	2	IPI:IPI00289334.1	21,13	3588-1,3587-1	6.92	0.93	8.25	1.03	11.63	0.48	16.51	0.69	5.66	1.42
4	5216	PFN1	2	IPI:IPI00216691.5	4,4	3588-1,3587-1	5.66	0.76	5.66	0.71	16	0.67	16	0.67	2.52	1
1	IPI:IPI00328587.4	-	2	IPI:IPI00328587.4	1,1	3588-1,3587-1	4	0.54	4	0.5	16	0.67	16	0.67	3.92	1
1	10935	PRDX3	2	IPI:IPI00024919.3	1,1	3588-1,3587-1	4	0.54	4	0.5	16	0.67	16	0.67	3.92	1
1	5861	RAB1A	2	IPI:IPI00005719.1	1,1	3588-1,3587-1	4	0.54	4	0.5	16	0.67	16	0.67	3.92	1
1	5519	PPP2R1B	2	IPI:IPI00294178.2	1,1	3588-1,3587-1	4	0.54	4	0.5	16	0.67	16	0.67	3.92	1
1	89941	RHOT2	2	IPI:IPI00465059.4	1,1	3588-1,3587-1	4	0.54	4	0.5	16	0.67	16	0.67	3.92	1
1	8407	TAGLN2	2	IPI:IPI00550363.3	1,1	3588-1,3587-1	4	0.54	4	0.5	16	0.67	16	0.67	3.92	1
1	1476	CSTB	2	IPI:IPI00021828.1	1,1	3588-1,3587-1	4	0.54	4	0.5	16	0.67	16	0.67	3.92	1
3	113146	AHNAK2	2	IPI:IPI00856045.1	5,1	3588-1,3587-1	4.9	0.66	4.9	0.61	13.86	0.58	13.86	0.58	2.88	1
3	2746	GLUD1	2	IPI:IPI00016801.1	3,2	3588-1,3587-1	4.9	0.66	4.9	0.61	13.86	0.58	13.86	0.58	2.79	1
3	5708	PSMD2	2	IPI:IPI00012268.3	2,3	3588-1,3587-1	4.9	0.66	4.9	0.61	13.86	0.58	13.86	0.58	4.5	1
2	7415	VCP	2	IPI:IPI00022774.3	1,2	3588-1,3587-1	2.83	0.38	4.42	0.55	5.66	0.24	13.8	0.58	0.11	2.44
2	7431	VIM	2	IPI:IPI00418471.6	2,1	3588-1,3587-1	4.38	0.59	4.38	0.55	13.58	0.57	13.58	0.57	4.02	1
2	10382	TUBB4	2	IPI:IPI00023598.2	2,2	3588-1,3587-1	4.38	0.59	4.38	0.55	13.58	0.57	13.58	0.57	4.02	1
2	5711	PSMD5	2	IPI:IPI00002134.4	1,2	3588-1,3587-1	4.38	0.59	4.38	0.55	13.58	0.57	13.58	0.57	3.18	1
13	3329	HSPD1	2	IPI:IPI00784154.1	13,13	3588-1,3587-1	4.16	0.56	6.95	0.87	4.8	0.2	13.38	0.56	0.16	2.79		tscs	search_ids	sscore	nsscore	wsscore	nwsscore	dscore	ndscore	wdscore	nwdscore	zscore	wf	ratio
7	1938	EEF2	2	IPI:IPI00186290.6	10,3	3588-1,3587-1	5.8	0.78	5.8	0.73	12.7	0.53	12.7	0.53	5.47	1		88,77	3588-1,3587-1	28.23	3.8	28.23	3.53	87.46	3.64	87.46	3.64	267.42	1	1948-05-01
5	2023	ENO1	2	IPI:IPI00465248.5	7,3	3588-1,3587-1	5.16	0.7	5.34	0.67	11.92	0.5	12.75	0.53	3.3	1.07		1,1	3588-1,3587-1	6.93	0.93	6.93	0.87	48	2	48	2	7	1	1948-01-01
4	87	ACTN1	2	IPI:IPI00013508.5	3,4	3588-1,3587-1	4.9	0.66	4.9	0.61	12	0.5	12	0.5	4.45	1		1,1	3588-1,3587-1	6.93	0.93	6.93	0.87	48	2	48	2	7	1	1948-01-01
3	3939	LDHA	2	IPI:IPI00217966.8	3,3	3588-1,3587-1	4.54	0.61	4.54	0.57	11.88	0.5	11.88	0.5	4.2	1		1,1	3588-1,3587-1	6.93	0.93	6.93	0.87	48	2	48	2	7	1	1948-01-01
1	26517	TIMM13	2	IPI:IPI00001589.1	1,1	3588-1,3587-1	3.46	0.47	3.46	0.43	12	0.5	12	0.5	3.29	1		4,2	3588-1,3587-1	8.49	1.14	8.49	1.06	41.57	1.73	41.57	1.73	4.7	1	1948-02-01
6	375	ARF1	2	IPI:IPI00215914.5	6,5	3588-1,3587-1	5.37	0.72	5.37	0.67	11.76	0.49	11.76	0.49	4.58	1		2,2	3588-1,3587-1	6.93	0.93	6.93	0.87	33.94	1.41	33.94	1.41	6.06	1	1948-02-01
2	4522	MTHFD1	2	IPI:IPI00218342.1	2,2	3588-1,3587-1	4	0.54	4	0.5	11.31	0.47	11.31	0.47	3.42	1		2,1	3588-1,3587-1	6.93	0.93	6.93	0.87	33.94	1.41	33.94	1.41	4.8	1	1948-02-01
2	55015	PRPF39	2	IPI:IPI00383823.5	2,1	3588-1,3587-1	4	0.54	4	0.5	11.31	0.47	11.31	0.47	4.51	1		1,2	3588-1,3587-1	6.93	0.93	6.93	0.87	33.94	1.41	33.94	1.41	6.06	1	1948-02-01
2	1830	DSG3	2	IPI:IPI00031547.2	2,1	3588-1,3587-1	4	0.54	4	0.5	11.31	0.47	11.31	0.47	2.68	1		1,5	3588-1,3587-1	6.93	0.93	6.93	0.87	27.71	1.15	27.71	1.15	3.35	1	1948-03-01
2	2923	PDIA3	2	IPI:IPI00025252.1	2,1	3588-1,3587-1	4	0.54	4	0.5	11.31	0.47	11.31	0.47	2.08	1		5,5	3588-1,3587-1	7.75	1.04	7.75	0.97	26.83	1.12	26.83	1.12	5.64	1	1948-04-01
2	3891	KRT85	2	IPI:IPI00032541.1	3,1	3588-1,3587-1	4	0.54	4	0.5	11.31	0.47	11.31	0.47	4.51	1		11,13	3588-1,3587-1	4.24	0.57	9.52	1.19	5.2	0.22	26.19	1.09	-0.02	5.04	32/48
3	23078	KIAA0564	2	IPI:IPI00158296.5,IPI:IPI00376322.2	2,3	3588-1,3587-1	4.24	0.57	4.24	0.53	10.39	0.43	10.39	0.43	3.85	1		4,3	3588-1,3587-1	6.93	0.93	6.93	0.87	24	1	24	1	6.21	1	1948-04-01
2	2821	GPI	1	IPI:IPI00027497.5	2	3588-1	9.8	1.32	9.8	1.23	9.8	0.41	9.8	0.41	6.76	1		1,1	3588-1,3587-1	4.9	0.66	4.9	0.61	24	1	24	1	4.8	1	1948-02-01
17	790	CAD	2	IPI:IPI00301263.2	20,14	3588-1,3587-1	5.05	0.68	6.33	0.79	6.18	0.26	9.71	0.4	1.61	1.57		2,1	3588-1,3587-1	4.9	0.66	5.34	0.67	16.97	0.71	20.19	0.84	1.3	1.19	1948-04-01
8	1213	CLTC	2	IPI:IPI00024067.4	7,9	3588-1,3587-1	4.18	0.56	5.18	0.65	6.17	0.26	9.5	0.4	0.83	1.54	suspect	3,6	3588-1,3587-1	6.32	0.85	6.32	0.79	17.89	0.75	17.89	0.75	5.89	1	1948-06-01
2	2618	GART	2	IPI:IPI00025273.1	2,1	3588-1,3587-1	3.46	0.47	3.7	0.46	8.49	0.35	9.67	0.4	1.34	1.14		2,1	3588-1,3587-1	4.9	0.66	4.9	0.61	16.97	0.71	16.97	0.71	5.14	1	1948-04-01
3	3324	HSP90AA2	2	IPI:IPI00031523.4	2,3	3588-1,3587-1	2.31	0.31	4.09	0.51	3.08	0.13	9.65	0.4	-0.03	3.13		2,1	3588-1,3587-1	4.9	0.66	4.9	0.61	16.97	0.71	16.97	0.71	5.14	1	1948-04-01
2	2180	ACSL1	2	IPI:IPI00012728.1	2,2	3588-1,3587-1	3.7	0.5	3.7	0.46	9.7	0.4	9.7	0.4	2.28	1		1,2	3588-1,3587-1	4.9	0.66	4.9	0.61	16.97	0.71	16.97	0.71	4.25	1	1948-04-01
2	7846	TUBA1A	2	IPI:IPI00180675.4	1,2	3588-1,3587-1	3.7	0.5	3.7	0.46	9.7	0.4	9.7	0.4	3.31	1		21,13	3588-1,3587-1	6.92	0.93	8.25	1.03	11.63	0.48	16.51	0.69	5.66	1.42	17/48
1	56993	TOMM22	2	IPI:IPI00024976.5	1,1	3588-1,3587-1	3.1	0.42	3.1	0.39	9.6	0.4	9.6	0.4	1.6	1		4,4	3588-1,3587-1	5.66	0.76	5.66	0.71	16	0.67	16	0.67	2.52	1	1948-06-01
17	79026	AHNAK	2	IPI:IPI00021812.2	26,8	3588-1,3587-1	5.39	0.73	6.22	0.78	7.05	0.29	9.38	0.39	1.59	1.33		1,1	3588-1,3587-1	4	0.54	4	0.5	16	0.67	16	0.67	3.92	1	1948-03-01
14	10576	CCT2	2	IPI:IPI00297779.7	12,16	3588-1,3587-1	4.73	0.64	5.89	0.74	5.99	0.25	9.28	0.39	1.12	1.55		1,1	3588-1,3587-1	4	0.54	4	0.5	16	0.67	16	0.67	3.92	1	1948-03-01
12	2316	FLNA	2	IPI:IPI00302592.2	15,8	3588-1,3587-1	5.01	0.68	5.49	0.69	7.24	0.3	8.69	0.36	5.62	1.2		1,1	3588-1,3587-1	4	0.54	4	0.5	16	0.67	16	0.67	3.92	1	1948-03-01
6	3691	ITGB4	2	IPI:IPI00027422.1	6,5	3588-1,3587-1	4.54	0.61	4.54	0.57	8.4	0.35	8.4	0.35	3.42	1		1,1	3588-1,3587-1	4	0.54	4	0.5	16	0.67	16	0.67	3.92	1	1948-03-01
3	6050	RNH1	2	IPI:IPI00550069.3	3,3	3588-1,3587-1	3.79	0.51	3.79	0.47	8.31	0.35	8.31	0.35	3.74	1		1,1	3588-1,3587-1	4	0.54	4	0.5	16	0.67	16	0.67	3.92	1	1948-03-01
2	11160	ERLIN2	2	IPI:IPI00026942.5	3,1	3588-1,3587-1	3.46	0.47	3.46	0.43	8.49	0.35	8.49	0.35	3.58	1		1,1	3588-1,3587-1	4	0.54	4	0.5	16	0.67	16	0.67	3.92	1	1948-03-01
2	2617	GARS	2	IPI:IPI00783097.3	2,1	3588-1,3587-1	3.46	0.47	3.46	0.43	8.49	0.35	8.49	0.35	1.62	1		1,1	3588-1,3587-1	4	0.54	4	0.5	16	0.67	16	0.67	3.92	1	1948-03-01
2	7919	BAT1	2	IPI:IPI00641829.5	2,1	3588-1,3587-1	3.46	0.47	3.46	0.43	8.49	0.35	8.49	0.35	3.16	1		5,1	3588-1,3587-1	4.9	0.66	4.9	0.61	13.86	0.58	13.86	0.58	2.88	1	1948-06-01
2	2026	ENO2	2	IPI:IPI00216171.3	1,2	3588-1,3587-1	3.46	0.47	3.46	0.43	8.49	0.35	8.49	0.35	4.02	1		3,2	3588-1,3587-1	4.9	0.66	4.9	0.61	13.86	0.58	13.86	0.58	2.79	1	1948-06-01
11	60	ACTB	2	IPI:IPI00021439.1	10,11	3588-1,3587-1	3.43	0.46	5.23	0.65	3.55	0.15	8.23	0.34	0.28	2.32		2,3	3588-1,3587-1	4.9	0.66	4.9	0.61	13.86	0.58	13.86	0.58	4.5	1	1948-06-01
4	1072	CFL1	2	IPI:IPI00012011.6	3,4	3588-1,3587-1	4	0.54	4	0.5	8	0.33	8	0.33	3.47	1		1,2	3588-1,3587-1	2.83	0.38	4.42	0.55	5.66	0.24	13.8	0.58	0.11	2.44	1948-12-01
1	1468	SLC25A10	2	IPI:IPI00015920.2	1,1	3588-1,3587-1	2.83	0.38	2.83	0.35	8	0.33	8	0.33	2.07	1		2,1	3588-1,3587-1	4.38	0.59	4.38	0.55	13.58	0.57	13.58	0.57	4.02	1	1948-05-01
1	5702	PSMC3	2	IPI:IPI00018398.4	1,1	3588-1,3587-1	2.83	0.38	2.83	0.35	8	0.33	8	0.33	1.22	1		2,2	3588-1,3587-1	4.38	0.59	4.38	0.55	13.58	0.57	13.58	0.57	4.02	1	1948-05-01
1	226	ALDOA	2	IPI:IPI00465439.5	1,1	3588-1,3587-1	2.83	0.38	2.83	0.35	8	0.33	8	0.33	1.22	1		1,2	3588-1,3587-1	4.38	0.59	4.38	0.55	13.58	0.57	13.58	0.57	3.18	1	1948-05-01
1	5706	PSMC6	2	IPI:IPI00021926.4	1,1	3588-1,3587-1	2.83	0.38	2.83	0.35	8	0.33	8	0.33	2.64	1		13,13	3588-1,3587-1	4.16	0.56	6.95	0.87	4.8	0.2	13.38	0.56	0.16	2.79	36/48
1	56267	CCBL2	2	IPI:IPI00061178.1	1,1	3588-1,3587-1	2.83	0.38	2.83	0.35	8	0.33	8	0.33	2.64	1		10,3	3588-1,3587-1	5.8	0.78	5.8	0.73	12.7	0.53	12.7	0.53	5.47	1	1948-10-01
1	2810	SFN	2	IPI:IPI00013890.2	1,1	3588-1,3587-1	2.83	0.38	2.83	0.35	8	0.33	8	0.33	2.07	1		7,3	3588-1,3587-1	5.16	0.7	5.34	0.67	11.92	0.5	12.75	0.53	3.3	1.07	1948-09-01
1	47	ACLY	2	IPI:IPI00021290.5	1,1	3588-1,3587-1	2.83	0.38	2.83	0.35	8	0.33	8	0.33	1.6	1		3,4	3588-1,3587-1	4.9	0.66	4.9	0.61	12	0.5	12	0.5	4.45	1	1948-08-01
1	824	CAPN2	2	IPI:IPI00289758.6	1,1	3588-1,3587-1	2.83	0.38	2.83	0.35	8	0.33	8	0.33	1.73	1		3,3	3588-1,3587-1	4.54	0.61	4.54	0.57	11.88	0.5	11.88	0.5	4.2	1	1948-07-01
6	10574	CCT7	2	IPI:IPI00018465.1	4,7	3588-1,3587-1	3.39	0.46	4.31	0.54	4.7	0.2	7.57	0.32	0.52	1.61		1,1	3588-1,3587-1	3.46	0.47	3.46	0.43	12	0.5	12	0.5	3.29	1	1948-04-01
7	4627	MYH9	2	IPI:IPI00019502.3	6,7	3588-1,3587-1	3.6	0.49	4.42	0.55	4.89	0.2	7.39	0.31	0.28	1.51		6,5	3588-1,3587-1	5.37	0.72	5.37	0.67	11.76	0.49	11.76	0.49	4.58	1	1948-10-01
19	1660	DHX9	2	IPI:IPI00844578.1	21,17	3588-1,3587-1	5.62	0.76	5.62	0.7	7.24	0.3	7.24	0.3	0.75	1		2,2	3588-1,3587-1	4	0.54	4	0.5	11.31	0.47	11.31	0.47	3.42	1	1948-06-01
9	7203	CCT3	2	IPI:IPI00290770.3	10,8	3588-1,3587-1	4.65	0.63	4.65	0.58	7.2	0.3	7.2	0.3	1.23	1		2,1	3588-1,3587-1	4	0.54	4	0.5	11.31	0.47	11.31	0.47	4.51	1	1948-06-01
8	9131	AIFM1	2	IPI:IPI00000690.1	7,8	3588-1,3587-1	4.5	0.61	4.5	0.56	7.16	0.3	7.16	0.3	2.87	1		2,1	3588-1,3587-1	4	0.54	4	0.5	11.31	0.47	11.31	0.47	2.68	1	1948-06-01
5	345651	ACTBL2	2	IPI:IPI00003269.1	5,4	3588-1,3587-1	2.45	0.33	4.02	0.5	2.68	0.11	7.24	0.3	0.31	2.7		2,1	3588-1,3587-1	4	0.54	4	0.5	11.31	0.47	11.31	0.47	2.08	1	1948-06-01
3	59	ACTA2	2	IPI:IPI00008603.1	3,3	3588-1,3587-1	2.03	0.27	3.52	0.44	2.37	0.1	7.17	0.3	0.01	3.02		3,1	3588-1,3587-1	4	0.54	4	0.5	11.31	0.47	11.31	0.47	4.51	1	1948-06-01
2	2040	STOM	2	IPI:IPI00219682.6	1,2	3588-1,3587-1	2.95	0.4	3.18	0.4	6.17	0.26	7.15	0.3	0.67	1.16		2,3	3588-1,3587-1	4.24	0.57	4.24	0.53	10.39	0.43	10.39	0.43	3.85	1	1948-08-01
1	9414	TJP2	2	IPI:IPI00003843.2	1,1	3588-1,3587-1	2.31	0.31	2.66	0.33	5.33	0.22	7.09	0.3	0.39	1.33		2	3588-1	9.8	1.32	9.8	1.23	9.8	0.41	9.8	0.41	6.76	1	1948-01-01
42	10342	TFG	2	IPI:IPI00294619.2	39,44	3588-1,3587-1	6.7	0.9	6.7	0.84	6.93	0.29	6.93	0.29	0.31	1		20,14	3588-1,3587-1	5.05	0.68	6.33	0.79	6.18	0.26	9.71	0.4	1.61	1.57	32/48
16	7284	TUFM	2	IPI:IPI00027107.5	19,12	3588-1,3587-1	5.23	0.7	5.23	0.65	6.84	0.29	6.84	0.29	5.35	1		7,9	3588-1,3587-1	4.18	0.56	5.18	0.65	6.17	0.26	9.5	0.4	0.83	1.54	22/48	suspect
3	821	CANX	2	IPI:IPI00020984.2	3,2	3588-1,3587-1	3.46	0.47	3.46	0.43	6.93	0.29	6.93	0.29	2.87	1		2,1	3588-1,3587-1	3.46	0.47	3.7	0.46	8.49	0.35	9.67	0.4	1.34	1.14	1948-08-01
3	1495	CTNNA1	2	IPI:IPI00215948.4	2,3	3588-1,3587-1	3.33	0.45	3.47	0.43	6.39	0.27	6.97	0.29	0.76	1.09		2,3	3588-1,3587-1	2.31	0.31	4.09	0.51	3.08	0.13	9.65	0.4	-0.03	3.13	27/48
2	5160	PDHA1	1	IPI:IPI00306301.2	2	3588-1	6.93	0.93	6.93	0.87	6.93	0.29	6.93	0.29	6.06	1		2,2	3588-1,3587-1	3.7	0.5	3.7	0.46	9.7	0.4	9.7	0.4	2.28	1	1948-07-01
1	79672	FN3KRP	2	IPI:IPI00099986.5	1,1	3588-1,3587-1	2.62	0.35	2.62	0.33	6.86	0.29	6.86	0.29	1.93	1		1,2	3588-1,3587-1	3.7	0.5	3.7	0.46	9.7	0.4	9.7	0.4	3.31	1	1948-07-01
1	5037	PEBP1	1	IPI:IPI00219446.5	1	3588-1	6.93	0.93	6.93	0.87	6.93	0.29	6.93	0.29	7	1		1,1	3588-1,3587-1	3.1	0.42	3.1	0.39	9.6	0.4	9.6	0.4	1.6	1	1948-05-01
1	9352	TXNL1	1	IPI:IPI00305692.5	1	3588-1	6.93	0.93	6.93	0.87	6.93	0.29	6.93	0.29	7	1		26,8	3588-1,3587-1	5.39	0.73	6.22	0.78	7.05	0.29	9.38	0.39	1.59	1.33	28/48
1	55611	OTUB1	1	IPI:IPI00000581.6	1	3588-1	6.93	0.93	6.93	0.87	6.93	0.29	6.93	0.29	7	1		12,16	3588-1,3587-1	4.73	0.64	5.89	0.74	5.99	0.25	9.28	0.39	1.12	1.55	30/48
1	7407	VARS	1	IPI:IPI00000873.3	1	3588-1	6.93	0.93	6.93	0.87	6.93	0.29	6.93	0.29	7	1		15,8	3588-1,3587-1	5.01	0.68	5.49	0.69	7.24	0.3	8.69	0.36	5.62	1.2	23/48
1	4722	NDUFS3	2	IPI:IPI00025796.3	1,1	3588-1,3587-1	2.62	0.35	2.62	0.33	6.86	0.29	6.86	0.29	1.65	1		6,5	3588-1,3587-1	4.54	0.61	4.54	0.57	8.4	0.35	8.4	0.35	3.42	1	14/48
1	10121	ACTR1A	1	IPI:IPI00029468.1	1	3588-1	6.93	0.93	6.93	0.87	6.93	0.29	6.93	0.29	7	1		3,3	3588-1,3587-1	3.79	0.51	3.79	0.47	8.31	0.35	8.31	0.35	3.74	1	1948-10-01
1	5550	PREP	1	IPI:IPI00008164.2	1	3588-1	6.93	0.93	6.93	0.87	6.93	0.29	6.93	0.29	7	1		3,1	3588-1,3587-1	3.46	0.47	3.46	0.43	8.49	0.35	8.49	0.35	3.58	1	1948-08-01
1	23406	COTL1	1	IPI:IPI00017704.3	1	3588-1	6.93	0.93	6.93	0.87	6.93	0.29	6.93	0.29	7	1		2,1	3588-1,3587-1	3.46	0.47	3.46	0.43	8.49	0.35	8.49	0.35	1.62	1	1948-08-01
1	80179	MYO19	1	IPI:IPI00062809.3	1	3588-1	6.93	0.93	6.93	0.87	6.93	0.29	6.93	0.29	7	1		2,1	3588-1,3587-1	3.46	0.47	3.46	0.43	8.49	0.35	8.49	0.35	3.16	1	1948-08-01
1	11034	DSTN	1	IPI:IPI00473014.5	1	3588-1	6.93	0.93	6.93	0.87	6.93	0.29	6.93	0.29	7	1		1,2	3588-1,3587-1	3.46	0.47	3.46	0.43	8.49	0.35	8.49	0.35	4.02	1	1948-08-01
1	83657	DYNLRB2	1	IPI:IPI00178188.5	1	3588-1	6.93	0.93	6.93	0.87	6.93	0.29	6.93	0.29	7	1		10,11	3588-1,3587-1	3.43	0.46	5.23	0.65	3.55	0.15	8.23	0.34	0.28	2.32	45/48
1	3476	IGBP1	1	IPI:IPI00019148.1	1	3588-1	6.93	0.93	6.93	0.87	6.93	0.29	6.93	0.29	7	1		3,4	3588-1,3587-1	4	0.54	4	0.5	8	0.33	8	0.33	3.47	1	1948-12-01
1	5770	PTPN1	1	IPI:IPI00297261.3	1	3588-1	6.93	0.93	6.93	0.87	6.93	0.29	6.93	0.29	7	1		1,1	3588-1,3587-1	2.83	0.38	2.83	0.35	8	0.33	8	0.33	2.07	1	1948-06-01
1	5257	PHKB	1	IPI:IPI00181893.1	1	3588-1	6.93	0.93	6.93	0.87	6.93	0.29	6.93	0.29	7	1		1,1	3588-1,3587-1	2.83	0.38	2.83	0.35	8	0.33	8	0.33	1.22	1	1948-06-01
1	84263	HSDL2	1	IPI:IPI00031107.1	1	3588-1	6.93	0.93	6.93	0.87	6.93	0.29	6.93	0.29	7	1		1,1	3588-1,3587-1	2.83	0.38	2.83	0.35	8	0.33	8	0.33	1.22	1	1948-06-01
1	83658	DYNLRB1	1	IPI:IPI00412497.2	1	3588-1	6.93	0.93	6.93	0.87	6.93	0.29	6.93	0.29	7	1		1,1	3588-1,3587-1	2.83	0.38	2.83	0.35	8	0.33	8	0.33	2.64	1	1948-06-01
1	635	BHMT	1	IPI:IPI00004101.4	1	3588-1	6.93	0.93	6.93	0.87	6.93	0.29	6.93	0.29	7	1		1,1	3588-1,3587-1	2.83	0.38	2.83	0.35	8	0.33	8	0.33	2.64	1	1948-06-01
1	3420	IDH3B	1	IPI:IPI00304417.7	1	3588-1	6.93	0.93	6.93	0.87	6.93	0.29	6.93	0.29	7	1		1,1	3588-1,3587-1	2.83	0.38	2.83	0.35	8	0.33	8	0.33	2.07	1	1948-06-01
1	311	ANXA11	1	IPI:IPI00414320.2	1	3588-1	6.93	0.93	6.93	0.87	6.93	0.29	6.93	0.29	7	1		1,1	3588-1,3587-1	2.83	0.38	2.83	0.35	8	0.33	8	0.33	1.6	1	1948-06-01
1	29767	TMOD2	1	IPI:IPI00005089.1	1	3588-1	6.93	0.93	6.93	0.87	6.93	0.29	6.93	0.29	7	1		1,1	3588-1,3587-1	2.83	0.38	2.83	0.35	8	0.33	8	0.33	1.73	1	1948-06-01
1	56833	SLAMF8	1	IPI:IPI00383657.1	1	3588-1	6.93	0.93	6.93	0.87	6.93	0.29	6.93	0.29	7	1		4,7	3588-1,3587-1	3.39	0.46	4.31	0.54	4.7	0.2	7.57	0.32	0.52	1.61	25/48
1	8872	CDC123	1	IPI:IPI00005670.6	1	3588-1	6.93	0.93	6.93	0.87	6.93	0.29	6.93	0.29	7	1		6,7	3588-1,3587-1	3.6	0.49	4.42	0.55	4.89	0.2	7.39	0.31	0.28	1.51	26/48
1	51164	DCTN4	1	IPI:IPI00550852.4	1	3588-1	6.93	0.93	6.93	0.87	6.93	0.29	6.93	0.29	7	1		21,17	3588-1,3587-1	5.62	0.76	5.62	0.7	7.24	0.3	7.24	0.3	0.75	1	29/48
1	IPI:IPI00880005.1	-	1	IPI:IPI00880005.1	1	3588-1	6.93	0.93	6.93	0.87	6.93	0.29	6.93	0.29	7	1		10,8	3588-1,3587-1	4.65	0.63	4.65	0.58	7.2	0.3	7.2	0.3	1.23	1	20/48
1	84340	GFM2	1	IPI:IPI00071703.2	1	3588-1	6.93	0.93	6.93	0.87	6.93	0.29	6.93	0.29	7	1		7,8	3588-1,3587-1	4.5	0.61	4.5	0.56	7.16	0.3	7.16	0.3	2.87	1	19/48
1	2664	GDI1	1	IPI:IPI00010154.3	1	3587-1	6.93	0.93	6.93	0.87	6.93	0.29	6.93	0.29	7	1		5,4	3588-1,3587-1	2.45	0.33	4.02	0.5	2.68	0.11	7.24	0.3	0.31	2.7	40/48
1	811	CALR	1	IPI:IPI00020599.1	1	3587-1	6.93	0.93	6.93	0.87	6.93	0.29	6.93	0.29	7	1		3,3	3588-1,3587-1	2.03	0.27	3.52	0.44	2.37	0.1	7.17	0.3	0.01	3.02	35/48
1	8481	OFD1	1	IPI:IPI00026580.1	1	3587-1	6.93	0.93	6.93	0.87	6.93	0.29	6.93	0.29	7	1		1,2	3588-1,3587-1	2.95	0.4	3.18	0.4	6.17	0.26	7.15	0.3	0.67	1.16	1948-11-01
1	307	ANXA4	1	IPI:IPI00793199.1	1	3587-1	6.93	0.93	6.93	0.87	6.93	0.29	6.93	0.29	7	1		1,1	3588-1,3587-1	2.31	0.31	2.66	0.33	5.33	0.22	7.09	0.3	0.39	1.33	1948-09-01
1	246176	GAS2L2	1	IPI:IPI00169377.1	1	3587-1	6.93	0.93	6.93	0.87	6.93	0.29	6.93	0.29	7	1		39,44	3588-1,3587-1	6.7	0.9	6.7	0.84	6.93	0.29	6.93	0.29	0.31	1	45/48
1	2806	GOT2	1	IPI:IPI00018206.3	1	3587-1	6.93	0.93	6.93	0.87	6.93	0.29	6.93	0.29	7	1		19,12	3588-1,3587-1	5.23	0.7	5.23	0.65	6.84	0.29	6.84	0.29	5.35	1	28/48
1	100129038	LOC100129038	1	IPI:IPI00023160.1	1	3587-1	6.93	0.93	6.93	0.87	6.93	0.29	6.93	0.29	7	1		3,2	3588-1,3587-1	3.46	0.47	3.46	0.43	6.93	0.29	6.93	0.29	2.87	1	1948-12-01
1	6897	TARS	1	IPI:IPI00329633.5	1	3587-1	6.93	0.93	6.93	0.87	6.93	0.29	6.93	0.29	7	1		2,3	3588-1,3587-1	3.33	0.45	3.47	0.43	6.39	0.27	6.97	0.29	0.76	1.09	13/48
1	54952	TRNAU1AP	1	IPI:IPI00016448.3	1	3587-1	6.93	0.93	6.93	0.87	6.93	0.29	6.93	0.29	7	1		2	3588-1	6.93	0.93	6.93	0.87	6.93	0.29	6.93	0.29	6.06	1	1948-02-01
1	5710	PSMD4	1	IPI:IPI00022694.3	1	3587-1	6.93	0.93	6.93	0.87	6.93	0.29	6.93	0.29	7	1		1,1	3588-1,3587-1	2.62	0.35	2.62	0.33	6.86	0.29	6.86	0.29	1.93	1	1948-07-01
1	2984	GUCY2C	1	IPI:IPI00012491.1	1	3587-1	6.93	0.93	6.93	0.87	6.93	0.29	6.93	0.29	7	1		1	3588-1	6.93	0.93	6.93	0.87	6.93	0.29	6.93	0.29	7	1	1948-01-01
1	7486	WRN	1	IPI:IPI00029107.1	1	3587-1	6.93	0.93	6.93	0.87	6.93	0.29	6.93	0.29	7	1		1	3588-1	6.93	0.93	6.93	0.87	6.93	0.29	6.93	0.29	7	1	1948-01-01
1	10096	ACTR3	1	IPI:IPI00028091.3	1	3587-1	6.93	0.93	6.93	0.87	6.93	0.29	6.93	0.29	7	1		1	3588-1	6.93	0.93	6.93	0.87	6.93	0.29	6.93	0.29	7	1	1948-01-01
1	26	ABP1	1	IPI:IPI00783534.1	1	3587-1	6.93	0.93	6.93	0.87	6.93	0.29	6.93	0.29	7	1		1	3588-1	6.93	0.93	6.93	0.87	6.93	0.29	6.93	0.29	7	1	1948-01-01
7	2194	FASN	2	IPI:IPI00026781.2	6,7	3588-1,3587-1	4.21	0.57	4.21	0.53	6.69	0.28	6.69	0.28	2.58	1		1,1	3588-1,3587-1	2.62	0.35	2.62	0.33	6.86	0.29	6.86	0.29	1.65	1	1948-07-01
2	65003	MRPL11	2	IPI:IPI00007001.1	2,1	3588-1,3587-1	3.1	0.42	3.1	0.39	6.79	0.28	6.79	0.28	2.63	1		1	3588-1	6.93	0.93	6.93	0.87	6.93	0.29	6.93	0.29	7	1	1948-01-01
2	1503	CTPS	2	IPI:IPI00290142.5	2,2	3588-1,3587-1	3.1	0.42	3.1	0.39	6.79	0.28	6.79	0.28	2.25	1		1	3588-1	6.93	0.93	6.93	0.87	6.93	0.29	6.93	0.29	7	1	1948-01-01
2	23645	PPP1R15A	2	IPI:IPI00290444.2	1,3	3588-1,3587-1	3.1	0.42	3.1	0.39	6.79	0.28	6.79	0.28	2.23	1		1	3588-1	6.93	0.93	6.93	0.87	6.93	0.29	6.93	0.29	7	1	1948-01-01
2	378	ARF4	2	IPI:IPI00215918.3	1,2	3588-1,3587-1	3.1	0.42	3.1	0.39	6.79	0.28	6.79	0.28	3.04	1		1	3588-1	6.93	0.93	6.93	0.87	6.93	0.29	6.93	0.29	7	1	1948-01-01
42	3312	HSPA8	2	IPI:IPI00003865.1	43,41	3588-1,3587-1	6.48	0.87	6.48	0.81	6.48	0.27	6.48	0.27	0.38	1		1	3588-1	6.93	0.93	6.93	0.87	6.93	0.29	6.93	0.29	7	1	1948-01-01
38	10383	TUBB2C	2	IPI:IPI00007752.1	30,46	3588-1,3587-1	6.29	0.85	6.29	0.79	6.41	0.27	6.41	0.27	2.73	1		1	3588-1	6.93	0.93	6.93	0.87	6.93	0.29	6.93	0.29	7	1	1948-01-01
4	3914	LAMB3	2	IPI:IPI00299404.1	5,3	3588-1,3587-1	3.46	0.47	3.62	0.45	6	0.25	6.54	0.27	0.48	1.09		1	3588-1	6.93	0.93	6.93	0.87	6.93	0.29	6.93	0.29	7	1	1948-01-01
3	3320	HSP90AA1	2	IPI:IPI00382470.3	2,4	3588-1,3587-1	1.9	0.26	3.36	0.42	2.08	0.09	6.53	0.27	-0.19	3.14		1	3588-1	6.93	0.93	6.93	0.87	6.93	0.29	6.93	0.29	7	1	1948-01-01
6	55522;10575	ILK-2;CCT4	2	IPI:IPI00302927.6	6,6	3588-1,3587-1	3.54	0.48	3.88	0.49	5.12	0.21	6.14	0.26	0.62	1.2		1	3588-1	6.93	0.93	6.93	0.87	6.93	0.29	6.93	0.29	7	1	1948-01-01
2	4000	LMNA	2	IPI:IPI00021405.3	3,1	3588-1,3587-1	2.95	0.4	2.95	0.37	6.17	0.26	6.17	0.26	1.06	1		1	3588-1	6.93	0.93	6.93	0.87	6.93	0.29	6.93	0.29	7	1	1948-01-01
2	38	ACAT1	2	IPI:IPI00030363.1	2,1	3588-1,3587-1	2.72	0.37	2.98	0.37	5.22	0.22	6.26	0.26	0.92	1.2		1	3588-1	6.93	0.93	6.93	0.87	6.93	0.29	6.93	0.29	7	1	1948-01-01
2	84284	C1orf57	2	IPI:IPI00031570.1	2,2	3588-1,3587-1	2.95	0.4	2.95	0.37	6.17	0.26	6.17	0.26	2.73	1		1	3588-1	6.93	0.93	6.93	0.87	6.93	0.29	6.93	0.29	7	1	1948-01-01
9	10856	RUVBL2	2	IPI:IPI00009104.7	8,10	3588-1,3587-1	3.87	0.52	4.22	0.53	4.98	0.21	5.93	0.25	0.9	1.19		1	3588-1	6.93	0.93	6.93	0.87	6.93	0.29	6.93	0.29	7	1	1948-01-01
8	476	ATP1A1	2	IPI:IPI00006482.1	6,9	3588-1,3587-1	4.09	0.55	4.09	0.51	5.91	0.25	5.91	0.25	2.22	1		1	3588-1	6.93	0.93	6.93	0.87	6.93	0.29	6.93	0.29	7	1	1948-01-01
4	3326	HSP90AB1	2	IPI:IPI00414676.6,IPI:IPI00411633.4	3,4	3588-1,3587-1	2.22	0.3	3.44	0.43	2.46	0.1	5.93	0.25	-0.07	2.41		1	3588-1	6.93	0.93	6.93	0.87	6.93	0.29	6.93	0.29	7	1	1948-01-01
1	6598	SMARCB1	2	IPI:IPI00029695.2	1,1	3588-1,3587-1	2.45	0.33	2.45	0.31	6	0.25	6	0.25	1.58	1		1	3588-1	6.93	0.93	6.93	0.87	6.93	0.29	6.93	0.29	7	1	1948-01-01
11	2547	XRCC6	2	IPI:IPI00644712.4	9,12	3588-1,3587-1	4.34	0.58	4.34	0.54	5.67	0.24	5.67	0.24	0.69	1		1	3588-1	6.93	0.93	6.93	0.87	6.93	0.29	6.93	0.29	7	1	1948-01-01
9	6626	SNRPA	2	IPI:IPI00012382.3	10,8	3588-1,3587-1	4.16	0.56	4.16	0.52	5.76	0.24	5.76	0.24	0.51	1		1	3588-1	6.93	0.93	6.93	0.87	6.93	0.29	6.93	0.29	7	1	1948-01-01
17	3181	HNRNPA2B1	2	IPI:IPI00386854.6,IPI:IPI00396378.3	12,22	3588-1,3587-1	4.83	0.65	4.83	0.6	5.65	0.24	5.65	0.24	0.98	1		1	3588-1	6.93	0.93	6.93	0.87	6.93	0.29	6.93	0.29	7	1	1948-01-01
6	10694	CCT8	2	IPI:IPI00302925.4	5,7	3588-1,3587-1	3.39	0.46	3.78	0.47	4.7	0.2	5.83	0.24	0.57	1.24		1	3588-1	6.93	0.93	6.93	0.87	6.93	0.29	6.93	0.29	7	1	1948-01-01
4	7280	TUBB2A	2	IPI:IPI00013475.1	4,3	3588-1,3587-1	3.36	0.45	3.36	0.42	5.64	0.24	5.64	0.24	2.83	1		1	3587-1	6.93	0.93	6.93	0.87	6.93	0.29	6.93	0.29	7	1	1948-01-01
2	4191	MDH2	1	IPI:IPI00291006.2	2	3588-1	5.66	0.76	5.66	0.71	5.66	0.24	5.66	0.24	5.49	1		1	3587-1	6.93	0.93	6.93	0.87	6.93	0.29	6.93	0.29	7	1	1948-01-01
2	8604	SLC25A12	2	IPI:IPI00386271.4	1,2	3588-1,3587-1	2.83	0.38	2.83	0.35	5.66	0.24	5.66	0.24	1.69	1		1	3587-1	6.93	0.93	6.93	0.87	6.93	0.29	6.93	0.29	7	1	1948-01-01
2	5700	PSMC1	2	IPI:IPI00011126.6	1,2	3588-1,3587-1	2.83	0.38	2.83	0.35	5.66	0.24	5.66	0.24	2.53	1		1	3587-1	6.93	0.93	6.93	0.87	6.93	0.29	6.93	0.29	7	1	1948-01-01
29	9961	MVP	2	IPI:IPI00000105.4	29,28	3588-1,3587-1	5.49	0.74	5.49	0.69	5.6	0.23	5.6	0.23	0.16	1		1	3587-1	6.93	0.93	6.93	0.87	6.93	0.29	6.93	0.29	7	1	1948-01-01
12	51493	C22orf28	2	IPI:IPI00550689.3	12,11	3588-1,3587-1	4.38	0.59	4.38	0.55	5.54	0.23	5.54	0.23	1.38	1		1	3587-1	6.93	0.93	6.93	0.87	6.93	0.29	6.93	0.29	7	1	1948-01-01
26	7277	TUBA4A	2	IPI:IPI00007750.1	29,23	3588-1,3587-1	5.32	0.72	5.32	0.67	5.56	0.23	5.56	0.23	2.64	1		1	3587-1	6.93	0.93	6.93	0.87	6.93	0.29	6.93	0.29	7	1	1948-01-01
3	2950	GSTP1	2	IPI:IPI00219757.1	3,2	3588-1,3587-1	3.1	0.42	3.1	0.39	5.54	0.23	5.54	0.23	3.18	1		1	3587-1	6.93	0.93	6.93	0.87	6.93	0.29	6.93	0.29	7	1	1948-01-01
3	3956	LGALS1	2	IPI:IPI00219219.3	2,3	3588-1,3587-1	3.1	0.42	3.1	0.39	5.54	0.23	5.54	0.23	3.66	1		1	3587-1	6.93	0.93	6.93	0.87	6.93	0.29	6.93	0.29	7	1	1948-01-01
17	26986	PABPC1	2	IPI:IPI00008524.1	18,15	3588-1,3587-1	4.63	0.62	4.63	0.58	5.2	0.22	5.2	0.22	0.76	1		1	3587-1	6.93	0.93	6.93	0.87	6.93	0.29	6.93	0.29	7	1	1948-01-01
19	1654	DDX3X	2	IPI:IPI00215637.5	20,17	3588-1,3587-1	4.83	0.65	4.83	0.6	5.36	0.22	5.36	0.22	0.94	1		1	3587-1	6.93	0.93	6.93	0.87	6.93	0.29	6.93	0.29	7	1	1948-01-01
8	9987	HNRPDL	2	IPI:IPI00011274.3	9,6	3588-1,3587-1	3.85	0.52	3.85	0.48	5.23	0.22	5.23	0.22	2.06	1		1	3587-1	6.93	0.93	6.93	0.87	6.93	0.29	6.93	0.29	7	1	1948-01-01
8	58472	SQRDL	2	IPI:IPI00009634.1	8,7	3588-1,3587-1	3.85	0.52	3.85	0.48	5.23	0.22	5.23	0.22	2.02	1		1	3587-1	6.93	0.93	6.93	0.87	6.93	0.29	6.93	0.29	7	1	1948-01-01
9	8607	RUVBL1	2	IPI:IPI00021187.4	10,8	3588-1,3587-1	3.67	0.49	3.96	0.5	4.5	0.19	5.22	0.22	1.4	1.16		1	3587-1	6.93	0.93	6.93	0.87	6.93	0.29	6.93	0.29	7	1	1948-01-01
4	22948	CCT5	2	IPI:IPI00010720.1	6,2	3588-1,3587-1	3.18	0.43	3.28	0.41	5.06	0.21	5.36	0.22	0.7	1.06		6,7	3588-1,3587-1	4.21	0.57	4.21	0.53	6.69	0.28	6.69	0.28	2.58	1	19/48
28	TRYP_PIG_contaminant	TRYP_PIG_contaminant	2	UPSP:TRYP_PIG_contaminant	24,32	3588-1,3587-1	5.29	0.71	5.29	0.66	5.29	0.22	5.29	0.22	1.15	1		2,1	3588-1,3587-1	3.1	0.42	3.1	0.39	6.79	0.28	6.79	0.28	2.63	1	1948-10-01
7	23112	TNRC6B	2	IPI:IPI00152296.1,IPI:IPI00385511.5	9,5	3588-1,3587-1	3.74	0.5	3.74	0.47	5.29	0.22	5.29	0.22	1.16	1		2,2	3588-1,3587-1	3.1	0.42	3.1	0.39	6.79	0.28	6.79	0.28	2.25	1	1948-10-01
3	10128	LRPPRC	2	IPI:IPI00783271.1	3,2	3588-1,3587-1	2.62	0.35	3	0.38	3.97	0.17	5.2	0.22	-0.12	1.31		1,3	3588-1,3587-1	3.1	0.42	3.1	0.39	6.79	0.28	6.79	0.28	2.23	1	1948-10-01
2	1936	EEF1D	2	IPI:IPI00023048.4	2,1	3588-1,3587-1	2.72	0.37	2.72	0.34	5.22	0.22	5.22	0.22	2	1		1,2	3588-1,3587-1	3.1	0.42	3.1	0.39	6.79	0.28	6.79	0.28	3.04	1	1948-10-01
2	3875	KRT18	2	IPI:IPI00554788.5	2,1	3588-1,3587-1	2.72	0.37	2.72	0.34	5.22	0.22	5.22	0.22	2.05	1		43,41	3588-1,3587-1	6.48	0.87	6.48	0.81	6.48	0.27	6.48	0.27	0.38	1	48/48
4	3892	KRT86	1	IPI:IPI00182655.8	4	3587-1	5.24	0.71	5.24	0.66	5.24	0.22	5.24	0.22	5.83	1		30,46	3588-1,3587-1	6.29	0.85	6.29	0.79	6.41	0.27	6.41	0.27	2.73	1	46/48
10	4076	CAPRIN1	2	IPI:IPI00783872.2	9,10	3588-1,3587-1	4	0.54	4	0.5	5.06	0.21	5.06	0.21	1.57	1		5,3	3588-1,3587-1	3.46	0.47	3.62	0.45	6	0.25	6.54	0.27	0.48	1.09	16/48
22	4691	NCL	2	IPI:IPI00444262.3,IPI:IPI00183526.6	22,21	3588-1,3587-1	4.9	0.66	4.9	0.61	5.11	0.21	5.11	0.21	0.97	1		2,4	3588-1,3587-1	1.9	0.26	3.36	0.42	2.08	0.09	6.53	0.27	-0.19	3.14	40/48
19	2521	FUS	2	IPI:IPI00221354.1	16,21	3588-1,3587-1	4.65	0.63	4.65	0.58	4.97	0.21	4.97	0.21	1.29	1		6,6	3588-1,3587-1	3.54	0.48	3.88	0.49	5.12	0.21	6.14	0.26	0.62	1.2	23/48
9	6625	SNRNP70	2	IPI:IPI00219483.1	10,8	3588-1,3587-1	3.92	0.53	3.92	0.49	5.13	0.21	5.13	0.21	0.54	1		3,1	3588-1,3587-1	2.95	0.4	2.95	0.37	6.17	0.26	6.17	0.26	1.06	1	1948-11-01
6	6635	SNRPE	2	IPI:IPI00029266.1	5,6	3588-1,3587-1	3.54	0.48	3.54	0.44	5.12	0.21	5.12	0.21	2.05	1		2,1	3588-1,3587-1	2.72	0.37	2.98	0.37	5.22	0.22	6.26	0.26	0.92	1.2	13/48
22	3848	KRT1	2	IPI:IPI00220327.4	29,15	3588-1,3587-1	4.69	0.63	4.69	0.59	4.69	0.2	4.69	0.2	-0.27	1		2,2	3588-1,3587-1	2.95	0.4	2.95	0.37	6.17	0.26	6.17	0.26	2.73	1	1948-11-01
9	442497;6520	LOC442497;SLC3A2	2	IPI:IPI00027493.1	10,7	3588-1,3587-1	3.79	0.51	3.79	0.47	4.8	0.2	4.8	0.2	2.34	1		8,10	3588-1,3587-1	3.87	0.52	4.22	0.53	4.98	0.21	5.93	0.25	0.9	1.19	29/48
9	4736	RPL10A	2	IPI:IPI00412579.6	11,6	3588-1,3587-1	3.79	0.51	3.79	0.47	4.8	0.2	4.8	0.2	1.17	1		6,9	3588-1,3587-1	4.09	0.55	4.09	0.51	5.91	0.25	5.91	0.25	2.22	1	23/48
10	2130	EWSR1	2	IPI:IPI00009841.5	10,10	3588-1,3587-1	3.87	0.52	3.87	0.48	4.74	0.2	4.74	0.2	1.43	1		3,4	3588-1,3587-1	2.22	0.3	3.44	0.43	2.46	0.1	5.93	0.25	-0.07	2.41	39/48
5	6633	SNRPD2	2	IPI:IPI00017963.1	5,5	3588-1,3587-1	3.3	0.44	3.3	0.41	4.87	0.2	4.87	0.2	0.7	1		1,1	3588-1,3587-1	2.45	0.33	2.45	0.31	6	0.25	6	0.25	1.58	1	1948-08-01
2	488	ATP2A2	2	IPI:IPI00177817.4	2,1	3588-1,3587-1	2.62	0.35	2.62	0.33	4.85	0.2	4.85	0.2	1.12	1		9,12	3588-1,3587-1	4.34	0.58	4.34	0.54	5.67	0.24	5.67	0.24	0.69	1	28/48
1	113457;7278	TUBA3D;TUBA3C	1	IPI:IPI00179709.4	1	3588-1	4.9	0.66	4.9	0.61	4.9	0.2	4.9	0.2	4.8	1		10,8	3588-1,3587-1	4.16	0.56	4.16	0.52	5.76	0.24	5.76	0.24	0.51	1	25/48
1	25923	ATL3	1	IPI:IPI00550523.5	1	3588-1	4.9	0.66	4.9	0.61	4.9	0.2	4.9	0.2	4.8	1		12,22	3588-1,3587-1	4.83	0.65	4.83	0.6	5.65	0.24	5.65	0.24	0.98	1	35/48
1	3024	HIST1H1A	2	IPI:IPI00217469.3	1,1	3588-1,3587-1	2.19	0.3	2.19	0.27	4.8	0.2	4.8	0.2	1.93	1		5,7	3588-1,3587-1	3.39	0.46	3.78	0.47	4.7	0.2	5.83	0.24	0.57	1.24	25/48
1	125988	C19orf70	1	IPI:IPI00329373.3	1	3588-1	4.9	0.66	4.9	0.61	4.9	0.2	4.9	0.2	4.8	1		4,3	3588-1,3587-1	3.36	0.45	3.36	0.42	5.64	0.24	5.64	0.24	2.83	1	17/48
1	6923	TCEB2	1	IPI:IPI00026670.3	1	3588-1	4.9	0.66	4.9	0.61	4.9	0.2	4.9	0.2	4.8	1		2	3588-1	5.66	0.76	5.66	0.71	5.66	0.24	5.66	0.24	5.49	1	1948-03-01
1	5930	RBBP6	1	IPI:IPI00337315.1	1	3588-1	4.9	0.66	4.9	0.61	4.9	0.2	4.9	0.2	4.8	1		1,2	3588-1,3587-1	2.83	0.38	2.83	0.35	5.66	0.24	5.66	0.24	1.69	1	1948-12-01
1	4735	2014-09-02	1	IPI:IPI00014177.3	1	3588-1	4.9	0.66	4.9	0.61	4.9	0.2	4.9	0.2	2.94	1		1,2	3588-1,3587-1	2.83	0.38	2.83	0.35	5.66	0.24	5.66	0.24	2.53	1	1948-12-01
1	57648	KIAA1522	1	IPI:IPI00001632.4	1	3588-1	4.9	0.66	4.9	0.61	4.9	0.2	4.9	0.2	4.8	1		29,28	3588-1,3587-1	5.49	0.74	5.49	0.69	5.6	0.23	5.6	0.23	0.16	1	46/48
1	9601	PDIA4	1	IPI:IPI00009904.1	1	3588-1	4.9	0.66	4.9	0.61	4.9	0.2	4.9	0.2	4.8	1		12,11	3588-1,3587-1	4.38	0.59	4.38	0.55	5.54	0.23	5.54	0.23	1.38	1	30/48
1	5230	PGK1	1	IPI:IPI00169383.3	1	3588-1	4.9	0.66	4.9	0.61	4.9	0.2	4.9	0.2	4.8	1		29,23	3588-1,3587-1	5.32	0.72	5.32	0.67	5.56	0.23	5.56	0.23	2.64	1	44/48
1	1265	CNN2	1	IPI:IPI00015262.1	1	3588-1	4.9	0.66	4.9	0.61	4.9	0.2	4.9	0.2	4.8	1		3,2	3588-1,3587-1	3.1	0.42	3.1	0.39	5.54	0.23	5.54	0.23	3.18	1	15/48
1	5327	PLAT	1	IPI:IPI00019590.3	1	3588-1	4.9	0.66	4.9	0.61	4.9	0.2	4.9	0.2	4.8	1		2,3	3588-1,3587-1	3.1	0.42	3.1	0.39	5.54	0.23	5.54	0.23	3.66	1	15/48
1	29086	C19orf62	1	IPI:IPI00101987.6	1	3588-1	4.9	0.66	4.9	0.61	4.9	0.2	4.9	0.2	4.8	1		18,15	3588-1,3587-1	4.63	0.62	4.63	0.58	5.2	0.22	5.2	0.22	0.76	1	38/48
1	64425	POLR1E	1	IPI:IPI00251989.2	1	3588-1	4.9	0.66	4.9	0.61	4.9	0.2	4.9	0.2	4.8	1		20,17	3588-1,3587-1	4.83	0.65	4.83	0.6	5.36	0.22	5.36	0.22	0.94	1	39/48
1	3655	ITGA6	1	IPI:IPI00010697.2	1	3588-1	4.9	0.66	4.9	0.61	4.9	0.2	4.9	0.2	4.8	1		9,6	3588-1,3587-1	3.85	0.52	3.85	0.48	5.23	0.22	5.23	0.22	2.06	1	26/48
2	6234	RPS28	2	IPI:IPI00719622.1	1,3	3588-1,3587-1	2.62	0.35	2.62	0.33	4.85	0.2	4.85	0.2	1.39	1		8,7	3588-1,3587-1	3.85	0.52	3.85	0.48	5.23	0.22	5.23	0.22	2.02	1	26/48
1	55177	FAM82A2	1	IPI:IPI00410079.3	1	3588-1	4.9	0.66	4.9	0.61	4.9	0.2	4.9	0.2	4.8	1		10,8	3588-1,3587-1	3.67	0.49	3.96	0.5	4.5	0.19	5.22	0.22	1.4	1.16	32/48
1	25930	PTPN23	1	IPI:IPI00034006.1	1	3588-1	4.9	0.66	4.9	0.61	4.9	0.2	4.9	0.2	2.94	1		6,2	3588-1,3587-1	3.18	0.43	3.28	0.41	5.06	0.21	5.36	0.22	0.7	1.06	19/48
1	219927	MRPL21	1	IPI:IPI00375677.1	1	3588-1	4.9	0.66	4.9	0.61	4.9	0.2	4.9	0.2	4.8	1		24,32	3588-1,3587-1	5.29	0.71	5.29	0.66	5.29	0.22	5.29	0.22	1.15	1	48/48
1	11059	WWP1	1	IPI:IPI00013009.1	1	3588-1	4.9	0.66	4.9	0.61	4.9	0.2	4.9	0.2	4.8	1		9,5	3588-1,3587-1	3.74	0.5	3.74	0.47	5.29	0.22	5.29	0.22	1.16	1	24/48
1	10005	ACOT8	1	IPI:IPI00298202.1	1	3587-1	4.9	0.66	4.9	0.61	4.9	0.2	4.9	0.2	4.8	1		3,2	3588-1,3587-1	2.62	0.35	3	0.38	3.97	0.17	5.2	0.22	-0.12	1.31	21/48
1	23071	ERP44	1	IPI:IPI00401264.5	1	3587-1	4.9	0.66	4.9	0.61	4.9	0.2	4.9	0.2	4.8	1		2,1	3588-1,3587-1	2.72	0.37	2.72	0.34	5.22	0.22	5.22	0.22	2	1	13/48
1	11315	PARK7	1	IPI:IPI00298547.3	1	3587-1	4.9	0.66	4.9	0.61	4.9	0.2	4.9	0.2	4.8	1		2,1	3588-1,3587-1	2.72	0.37	2.72	0.34	5.22	0.22	5.22	0.22	2.05	1	13/48
1	2639	GCDH	1	IPI:IPI00024317.1	1	3587-1	4.9	0.66	4.9	0.61	4.9	0.2	4.9	0.2	4.8	1		4	3587-1	5.24	0.71	5.24	0.66	5.24	0.22	5.24	0.22	5.83	1	1948-07-01
1	79861	TUBAL3	1	IPI:IPI00015671.3	1	3587-1	4.9	0.66	4.9	0.61	4.9	0.2	4.9	0.2	4.8	1		9,10	3588-1,3587-1	4	0.54	4	0.5	5.06	0.21	5.06	0.21	1.57	1	30/48
1	9525	VPS4B	1	IPI:IPI00182728.2	1	3587-1	4.9	0.66	4.9	0.61	4.9	0.2	4.9	0.2	4.8	1		22,21	3588-1,3587-1	4.9	0.66	4.9	0.61	5.11	0.21	5.11	0.21	0.97	1	44/48
1	11135	CDC42EP1	1	IPI:IPI00023605.1	1	3587-1	4.9	0.66	4.9	0.61	4.9	0.2	4.9	0.2	2.94	1		16,21	3588-1,3587-1	4.65	0.63	4.65	0.58	4.97	0.21	4.97	0.21	1.29	1	42/48
1	593	BCKDHA	1	IPI:IPI00025100.1	1	3587-1	4.9	0.66	4.9	0.61	4.9	0.2	4.9	0.2	4.8	1		10,8	3588-1,3587-1	3.92	0.53	3.92	0.49	5.13	0.21	5.13	0.21	0.54	1	28/48
1	10213	PSMD14	1	IPI:IPI00024821.1	1	3587-1	4.9	0.66	4.9	0.61	4.9	0.2	4.9	0.2	4.8	1		5,6	3588-1,3587-1	3.54	0.48	3.54	0.44	5.12	0.21	5.12	0.21	2.05	1	23/48
1	117531	TMC1	1	IPI:IPI00291387.4	1	3587-1	4.9	0.66	4.9	0.61	4.9	0.2	4.9	0.2	4.8	1		29,15	3588-1,3587-1	4.69	0.63	4.69	0.59	4.69	0.2	4.69	0.2	-0.27	1	48/48
1	552900;654483	BOLA2;BOLA2B	1	IPI:IPI00301434.4	1	3587-1	4.9	0.66	4.9	0.61	4.9	0.2	4.9	0.2	4.8	1		10,7	3588-1,3587-1	3.79	0.51	3.79	0.47	4.8	0.2	4.8	0.2	2.34	1	30/48
1	4128	MAOA	1	IPI:IPI00008483.1	1	3587-1	4.9	0.66	4.9	0.61	4.9	0.2	4.9	0.2	4.8	1		11,6	3588-1,3587-1	3.79	0.51	3.79	0.47	4.8	0.2	4.8	0.2	1.17	1	30/48
1	63923	TNN	1	IPI:IPI00010814.4	1	3587-1	4.9	0.66	4.9	0.61	4.9	0.2	4.9	0.2	4.8	1		10,10	3588-1,3587-1	3.87	0.52	3.87	0.48	4.74	0.2	4.74	0.2	1.43	1	32/48
1	5832	ALDH18A1	1	IPI:IPI00008982.1	1	3587-1	4.9	0.66	4.9	0.61	4.9	0.2	4.9	0.2	4.8	1		5,5	3588-1,3587-1	3.3	0.44	3.3	0.41	4.87	0.2	4.87	0.2	0.7	1	22/48
21	3309	HSPA5	2	IPI:IPI00003362.2	20,21	3588-1,3587-1	4.63	0.62	4.63	0.58	4.67	0.19	4.67	0.19	0.62	1		2,1	3588-1,3587-1	2.62	0.35	2.62	0.33	4.85	0.2	4.85	0.2	1.12	1	14/48
21	3313	HSPA9	2	IPI:IPI00007765.5	18,23	3588-1,3587-1	4.63	0.62	4.63	0.58	4.67	0.19	4.67	0.19	0.16	1		1	3588-1	4.9	0.66	4.9	0.61	4.9	0.2	4.9	0.2	4.8	1	1948-02-01
16	6188	RPS3	2	IPI:IPI00011253.3	17,15	3588-1,3587-1	4.27	0.58	4.27	0.53	4.56	0.19	4.56	0.19	1.45	1		1	3588-1	4.9	0.66	4.9	0.61	4.9	0.2	4.9	0.2	4.8	1	1948-02-01
7	5976	UPF1	2	IPI:IPI00034049.1	7,7	3588-1,3587-1	3.46	0.47	3.46	0.43	4.52	0.19	4.52	0.19	0.19	1		1,1	3588-1,3587-1	2.19	0.3	2.19	0.27	4.8	0.2	4.8	0.2	1.93	1	1948-10-01
15	6175	RPLP0	2	IPI:IPI00008530.1	19,11	3588-1,3587-1	4.19	0.56	4.19	0.52	4.53	0.19	4.53	0.19	0.64	1		1	3588-1	4.9	0.66	4.9	0.61	4.9	0.2	4.9	0.2	4.8	1	1948-02-01
10	6122	RPL3	2	IPI:IPI00550021.4	8,12	3588-1,3587-1	3.75	0.51	3.75	0.47	4.46	0.19	4.46	0.19	0.45	1		1	3588-1	4.9	0.66	4.9	0.61	4.9	0.2	4.9	0.2	4.8	1	1948-02-01
7	6628	SNRPB	2	IPI:IPI00027285.1	7,7	3588-1,3587-1	3.46	0.47	3.46	0.43	4.52	0.19	4.52	0.19	0.7	1		1	3588-1	4.9	0.66	4.9	0.61	4.9	0.2	4.9	0.2	4.8	1	1948-02-01
7	23367	LARP1	2	IPI:IPI00185919.3	6,7	3588-1,3587-1	3.46	0.47	3.46	0.43	4.52	0.19	4.52	0.19	0.5	1		1	3588-1	4.9	0.66	4.9	0.61	4.9	0.2	4.9	0.2	2.94	1	1948-02-01
10	1655	DDX5	2	IPI:IPI00017617.1	6,14	3588-1,3587-1	3.75	0.51	3.75	0.47	4.46	0.19	4.46	0.19	0.8	1		1	3588-1	4.9	0.66	4.9	0.61	4.9	0.2	4.9	0.2	4.8	1	1948-02-01
12	6208	RPS14	2	IPI:IPI00026271.5	12,12	3588-1,3587-1	3.99	0.54	3.99	0.5	4.61	0.19	4.61	0.19	1.88	1		1	3588-1	4.9	0.66	4.9	0.61	4.9	0.2	4.9	0.2	4.8	1	1948-02-01
7	3608	ILF2	2	IPI:IPI00005198.2	5,9	3588-1,3587-1	3.46	0.47	3.46	0.43	4.52	0.19	4.52	0.19	0.64	1		1	3588-1	4.9	0.66	4.9	0.61	4.9	0.2	4.9	0.2	4.8	1	1948-02-01
5	7385	UQCRC2	2	IPI:IPI00305383.1	4,5	3588-1,3587-1	3.23	0.44	3.23	0.4	4.67	0.19	4.67	0.19	2.42	1		1	3588-1	4.9	0.66	4.9	0.61	4.9	0.2	4.9	0.2	4.8	1	1948-02-01
2	3872	KRT17	2	IPI:IPI00450768.7	3,1	3588-1,3587-1	2.53	0.34	2.53	0.32	4.53	0.19	4.53	0.19	1.01	1		1	3588-1	4.9	0.66	4.9	0.61	4.9	0.2	4.9	0.2	4.8	1	1948-02-01
6	6632	SNRPD1	2	IPI:IPI00302850.4	3,9	3588-1,3587-1	3.33	0.45	3.33	0.42	4.53	0.19	4.53	0.19	1.44	1		1	3588-1	4.9	0.66	4.9	0.61	4.9	0.2	4.9	0.2	4.8	1	1948-02-01
2	3855	KRT7	2	IPI:IPI00306959.1	3,1	3588-1,3587-1	2.53	0.34	2.53	0.32	4.53	0.19	4.53	0.19	1.45	1		1	3588-1	4.9	0.66	4.9	0.61	4.9	0.2	4.9	0.2	4.8	1	1948-02-01
4	10381	TUBB3	2	IPI:IPI00013683.2	2,5	3588-1,3587-1	3.03	0.41	3.03	0.38	4.58	0.19	4.58	0.19	2.67	1		1	3588-1	4.9	0.66	4.9	0.61	4.9	0.2	4.9	0.2	4.8	1	1948-02-01
3	10130	PDIA6	2	IPI:IPI00299571.5	2,3	3588-1,3587-1	2.83	0.38	2.83	0.35	4.62	0.19	4.62	0.19	2.28	1		1,3	3588-1,3587-1	2.62	0.35	2.62	0.33	4.85	0.2	4.85	0.2	1.39	1	14/48
2	8140	SLC7A5	2	IPI:IPI00008986.1	2,1	3588-1,3587-1	2.53	0.34	2.53	0.32	4.53	0.19	4.53	0.19	2.32	1		1	3588-1	4.9	0.66	4.9	0.61	4.9	0.2	4.9	0.2	4.8	1	1948-02-01
2	487	ATP2A1	2	IPI:IPI00024804.3	2,1	3588-1,3587-1	2.53	0.34	2.53	0.32	4.53	0.19	4.53	0.19	1.76	1		1	3588-1	4.9	0.66	4.9	0.61	4.9	0.2	4.9	0.2	2.94	1	1948-02-01
5	11224	RPL35	2	IPI:IPI00412607.6	1,9	3588-1,3587-1	3.23	0.44	3.23	0.4	4.67	0.19	4.67	0.19	2.28	1		1	3588-1	4.9	0.66	4.9	0.61	4.9	0.2	4.9	0.2	4.8	1	1948-02-01
18	3858	KRT10	2	IPI:IPI00009865.2	20,16	3588-1,3587-1	4.24	0.57	4.24	0.53	4.24	0.18	4.24	0.18	-0.05	1		1	3588-1	4.9	0.66	4.9	0.61	4.9	0.2	4.9	0.2	4.8	1	1948-02-01
12	3189	HNRNPH3	2	IPI:IPI00013877.2	11,12	3588-1,3587-1	3.89	0.52	3.89	0.49	4.36	0.18	4.36	0.18	1.11	1		1	3587-1	4.9	0.66	4.9	0.61	4.9	0.2	4.9	0.2	4.8	1	1948-02-01
9	6128	RPL6	2	IPI:IPI00329389.8	9,8	3588-1,3587-1	3.56	0.48	3.56	0.45	4.23	0.18	4.23	0.18	0.69	1		1	3587-1	4.9	0.66	4.9	0.61	4.9	0.2	4.9	0.2	4.8	1	1948-02-01
6	5214	PFKP	2	IPI:IPI00009790.1	7,5	3588-1,3587-1	3.27	0.44	3.27	0.41	4.36	0.18	4.36	0.18	1.25	1		1	3587-1	4.9	0.66	4.9	0.61	4.9	0.2	4.9	0.2	4.8	1	1948-02-01
9	4904	YBX1	2	IPI:IPI00031812.3	12,5	3588-1,3587-1	3.56	0.48	3.56	0.45	4.23	0.18	4.23	0.18	1.68	1		1	3587-1	4.9	0.66	4.9	0.61	4.9	0.2	4.9	0.2	4.8	1	1948-02-01
8	1653	DDX1	2	IPI:IPI00293655.3	8,8	3588-1,3587-1	3.46	0.47	3.46	0.43	4.24	0.18	4.24	0.18	0.58	1		1	3587-1	4.9	0.66	4.9	0.61	4.9	0.2	4.9	0.2	4.8	1	1948-02-01
9	1917	EEF1A2	2	IPI:IPI00014424.1	10,8	3588-1,3587-1	3.56	0.48	3.56	0.45	4.23	0.18	4.23	0.18	2.98	1		1	3587-1	4.9	0.66	4.9	0.61	4.9	0.2	4.9	0.2	4.8	1	1948-02-01
7	6218	RPS17	2	IPI:IPI00221093.7	7,6	3588-1,3587-1	3.41	0.46	3.41	0.43	4.39	0.18	4.39	0.18	1.23	1		1	3587-1	4.9	0.66	4.9	0.61	4.9	0.2	4.9	0.2	2.94	1	1948-02-01
7	3609	ILF3	2	IPI:IPI00219330.2	6,7	3588-1,3587-1	3.35	0.45	3.35	0.42	4.23	0.18	4.23	0.18	0.62	1		1	3587-1	4.9	0.66	4.9	0.61	4.9	0.2	4.9	0.2	4.8	1	1948-02-01
3	LOC440733	LOC440733	2	IPI:IPI00455479.1	4,1	3588-1,3587-1	2.75	0.37	2.75	0.34	4.38	0.18	4.38	0.18	2.38	1		1	3587-1	4.9	0.66	4.9	0.61	4.9	0.2	4.9	0.2	4.8	1	1948-02-01
4	3909	LAMA3	2	IPI:IPI00377045.3	4,3	3588-1,3587-1	2.77	0.37	2.91	0.36	3.84	0.16	4.22	0.18	0.87	1.1		1	3587-1	4.9	0.66	4.9	0.61	4.9	0.2	4.9	0.2	4.8	1	1948-02-01
6	6203	RPS9	2	IPI:IPI00221088.5	4,7	3588-1,3587-1	3.27	0.44	3.27	0.41	4.36	0.18	4.36	0.18	0.95	1		1	3587-1	4.9	0.66	4.9	0.61	4.9	0.2	4.9	0.2	4.8	1	1948-02-01
3	5701	PSMC2	1	IPI:IPI00021435.3	3	3588-1	4.24	0.57	4.24	0.53	4.24	0.18	4.24	0.18	4.3	1		1	3587-1	4.9	0.66	4.9	0.61	4.9	0.2	4.9	0.2	4.8	1	1948-02-01
2	5162	PDHB	2	IPI:IPI00003925.6	2,1	3588-1,3587-1	2.45	0.33	2.45	0.31	4.24	0.18	4.24	0.18	2.2	1		1	3587-1	4.9	0.66	4.9	0.61	4.9	0.2	4.9	0.2	4.8	1	1948-02-01
2	1499	CTNNB1	1	IPI:IPI00017292.1	2	3588-1	2.62	0.35	4.41	0.55	2.62	0.11	4.41	0.18	-0.04	2.83		1	3587-1	4.9	0.66	4.9	0.61	4.9	0.2	4.9	0.2	4.8	1	1948-02-01
2	3918	LAMC2	2	IPI:IPI00015117.2	2,1	3588-1,3587-1	2.31	0.31	2.45	0.31	3.78	0.16	4.23	0.18	0.1	1.12		20,21	3588-1,3587-1	4.63	0.62	4.63	0.58	4.67	0.19	4.67	0.19	0.62	1	47/48
2	83481	EPPK1	1	IPI:IPI00010951.2	2	3588-1	3.46	0.47	4.34	0.54	3.46	0.14	4.34	0.18	0.74	1.57		18,23	3588-1,3587-1	4.63	0.62	4.63	0.58	4.67	0.19	4.67	0.19	0.16	1	47/48
3	1778	DYNC1H1	2	IPI:IPI00456969.1	2,4	3588-1,3587-1	2.75	0.37	2.75	0.34	4.38	0.18	4.38	0.18	0.82	1		17,15	3588-1,3587-1	4.27	0.58	4.27	0.53	4.56	0.19	4.56	0.19	1.45	1	42/48
1	54495	TMX3	2	IPI:IPI00064193.3	1,1	3588-1,3587-1	2.09	0.28	2.09	0.26	4.36	0.18	4.36	0.18	0.38	1		7,7	3588-1,3587-1	3.46	0.47	3.46	0.43	4.52	0.19	4.52	0.19	0.19	1	28/48
2	8218	CLTCL1	2	IPI:IPI00022881.1	1,3	3588-1,3587-1	2.37	0.32	2.5	0.31	3.99	0.17	4.43	0.18	0.69	1.11		19,11	3588-1,3587-1	4.19	0.56	4.19	0.52	4.53	0.19	4.53	0.19	0.64	1	41/48
2	6597	SMARCA4	2	IPI:IPI00029822.4	1,2	3588-1,3587-1	2.45	0.33	2.45	0.31	4.24	0.18	4.24	0.18	1.21	1		8,12	3588-1,3587-1	3.75	0.51	3.75	0.47	4.46	0.19	4.46	0.19	0.45	1	34/48
2	6576	SLC25A1	2	IPI:IPI00294159.3	1,2	3588-1,3587-1	2.45	0.33	2.45	0.31	4.24	0.18	4.24	0.18	1.19	1		7,7	3588-1,3587-1	3.46	0.47	3.46	0.43	4.52	0.19	4.52	0.19	0.7	1	28/48
1	10419	PRMT5	2	IPI:IPI00064328.3	1,1	3588-1,3587-1	2.09	0.28	2.09	0.26	4.36	0.18	4.36	0.18	1.35	1		6,7	3588-1,3587-1	3.46	0.47	3.46	0.43	4.52	0.19	4.52	0.19	0.5	1	28/48
2	1040	CDS1	1	IPI:IPI00024234.1	2	3587-1	4.38	0.59	4.38	0.55	4.38	0.18	4.38	0.18	4.79	1		6,14	3588-1,3587-1	3.75	0.51	3.75	0.47	4.46	0.19	4.46	0.19	0.8	1	34/48
7	10146	G3BP1	2	IPI:IPI00012442.1	8,6	3588-1,3587-1	3.24	0.44	3.24	0.41	3.97	0.17	3.97	0.17	0.28	1		12,12	3588-1,3587-1	3.99	0.54	3.99	0.5	4.61	0.19	4.61	0.19	1.88	1	36/48
6	10644	IGF2BP2	2	IPI:IPI00179713.6	8,4	3588-1,3587-1	3.2	0.43	3.2	0.4	4.19	0.17	4.19	0.17	1	1		5,9	3588-1,3587-1	3.46	0.47	3.46	0.43	4.52	0.19	4.52	0.19	0.64	1	28/48
10	6189	RPS3A	2	IPI:IPI00419880.6	12,8	3588-1,3587-1	3.61	0.49	3.61	0.45	4.11	0.17	4.11	0.17	0.5	1		4,5	3588-1,3587-1	3.23	0.44	3.23	0.4	4.67	0.19	4.67	0.19	2.42	1	23/48
10	4869	NPM1	2	IPI:IPI00220740.1	10,9	3588-1,3587-1	3.55	0.48	3.55	0.44	3.98	0.17	3.98	0.17	0.32	1		3,1	3588-1,3587-1	2.53	0.34	2.53	0.32	4.53	0.19	4.53	0.19	1.01	1	15/48
5	908	CCT6A	2	IPI:IPI00027626.3	7,3	3588-1,3587-1	3.04	0.41	3.04	0.38	4.14	0.17	4.14	0.17	1.31	1		3,9	3588-1,3587-1	3.33	0.45	3.33	0.42	4.53	0.19	4.53	0.19	1.44	1	26/48
8	506	ATP5B	2	IPI:IPI00303476.1	7,8	3588-1,3587-1	3.41	0.46	3.42	0.43	4.1	0.17	4.14	0.17	2.02	1.01		3,1	3588-1,3587-1	2.53	0.34	2.53	0.32	4.53	0.19	4.53	0.19	1.45	1	15/48
7	6222;LOC100130553	RPS18;LOC100130553	2	IPI:IPI00013296.3	9,5	3588-1,3587-1	3.29	0.44	3.29	0.41	4.1	0.17	4.1	0.17	1.71	1		2,5	3588-1,3587-1	3.03	0.41	3.03	0.38	4.58	0.19	4.58	0.19	2.67	1	21/48
7	6950	TCP1	2	IPI:IPI00290566.1	6,7	3588-1,3587-1	3.05	0.41	3.29	0.41	3.52	0.15	4.08	0.17	0.83	1.16		2,3	3588-1,3587-1	2.83	0.38	2.83	0.35	4.62	0.19	4.62	0.19	2.28	1	18/48
6	7520	XRCC5	2	IPI:IPI00220834.8	6,6	3588-1,3587-1	3.2	0.43	3.2	0.4	4.19	0.17	4.19	0.17	0.26	1		2,1	3588-1,3587-1	2.53	0.34	2.53	0.32	4.53	0.19	4.53	0.19	2.32	1	15/48
7	10492	SYNCRIP	2	IPI:IPI00018140.3	6,8	3588-1,3587-1	3.29	0.44	3.29	0.41	4.1	0.17	4.1	0.17	0.01	1		2,1	3588-1,3587-1	2.53	0.34	2.53	0.32	4.53	0.19	4.53	0.19	1.76	1	15/48
4	6426	SFRS1	2	IPI:IPI00215884.4	7,1	3588-1,3587-1	2.83	0.38	2.83	0.35	4	0.17	4	0.17	0.15	1		1,9	3588-1,3587-1	3.23	0.44	3.23	0.4	4.67	0.19	4.67	0.19	2.28	1	23/48
13	203068	TUBB	2	IPI:IPI00011654.2	5,21	3588-1,3587-1	3.82	0.51	3.82	0.48	4.04	0.17	4.04	0.17	3.24	1		20,16	3588-1,3587-1	4.24	0.57	4.24	0.53	4.24	0.18	4.24	0.18	-0.05	1	48/48
6	1994	ELAVL1	2	IPI:IPI00301936.4	5,6	3588-1,3587-1	3.2	0.43	3.2	0.4	4.19	0.17	4.19	0.17	1.43	1		11,12	3588-1,3587-1	3.89	0.52	3.89	0.49	4.36	0.18	4.36	0.18	1.11	1	38/48
4	3315	HSPB1	2	IPI:IPI00025512.2	4,3	3588-1,3587-1	2.83	0.38	2.83	0.35	4	0.17	4	0.17	1.46	1		9,8	3588-1,3587-1	3.56	0.48	3.56	0.45	4.23	0.18	4.23	0.18	0.69	1	34/48
3	8402	SLC25A11	2	IPI:IPI00219729.3	4,1	3588-1,3587-1	2.62	0.35	2.62	0.33	3.97	0.17	3.97	0.17	1.66	1		7,5	3588-1,3587-1	3.27	0.44	3.27	0.41	4.36	0.18	4.36	0.18	1.25	1	27/48
7	3006	HIST1H1C	2	IPI:IPI00217465.5	4,9	3588-1,3587-1	3.29	0.44	3.29	0.41	4.1	0.17	4.1	0.17	1.56	1		12,5	3588-1,3587-1	3.56	0.48	3.56	0.45	4.23	0.18	4.23	0.18	1.68	1	34/48
3	4259	MGST3	2	IPI:IPI00024266.3	2,3	3588-1,3587-1	2.62	0.35	2.62	0.33	3.97	0.17	3.97	0.17	2.49	1		8,8	3588-1,3587-1	3.46	0.47	3.46	0.43	4.24	0.18	4.24	0.18	0.58	1	32/48
2	55699	IARS2	1	IPI:IPI00017283.2	2	3588-1	4	0.54	4	0.5	4	0.17	4	0.17	3.42	1		10,8	3588-1,3587-1	3.56	0.48	3.56	0.45	4.23	0.18	4.23	0.18	2.98	1	34/48
2	54935	DUSP23	1	IPI:IPI00306353.3	2	3588-1	2.95	0.4	4.02	0.5	2.95	0.12	4.02	0.17	0.31	1.85		7,6	3588-1,3587-1	3.41	0.46	3.41	0.43	4.39	0.18	4.39	0.18	1.23	1	29/48
1	6921	TCEB1	1	IPI:IPI00300341.5	1	3588-1	4	0.54	4	0.5	4	0.17	4	0.17	3.92	1		6,7	3588-1,3587-1	3.35	0.45	3.35	0.42	4.23	0.18	4.23	0.18	0.62	1	30/48
1	4430	MYO1B	2	IPI:IPI00376344.3	1,1	3588-1,3587-1	1.63	0.22	2.03	0.25	2.67	0.11	4.11	0.17	0.03	1.54		4,1	3588-1,3587-1	2.75	0.37	2.75	0.34	4.38	0.18	4.38	0.18	2.38	1	19/48
1	84946	LTV1	1	IPI:IPI00153032.1	1	3588-1	4	0.54	4	0.5	4	0.17	4	0.17	1.15	1		4,3	3588-1,3587-1	2.77	0.37	2.91	0.36	3.84	0.16	4.22	0.18	0.87	1.1	25/48
2	56945	MRPS22	2	IPI:IPI00013146.1	1,2	3588-1,3587-1	2.37	0.32	2.37	0.3	3.99	0.17	3.99	0.17	1.13	1		4,7	3588-1,3587-1	3.27	0.44	3.27	0.41	4.36	0.18	4.36	0.18	0.95	1	27/48
1	51429	SNX9	2	IPI:IPI00001883.1	1,1	3588-1,3587-1	2	0.27	2	0.25	4	0.17	4	0.17	1.02	1		3	3588-1	4.24	0.57	4.24	0.53	4.24	0.18	4.24	0.18	4.3	1	1948-08-01
1	5464	PPA1	1	IPI:IPI00015018.1	1	3588-1	4	0.54	4	0.5	4	0.17	4	0.17	3.92	1		2,1	3588-1,3587-1	2.45	0.33	2.45	0.31	4.24	0.18	4.24	0.18	2.2	1	16/48
1	140576	S100A16	1	IPI:IPI00062120.1	1	3588-1	4	0.54	4	0.5	4	0.17	4	0.17	3.92	1		2	3588-1	2.62	0.35	4.41	0.55	2.62	0.11	4.41	0.18	-0.04	2.83	14/48
1	5594	MAPK1	1	IPI:IPI00003479.3	1	3588-1	4	0.54	4	0.5	4	0.17	4	0.17	3.92	1		2,1	3588-1,3587-1	2.31	0.31	2.45	0.31	3.78	0.16	4.23	0.18	0.1	1.12	18/48
1	8731	RNMT	2	IPI:IPI00410657.2	1,1	3588-1,3587-1	2	0.27	2	0.25	4	0.17	4	0.17	0.71	1		2	3588-1	3.46	0.47	4.34	0.54	3.46	0.14	4.34	0.18	0.74	1.57	1948-08-01
1	5962	RDX	2	IPI:IPI00017367.6	1,1	3588-1,3587-1	2	0.27	2.04	0.26	4	0.17	4.16	0.17	0.03	1.04		2,4	3588-1,3587-1	2.75	0.37	2.75	0.34	4.38	0.18	4.38	0.18	0.82	1	19/48
1	8802	SUCLG1	1	IPI:IPI00872762.2	1	3588-1	4	0.54	4	0.5	4	0.17	4	0.17	3.92	1		1,1	3588-1,3587-1	2.09	0.28	2.09	0.26	4.36	0.18	4.36	0.18	0.38	1	1948-11-01
1	5606	MAP2K3	1	IPI:IPI00218857.1	1	3588-1	4	0.54	4	0.5	4	0.17	4	0.17	3.92	1		1,3	3588-1,3587-1	2.37	0.32	2.5	0.31	3.99	0.17	4.43	0.18	0.69	1.11	17/48
1	37	ACADVL	1	IPI:IPI00028031.2	1	3588-1	4	0.54	4	0.5	4	0.17	4	0.17	3.92	1		1,2	3588-1,3587-1	2.45	0.33	2.45	0.31	4.24	0.18	4.24	0.18	1.21	1	16/48
1	51253	MRPL37	1	IPI:IPI00162330.3	1	3588-1	4	0.54	4	0.5	4	0.17	4	0.17	2.63	1		1,2	3588-1,3587-1	2.45	0.33	2.45	0.31	4.24	0.18	4.24	0.18	1.19	1	16/48
4	5705	PSMC5	1	IPI:IPI00023919.4	4	3587-1	4	0.54	4	0.5	4	0.17	4	0.17	3.87	1		1,1	3588-1,3587-1	2.09	0.28	2.09	0.26	4.36	0.18	4.36	0.18	1.35	1	1948-11-01
1	1629	DBT	1	IPI:IPI00003944.1	1	3587-1	4	0.54	4	0.5	4	0.17	4	0.17	3.92	1		2	3587-1	4.38	0.59	4.38	0.55	4.38	0.18	4.38	0.18	4.79	1	1948-05-01
1	9945	GFPT2	1	IPI:IPI00216159.1	1	3587-1	4	0.54	4	0.5	4	0.17	4	0.17	3.92	1		8,6	3588-1,3587-1	3.24	0.44	3.24	0.41	3.97	0.17	3.97	0.17	0.28	1	32/48
1	200959	GABRR3	1	IPI:IPI00789453.1	1	3587-1	4	0.54	4	0.5	4	0.17	4	0.17	3.92	1		8,4	3588-1,3587-1	3.2	0.43	3.2	0.4	4.19	0.17	4.19	0.17	1	1	28/48
1	55052;642393	MRPL20;LOC642393	1	IPI:IPI00013706.5	1	3587-1	4	0.54	4	0.5	4	0.17	4	0.17	3.92	1		12,8	3588-1,3587-1	3.61	0.49	3.61	0.45	4.11	0.17	4.11	0.17	0.5	1	37/48
2	1743;1744	DLST;DLSTP	1	IPI:IPI00384016.1,IPI:IPI00384122.5	2	3587-1	4	0.54	4	0.5	4	0.17	4	0.17	4.51	1		10,9	3588-1,3587-1	3.55	0.48	3.55	0.44	3.98	0.17	3.98	0.17	0.32	1	38/48
1	10556	RPP30	1	IPI:IPI00019196.3	1	3587-1	4	0.54	4	0.5	4	0.17	4	0.17	3.92	1		7,3	3588-1,3587-1	3.04	0.41	3.04	0.38	4.14	0.17	4.14	0.17	1.31	1	26/48
1	7317	UBA1	1	IPI:IPI00645078.1	1	3587-1	4	0.54	4	0.5	4	0.17	4	0.17	3.92	1		7,8	3588-1,3587-1	3.41	0.46	3.42	0.43	4.1	0.17	4.14	0.17	2.02	1.01	33/48
1	7416	VDAC1	1	IPI:IPI00216308.5	1	3587-1	4	0.54	4	0.5	4	0.17	4	0.17	1.15	1		9,5	3588-1,3587-1	3.29	0.44	3.29	0.41	4.1	0.17	4.1	0.17	1.71	1	31/48
1	5717	PSMD11	1	IPI:IPI00105598.3	1	3587-1	4	0.54	4	0.5	4	0.17	4	0.17	2.63	1		6,7	3588-1,3587-1	3.05	0.41	3.29	0.41	3.52	0.15	4.08	0.17	0.83	1.16	36/48
1	10286	BCAS2	1	IPI:IPI00025178.3	1	3587-1	4	0.54	4	0.5	4	0.17	4	0.17	3.92	1		6,6	3588-1,3587-1	3.2	0.43	3.2	0.4	4.19	0.17	4.19	0.17	0.26	1	28/48
1	25824	PRDX5	1	IPI:IPI00024915.2	1	3587-1	4	0.54	4	0.5	4	0.17	4	0.17	3.92	1		6,8	3588-1,3587-1	3.29	0.44	3.29	0.41	4.1	0.17	4.1	0.17	0.01	1	31/48
9	3192	HNRNPU	2	IPI:IPI00479217.1	11,6	3588-1,3587-1	3.37	0.45	3.37	0.42	3.78	0.16	3.78	0.16	0.74	1		7,1	3588-1,3587-1	2.83	0.38	2.83	0.35	4	0.17	4	0.17	0.15	1	24/48
9	6124	RPL4	2	IPI:IPI00003918.6	12,6	3588-1,3587-1	3.42	0.46	3.42	0.43	3.9	0.16	3.9	0.16	0.64	1		5,21	3588-1,3587-1	3.82	0.51	3.82	0.48	4.04	0.17	4.04	0.17	3.24	1	43/48
11	498	ATP5A1	2	IPI:IPI00440493.2	8,13	3588-1,3587-1	3.54	0.48	3.54	0.44	3.78	0.16	3.78	0.16	1.81	1		5,6	3588-1,3587-1	3.2	0.43	3.2	0.4	4.19	0.17	4.19	0.17	1.43	1	28/48
6	4343	MOV10	2	IPI:IPI00444452.3	7,5	3588-1,3587-1	3.1	0.42	3.1	0.39	3.92	0.16	3.92	0.16	0.56	1		4,3	3588-1,3587-1	2.83	0.38	2.83	0.35	4	0.17	4	0.17	1.46	1	24/48
7	6133	RPL9	2	IPI:IPI00031691.1	8,6	3588-1,3587-1	3.14	0.42	3.14	0.39	3.73	0.16	3.73	0.16	0.97	1		4,1	3588-1,3587-1	2.62	0.35	2.62	0.33	3.97	0.17	3.97	0.17	1.66	1	21/48
5	2058	EPRS	2	IPI:IPI00013452.9	5,4	3588-1,3587-1	2.78	0.37	2.89	0.36	3.47	0.14	3.74	0.16	0.69	1.08		4,9	3588-1,3587-1	3.29	0.44	3.29	0.41	4.1	0.17	4.1	0.17	1.56	1	31/48
10	8148	TAF15	2	IPI:IPI00020194.1	6,14	3588-1,3587-1	3.46	0.47	3.46	0.43	3.79	0.16	3.79	0.16	1.12	1		2,3	3588-1,3587-1	2.62	0.35	2.62	0.33	3.97	0.17	3.97	0.17	2.49	1	21/48
4	84617	TUBB6	2	IPI:IPI00641706.1	5,3	3588-1,3587-1	2.77	0.37	2.77	0.35	3.84	0.16	3.84	0.16	1.79	1		2	3588-1	4	0.54	4	0.5	4	0.17	4	0.17	3.42	1	1948-06-01
3	55210	ATAD3A	1	IPI:IPI00295992.4	3	3588-1	3.79	0.51	3.79	0.47	3.79	0.16	3.79	0.16	3.35	1		2	3588-1	2.95	0.4	4.02	0.5	2.95	0.12	4.02	0.17	0.31	1.85	1948-11-01
2	5034	P4HB	2	IPI:IPI00010796.1	3,1	3588-1,3587-1	2.31	0.31	2.31	0.29	3.78	0.16	3.78	0.16	1.55	1		1	3588-1	4	0.54	4	0.5	4	0.17	4	0.17	3.92	1	1948-03-01
3	9100	USP10	2	IPI:IPI00291946.8	3,2	3588-1,3587-1	2.56	0.35	2.56	0.32	3.78	0.16	3.78	0.16	1.52	1		1,1	3588-1,3587-1	1.63	0.22	2.03	0.25	2.67	0.11	4.11	0.17	0.03	1.54	18/48
4	10165	SLC25A13	2	IPI:IPI00007084.3	3,4	3588-1,3587-1	2.77	0.37	2.77	0.35	3.84	0.16	3.84	0.16	1.38	1		1	3588-1	4	0.54	4	0.5	4	0.17	4	0.17	1.15	1	1948-03-01
3	477	ATP1A2	2	IPI:IPI00647102.4,IPI:IPI00003021.1	3,2	3588-1,3587-1	2.56	0.35	2.56	0.32	3.78	0.16	3.78	0.16	2.21	1		1,2	3588-1,3587-1	2.37	0.32	2.37	0.3	3.99	0.17	3.99	0.17	1.13	1	17/48
6	3311	HSPA7	2	IPI:IPI00011134.2	3,8	3588-1,3587-1	2.95	0.4	3.05	0.38	3.55	0.15	3.8	0.16	2.15	1.07		1,1	3588-1,3587-1	2	0.27	2	0.25	4	0.17	4	0.17	1.02	1	1948-12-01
3	6139;LOC100133931	RPL17;LOC100133931	2	IPI:IPI00413324.6	3,2	3588-1,3587-1	2.56	0.35	2.56	0.32	3.78	0.16	3.78	0.16	1.73	1		1	3588-1	4	0.54	4	0.5	4	0.17	4	0.17	3.92	1	1948-03-01
2	8363;8367;8365;8362;8370;8360;8361;554313;8364;8366;8294;8368;8359;121504	HIST1H4J;HIST1H4E;HIST1H4H;HIST1H4K;HIST2H4A;HIST1H4D;HIST1H4F;HIST2H4B;HIST1H4C;HIST1H4B;HIST1H4I;HIST1H4L;HIST1H4A;HIST4H4	2	IPI:IPI00453473.6	2,1	3588-1,3587-1	2.31	0.31	2.31	0.29	3.78	0.16	3.78	0.16	1.92	1		1	3588-1	4	0.54	4	0.5	4	0.17	4	0.17	3.92	1	1948-03-01
11	11100	HNRNPUL1	2	IPI:IPI00013070.2	9,12	3588-1,3587-1	3.51	0.47	3.51	0.44	3.71	0.15	3.71	0.15	0.45	1		1	3588-1	4	0.54	4	0.5	4	0.17	4	0.17	3.92	1	1948-03-01
6	10521	DDX17	2	IPI:IPI00023785.7,IPI:IPI00889541.2	7,4	3588-1,3587-1	3	0.4	3	0.38	3.67	0.15	3.67	0.15	0.37	1		1,1	3588-1,3587-1	2	0.27	2	0.25	4	0.17	4	0.17	0.71	1	1948-12-01
9	3185	HNRNPF	2	IPI:IPI00003881.5	9,8	3588-1,3587-1	3.33	0.45	3.33	0.42	3.69	0.15	3.69	0.15	1.29	1		1,1	3588-1,3587-1	2	0.27	2.04	0.26	4	0.17	4.16	0.17	0.03	1.04	1948-12-01
5	56243	KIAA1217	2	IPI:IPI00103018.3	6,3	3588-1,3587-1	2.55	0.34	2.79	0.35	2.91	0.12	3.49	0.15	-0.22	1.2		1	3588-1	4	0.54	4	0.5	4	0.17	4	0.17	3.92	1	1948-03-01
6	5591	PRKDC	1	IPI:IPI00296337.2	6	3588-1	3.46	0.47	3.5	0.44	3.46	0.14	3.5	0.15	0.04	1.02		1	3588-1	4	0.54	4	0.5	4	0.17	4	0.17	3.92	1	1948-03-01
4	7073	TIAL1	2	IPI:IPI00005615.1	6,2	3588-1,3587-1	2.72	0.37	2.72	0.34	3.7	0.15	3.7	0.15	0.69	1		1	3588-1	4	0.54	4	0.5	4	0.17	4	0.17	3.92	1	1948-03-01
5	4670	HNRNPM	2	IPI:IPI00171903.2	5,4	3588-1,3587-1	2.83	0.38	2.83	0.35	3.58	0.15	3.58	0.15	-0.2	1		1	3588-1	4	0.54	4	0.5	4	0.17	4	0.17	2.63	1	1948-03-01
4	27161	EIF2C2	2	IPI:IPI00745433.2	5,2	3588-1,3587-1	2.67	0.36	2.67	0.33	3.56	0.15	3.56	0.15	0.26	1		4	3587-1	4	0.54	4	0.5	4	0.17	4	0.17	3.87	1	1948-12-01
4	6223	RPS19	2	IPI:IPI00215780.5	5,2	3588-1,3587-1	2.67	0.36	2.67	0.33	3.56	0.15	3.56	0.15	0.89	1		1	3587-1	4	0.54	4	0.5	4	0.17	4	0.17	3.92	1	1948-03-01
6	220988	HNRNPA3	2	IPI:IPI00419373.1	6,5	3588-1,3587-1	2.95	0.4	2.95	0.37	3.55	0.15	3.55	0.15	0.99	1		1	3587-1	4	0.54	4	0.5	4	0.17	4	0.17	3.92	1	1948-03-01
4	5725	PTBP1	2	IPI:IPI00179964.5	2,5	3588-1,3587-1	2.72	0.37	2.72	0.34	3.7	0.15	3.7	0.15	0.15	1		1	3587-1	4	0.54	4	0.5	4	0.17	4	0.17	3.92	1	1948-03-01
2	3945	LDHB	1	IPI:IPI00219217.3	2	3588-1	3.7	0.5	3.7	0.46	3.7	0.15	3.7	0.15	3.31	1		1	3587-1	4	0.54	4	0.5	4	0.17	4	0.17	3.92	1	1948-03-01
2	23107	MRPS27	2	IPI:IPI00022002.6	2,1	3588-1,3587-1	2.25	0.3	2.25	0.28	3.58	0.15	3.58	0.15	1.23	1		2	3587-1	4	0.54	4	0.5	4	0.17	4	0.17	4.51	1	1948-06-01
3	3308	HSPA4	2	IPI:IPI00002966.2	2,3	3588-1,3587-1	2.5	0.34	2.5	0.31	3.62	0.15	3.62	0.15	0.19	1		1	3587-1	4	0.54	4	0.5	4	0.17	4	0.17	3.92	1	1948-03-01
2	IPI:IPI00911039.1	-	2	IPI:IPI00911039.1	1,2	3588-1,3587-1	2.25	0.3	2.25	0.28	3.58	0.15	3.58	0.15	1.46	1		1	3587-1	4	0.54	4	0.5	4	0.17	4	0.17	3.92	1	1948-03-01
1	10398	MYL9	2	IPI:IPI00030929.4	1,1	3588-1,3587-1	1.92	0.26	1.92	0.24	3.69	0.15	3.69	0.15	1.02	1		1	3587-1	4	0.54	4	0.5	4	0.17	4	0.17	1.15	1	1948-03-01
5	6238	RRBP1	2	IPI:IPI00215743.3	7,3	3588-1,3587-1	2.74	0.37	2.74	0.34	3.35	0.14	3.35	0.14	0.2	1		1	3587-1	4	0.54	4	0.5	4	0.17	4	0.17	2.63	1	1948-03-01
8	9349	RPL23	2	IPI:IPI00010153.5	8,8	3588-1,3587-1	3.1	0.42	3.1	0.39	3.39	0.14	3.39	0.14	0.94	1		1	3587-1	4	0.54	4	0.5	4	0.17	4	0.17	3.92	1	1948-03-01
6	6191	RPS4X	2	IPI:IPI00217030.1	5,6	3588-1,3587-1	2.91	0.39	2.91	0.36	3.45	0.14	3.45	0.14	0.41	1		1	3587-1	4	0.54	4	0.5	4	0.17	4	0.17	3.92	1	1948-03-01
6	6187	RPS2	2	IPI:IPI00013485.3	5,7	3588-1,3587-1	2.82	0.38	2.82	0.35	3.26	0.14	3.26	0.14	0.54	1		11,6	3588-1,3587-1	3.37	0.45	3.37	0.42	3.78	0.16	3.78	0.16	0.74	1	38/48
3	6421	SFPQ	2	IPI:IPI00010740.1	4,2	3588-1,3587-1	2.4	0.32	2.4	0.3	3.33	0.14	3.33	0.14	0.82	1		12,6	3588-1,3587-1	3.42	0.46	3.42	0.43	3.9	0.16	3.9	0.16	0.64	1	37/48
5	6204	RPS10	2	IPI:IPI00008438.1	4,5	3588-1,3587-1	2.74	0.37	2.74	0.34	3.35	0.14	3.35	0.14	1.07	1		8,13	3588-1,3587-1	3.54	0.48	3.54	0.44	3.78	0.16	3.78	0.16	1.81	1	42/48
4	22907	DHX30	2	IPI:IPI00411733.4,IPI:IPI00164906.4	4,3	3588-1,3587-1	2.62	0.35	2.62	0.33	3.42	0.14	3.42	0.14	0.06	1		7,5	3588-1,3587-1	3.1	0.42	3.1	0.39	3.92	0.16	3.92	0.16	0.56	1	30/48
4	4686	NCBP1	2	IPI:IPI00019380.1	4,3	3588-1,3587-1	2.62	0.35	2.62	0.33	3.42	0.14	3.42	0.14	0.34	1		8,6	3588-1,3587-1	3.14	0.42	3.14	0.39	3.73	0.16	3.73	0.16	0.97	1	34/48
4	9919	SEC16A	1	IPI:IPI00031242.9	4	3588-1	3.36	0.45	3.36	0.42	3.36	0.14	3.36	0.14	2.98	1		5,4	3588-1,3587-1	2.78	0.37	2.89	0.36	3.47	0.14	3.74	0.16	0.69	1.08	31/48
3	293	SLC25A6	2	IPI:IPI00291467.7	4,2	3588-1,3587-1	2.4	0.32	2.4	0.3	3.33	0.14	3.33	0.14	1.33	1		6,14	3588-1,3587-1	3.46	0.47	3.46	0.43	3.79	0.16	3.79	0.16	1.12	1	40/48
4	6201	RPS7	2	IPI:IPI00013415.1	3,4	3588-1,3587-1	2.62	0.35	2.62	0.33	3.42	0.14	3.42	0.14	0.81	1		5,3	3588-1,3587-1	2.77	0.37	2.77	0.35	3.84	0.16	3.84	0.16	1.79	1	25/48
2	56886	UGCGL1	2	IPI:IPI00024466.2	3,1	3588-1,3587-1	2.19	0.3	2.19	0.27	3.39	0.14	3.39	0.14	0.73	1		3	3588-1	3.79	0.51	3.79	0.47	3.79	0.16	3.79	0.16	3.35	1	1948-10-01
4	51637	C14orf166	2	IPI:IPI00006980.1	3,4	3588-1,3587-1	2.62	0.35	2.62	0.33	3.42	0.14	3.42	0.14	0.77	1		3,1	3588-1,3587-1	2.31	0.31	2.31	0.29	3.78	0.16	3.78	0.16	1.55	1	18/48
4	10236	HNRNPR	2	IPI:IPI00012074.3	3,5	3588-1,3587-1	2.62	0.35	2.62	0.33	3.42	0.14	3.42	0.14	0.13	1		3,2	3588-1,3587-1	2.56	0.35	2.56	0.32	3.78	0.16	3.78	0.16	1.52	1	22/48
3	2597	GAPDH	2	IPI:IPI00219018.7	2,4	3588-1,3587-1	2.4	0.32	2.4	0.3	3.33	0.14	3.33	0.14	0.79	1		3,4	3588-1,3587-1	2.77	0.37	2.77	0.35	3.84	0.16	3.84	0.16	1.38	1	25/48
3	9530	BAG4	2	IPI:IPI00030695.1	2,3	3588-1,3587-1	2.4	0.32	2.4	0.3	3.33	0.14	3.33	0.14	0.67	1		3,2	3588-1,3587-1	2.56	0.35	2.56	0.32	3.78	0.16	3.78	0.16	2.21	1	22/48
2	1939	LGTN	1	IPI:IPI00013160.2	2	3588-1	3.46	0.47	3.46	0.43	3.46	0.14	3.46	0.14	1.18	1		3,8	3588-1,3587-1	2.95	0.4	3.05	0.38	3.55	0.15	3.8	0.16	2.15	1.07	33/48
4	10643	IGF2BP3	2	IPI:IPI00658000.2,IPI:IPI00165467.9	3,4	3588-1,3587-1	2.62	0.35	2.62	0.33	3.42	0.14	3.42	0.14	0.67	1		3,2	3588-1,3587-1	2.56	0.35	2.56	0.32	3.78	0.16	3.78	0.16	1.73	1	22/48
2	5093	PCBP1	1	IPI:IPI00016610.2	2	3588-1	3.26	0.44	3.26	0.41	3.26	0.14	3.26	0.14	2.84	1		2,1	3588-1,3587-1	2.31	0.31	2.31	0.29	3.78	0.16	3.78	0.16	1.92	1	18/48
2	4646	MYO6	1	IPI:IPI00008455.1	2	3588-1	3.46	0.47	3.46	0.43	3.46	0.14	3.46	0.14	1.72	1		9,12	3588-1,3587-1	3.51	0.47	3.51	0.44	3.71	0.15	3.71	0.15	0.45	1	43/48
2	7011	TEP1	2	IPI:IPI00294519.2	2,2	3588-1,3587-1	2.14	0.29	2.14	0.27	3.24	0.14	3.24	0.14	0.62	1		7,4	3588-1,3587-1	3	0.4	3	0.38	3.67	0.15	3.67	0.15	0.37	1	32/48
2	149224	RPS7P4	2	IPI:IPI00008293.4	2,1	3588-1,3587-1	2.14	0.29	2.14	0.27	3.24	0.14	3.24	0.14	1.43	1		9,8	3588-1,3587-1	3.33	0.45	3.33	0.42	3.69	0.15	3.69	0.15	1.29	1	39/48
3	3009	HIST1H1B	2	IPI:IPI00217468.3	2,3	3588-1,3587-1	2.45	0.33	2.45	0.31	3.46	0.14	3.46	0.14	1.5	1		6,3	3588-1,3587-1	2.55	0.34	2.79	0.35	2.91	0.12	3.49	0.15	-0.22	1.2	37/48
1	1984	EIF5A	1	IPI:IPI00376005.2	1	3588-1	3.46	0.47	3.46	0.43	3.46	0.14	3.46	0.14	2.43	1		6	3588-1	3.46	0.47	3.5	0.44	3.46	0.14	3.5	0.15	0.04	1.02	24/48
1	131474	CHCHD4	1	IPI:IPI00177428.1	1	3588-1	3.46	0.47	3.46	0.43	3.46	0.14	3.46	0.14	3.29	1		6,2	3588-1,3587-1	2.72	0.37	2.72	0.34	3.7	0.15	3.7	0.15	0.69	1	26/48
3	10399	GNB2L1	2	IPI:IPI00641950.4	1,4	3588-1,3587-1	2.4	0.32	2.4	0.3	3.33	0.14	3.33	0.14	1.8	1		5,4	3588-1,3587-1	2.83	0.38	2.83	0.35	3.58	0.15	3.58	0.15	-0.2	1	30/48
1	51129	ANGPTL4	1	IPI:IPI00153060.4	1	3588-1	3.46	0.47	3.46	0.43	3.46	0.14	3.46	0.14	1.78	1		5,2	3588-1,3587-1	2.67	0.36	2.67	0.33	3.56	0.15	3.56	0.15	0.26	1	27/48
1	65080	MRPL44	1	IPI:IPI00009680.3	1	3588-1	3.46	0.47	3.46	0.43	3.46	0.14	3.46	0.14	3.29	1		5,2	3588-1,3587-1	2.67	0.36	2.67	0.33	3.56	0.15	3.56	0.15	0.89	1	27/48
1	113251	LARP4	2	IPI:IPI00395347.3	1,1	3588-1,3587-1	1.85	0.25	1.85	0.23	3.43	0.14	3.43	0.14	1.08	1		6,5	3588-1,3587-1	2.95	0.4	2.95	0.37	3.55	0.15	3.55	0.15	0.99	1	33/48
1	6510	SLC1A5	2	IPI:IPI00019472.4	1,1	3588-1,3587-1	1.85	0.25	1.85	0.23	3.43	0.14	3.43	0.14	0.33	1		2,5	3588-1,3587-1	2.72	0.37	2.72	0.34	3.7	0.15	3.7	0.15	0.15	1	26/48
1	4026	LPP	1	IPI:IPI00023704.1	1	3588-1	3.46	0.47	3.46	0.43	3.46	0.14	3.46	0.14	1.32	1		2	3588-1	3.7	0.5	3.7	0.46	3.7	0.15	3.7	0.15	3.31	1	1948-07-01
1	9997	SCO2	1	IPI:IPI00014458.1	1	3588-1	3.46	0.47	3.46	0.43	3.46	0.14	3.46	0.14	3.29	1		2,1	3588-1,3587-1	2.25	0.3	2.25	0.28	3.58	0.15	3.58	0.15	1.23	1	19/48
1	IPI:IPI00293975.5	-	1	IPI:IPI00293975.5	1	3588-1	3.46	0.47	3.46	0.43	3.46	0.14	3.46	0.14	3.29	1		2,3	3588-1,3587-1	2.5	0.34	2.5	0.31	3.62	0.15	3.62	0.15	0.19	1	23/48
1	10097	ACTR2	1	IPI:IPI00005159.3	1	3588-1	3.46	0.47	3.46	0.43	3.46	0.14	3.46	0.14	3.29	1		1,2	3588-1,3587-1	2.25	0.3	2.25	0.28	3.58	0.15	3.58	0.15	1.46	1	19/48
1	55832	CAND1	1	IPI:IPI00100160.3	1	3588-1	3.46	0.47	3.46	0.43	3.46	0.14	3.46	0.14	2.43	1		1,1	3588-1,3587-1	1.92	0.26	1.92	0.24	3.69	0.15	3.69	0.15	1.02	1	13/48
1	3856	KRT8	1	IPI:IPI00554648.3	1	3588-1	3.46	0.47	3.46	0.43	3.46	0.14	3.46	0.14	3.29	1		7,3	3588-1,3587-1	2.74	0.37	2.74	0.34	3.35	0.14	3.35	0.14	0.2	1	32/48
1	3035	HARS	1	IPI:IPI00021808.3	1	3588-1	3.46	0.47	3.46	0.43	3.46	0.14	3.46	0.14	1.78	1		8,8	3588-1,3587-1	3.1	0.42	3.1	0.39	3.39	0.14	3.39	0.14	0.94	1	40/48
3	1665	DHX15	2	IPI:IPI00396435.3	1,4	3588-1,3587-1	2.4	0.32	2.4	0.3	3.33	0.14	3.33	0.14	0.26	1		5,6	3588-1,3587-1	2.91	0.39	2.91	0.36	3.45	0.14	3.45	0.14	0.41	1	34/48
5	3301	DNAJA1	1	IPI:IPI00012535.1	5	3587-1	3.38	0.46	3.38	0.42	3.38	0.14	3.38	0.14	2.75	1		5,7	3588-1,3587-1	2.82	0.38	2.82	0.35	3.26	0.14	3.26	0.14	0.54	1	36/48
2	5688	PSMA7	1	IPI:IPI00024175.3	2	3587-1	3.26	0.44	3.26	0.41	3.26	0.14	3.26	0.14	3.13	1		4,2	3588-1,3587-1	2.4	0.32	2.4	0.3	3.33	0.14	3.33	0.14	0.82	1	25/48
1	7414	VCL	1	IPI:IPI00291175.7	1	3587-1	2.31	0.31	3.24	0.41	2.31	0.1	3.24	0.14	-0.12	1.97		4,5	3588-1,3587-1	2.74	0.37	2.74	0.34	3.35	0.14	3.35	0.14	1.07	1	32/48
1	221547;5901	RANP1;RAN	1	IPI:IPI00643041.3	1	3587-1	3.46	0.47	3.46	0.43	3.46	0.14	3.46	0.14	3.29	1		4,3	3588-1,3587-1	2.62	0.35	2.62	0.33	3.42	0.14	3.42	0.14	0.06	1	28/48
1	5445	PON2	1	IPI:IPI00014958.1	1	3587-1	3.46	0.47	3.46	0.43	3.46	0.14	3.46	0.14	3.29	1		4,3	3588-1,3587-1	2.62	0.35	2.62	0.33	3.42	0.14	3.42	0.14	0.34	1	28/48
1	9361	LONP1	1	IPI:IPI00005158.1	1	3587-1	3.46	0.47	3.46	0.43	3.46	0.14	3.46	0.14	0.79	1		4	3588-1	3.36	0.45	3.36	0.42	3.36	0.14	3.36	0.14	2.98	1	17/48
1	54625	PARP14	1	IPI:IPI00291215.6	1	3587-1	3.46	0.47	3.46	0.43	3.46	0.14	3.46	0.14	3.29	1		4,2	3588-1,3587-1	2.4	0.32	2.4	0.3	3.33	0.14	3.33	0.14	1.33	1	25/48
1	29119	CTNNA3	1	IPI:IPI00001712.2	1	3587-1	3.46	0.47	3.46	0.43	3.46	0.14	3.46	0.14	1.78	1		3,4	3588-1,3587-1	2.62	0.35	2.62	0.33	3.42	0.14	3.42	0.14	0.81	1	28/48
7	3187	HNRNPH1	2	IPI:IPI00013881.6	7,7	3588-1,3587-1	2.82	0.38	2.82	0.35	3.02	0.13	3.02	0.13	0.96	1		3,1	3588-1,3587-1	2.19	0.3	2.19	0.27	3.39	0.14	3.39	0.14	0.73	1	20/48
10	84790	TUBA1C	2	IPI:IPI00166768.3,IPI:IPI00218343.4	10,9	3588-1,3587-1	3.19	0.43	3.19	0.4	3.23	0.13	3.23	0.13	2.19	1		3,4	3588-1,3587-1	2.62	0.35	2.62	0.33	3.42	0.14	3.42	0.14	0.77	1	28/48
4	6207	RPS13	2	IPI:IPI00221089.5	4,3	3588-1,3587-1	2.49	0.34	2.49	0.31	3.1	0.13	3.1	0.13	0.8	1		3,5	3588-1,3587-1	2.62	0.35	2.62	0.33	3.42	0.14	3.42	0.14	0.13	1	28/48
6	6143	RPL19	2	IPI:IPI00025329.1	9,2	3588-1,3587-1	2.79	0.38	2.79	0.35	3.18	0.13	3.18	0.13	2.18	1		2,4	3588-1,3587-1	2.4	0.32	2.4	0.3	3.33	0.14	3.33	0.14	0.79	1	25/48
6	8531	CSDA	2	IPI:IPI00031801.4	6,6	3588-1,3587-1	2.75	0.37	2.75	0.34	3.09	0.13	3.09	0.13	0.09	1		2,3	3588-1,3587-1	2.4	0.32	2.4	0.3	3.33	0.14	3.33	0.14	0.67	1	25/48
3	26523	EIF2C1	2	IPI:IPI00007736.5	3,3	3588-1,3587-1	2.31	0.31	2.31	0.29	3.08	0.13	3.08	0.13	0.57	1		2	3588-1	3.46	0.47	3.46	0.43	3.46	0.14	3.46	0.14	1.18	1	1948-08-01
3	162	AP1B1	2	IPI:IPI00328257.4	3,2	3588-1,3587-1	2.31	0.31	2.31	0.29	3.08	0.13	3.08	0.13	1.02	1		3,4	3588-1,3587-1	2.62	0.35	2.62	0.33	3.42	0.14	3.42	0.14	0.67	1	28/48
3	10483	SEC23B	1	IPI:IPI00017376.2	3	3588-1	3.1	0.42	3.1	0.39	3.1	0.13	3.1	0.13	3.32	1		2	3588-1	3.26	0.44	3.26	0.41	3.26	0.14	3.26	0.14	2.84	1	1948-09-01
4	3182	HNRNPAB	2	IPI:IPI00106509.3,IPI:IPI00334587.1	3,5	3588-1,3587-1	2.53	0.34	2.53	0.32	3.2	0.13	3.2	0.13	0.31	1		2	3588-1	3.46	0.47	3.46	0.43	3.46	0.14	3.46	0.14	1.72	1	1948-08-01
2	23450	SF3B3	2	IPI:IPI00300371.5	3,1	3588-1,3587-1	2.09	0.28	2.09	0.26	3.08	0.13	3.08	0.13	0.4	1		2,2	3588-1,3587-1	2.14	0.29	2.14	0.27	3.24	0.14	3.24	0.14	0.62	1	21/48
4	3178	HNRNPA1	2	IPI:IPI00215965.2	3,5	3588-1,3587-1	2.53	0.34	2.53	0.32	3.2	0.13	3.2	0.13	0.73	1		2,1	3588-1,3587-1	2.14	0.29	2.14	0.27	3.24	0.14	3.24	0.14	1.43	1	21/48
3	170506	DHX36	2	IPI:IPI00027415.2	2,3	3588-1,3587-1	2.31	0.31	2.31	0.29	3.08	0.13	3.08	0.13	0.31	1		2,3	3588-1,3587-1	2.45	0.33	2.45	0.31	3.46	0.14	3.46	0.14	1.5	1	24/48
2	87178	PNPT1	2	IPI:IPI00744711.2	2,1	3588-1,3587-1	2.09	0.28	2.09	0.26	3.08	0.13	3.08	0.13	1.1	1		1	3588-1	3.46	0.47	3.46	0.43	3.46	0.14	3.46	0.14	2.43	1	1948-04-01
3	6389	SDHA	1	IPI:IPI00217143.3,IPI:IPI00305166.2	3	3588-1	3	0.4	3	0.38	3	0.13	3	0.13	3.27	1		1	3588-1	3.46	0.47	3.46	0.43	3.46	0.14	3.46	0.14	3.29	1	1948-04-01
5	388344	RPL13P12	1	IPI:IPI00397611.2	5	3588-1	3.16	0.43	3.16	0.4	3.16	0.13	3.16	0.13	2.76	1		1,4	3588-1,3587-1	2.4	0.32	2.4	0.3	3.33	0.14	3.33	0.14	1.8	1	25/48
3	6193	RPS5	2	IPI:IPI00008433.4	2,3	3588-1,3587-1	2.31	0.31	2.31	0.29	3.08	0.13	3.08	0.13	1.39	1		1	3588-1	3.46	0.47	3.46	0.43	3.46	0.14	3.46	0.14	1.78	1	1948-04-01
2	6142	RPL18A	2	IPI:IPI00026202.1	2,2	3588-1,3587-1	2.09	0.28	2.09	0.26	3.08	0.13	3.08	0.13	0.58	1		1	3588-1	3.46	0.47	3.46	0.43	3.46	0.14	3.46	0.14	3.29	1	1948-04-01
2	220885;3921	RPSAP15;RPSA	2	IPI:IPI00411639.1,IPI:IPI00413108.4	1,3	3588-1,3587-1	2.09	0.28	2.09	0.26	3.08	0.13	3.08	0.13	1	1		1,1	3588-1,3587-1	1.85	0.25	1.85	0.23	3.43	0.14	3.43	0.14	1.08	1	14/48
1	7965	AIMP2	2	IPI:IPI00011916.1	1,1	3588-1,3587-1	1.79	0.24	1.79	0.22	3.2	0.13	3.2	0.13	0.82	1		1,1	3588-1,3587-1	1.85	0.25	1.85	0.23	3.43	0.14	3.43	0.14	0.33	1	14/48
1	54927	CHCHD3	1	IPI:IPI00015833.1	1	3588-1	3.1	0.42	3.1	0.39	3.1	0.13	3.1	0.13	2.23	1		1	3588-1	3.46	0.47	3.46	0.43	3.46	0.14	3.46	0.14	1.32	1	1948-04-01
1	64087	MCCC2	1	IPI:IPI00784044.1	1	3588-1	3.1	0.42	3.1	0.39	3.1	0.13	3.1	0.13	2.9	1		1	3588-1	3.46	0.47	3.46	0.43	3.46	0.14	3.46	0.14	3.29	1	1948-04-01
1	4832	NME3	1	IPI:IPI00012315.2	1	3588-1	3.1	0.42	3.1	0.39	3.1	0.13	3.1	0.13	1.7	1		1	3588-1	3.46	0.47	3.46	0.43	3.46	0.14	3.46	0.14	3.29	1	1948-04-01
1	9939	RBM8A	1	IPI:IPI00001757.1	1	3588-1	3.1	0.42	3.1	0.39	3.1	0.13	3.1	0.13	2.23	1		1	3588-1	3.46	0.47	3.46	0.43	3.46	0.14	3.46	0.14	3.29	1	1948-04-01
1	4720	NDUFS2	1	IPI:IPI00025239.2	1	3588-1	3.1	0.42	3.1	0.39	3.1	0.13	3.1	0.13	2.23	1		1	3588-1	3.46	0.47	3.46	0.43	3.46	0.14	3.46	0.14	2.43	1	1948-04-01
2	6631	SNRPC	2	IPI:IPI00013396.3	1,2	3588-1,3587-1	2.09	0.28	2.09	0.26	3.08	0.13	3.08	0.13	1.14	1		1	3588-1	3.46	0.47	3.46	0.43	3.46	0.14	3.46	0.14	3.29	1	1948-04-01
1	6281	S100A10	1	IPI:IPI00183695.9	1	3588-1	3.1	0.42	3.1	0.39	3.1	0.13	3.1	0.13	2.23	1		1	3588-1	3.46	0.47	3.46	0.43	3.46	0.14	3.46	0.14	1.78	1	1948-04-01
2	5518	PPP2R1A	1	IPI:IPI00168184.8,IPI:IPI00554737.3	2	3588-1	3.1	0.42	3.1	0.39	3.1	0.13	3.1	0.13	2.23	1		1,4	3588-1,3587-1	2.4	0.32	2.4	0.3	3.33	0.14	3.33	0.14	0.26	1	25/48
1	9123	SLC16A3	2	IPI:IPI00006666.1	1,1	3588-1,3587-1	1.79	0.24	1.79	0.22	3.2	0.13	3.2	0.13	0.57	1		5	3587-1	3.38	0.46	3.38	0.42	3.38	0.14	3.38	0.14	2.75	1	21/48
1	23193	GANAB	1	IPI:IPI00011454.1	1	3588-1	3.1	0.42	3.1	0.39	3.1	0.13	3.1	0.13	2.23	1		2	3587-1	3.26	0.44	3.26	0.41	3.26	0.14	3.26	0.14	3.13	1	1948-09-01
1	3853	KRT6A	2	IPI:IPI00300725.7	1,1	3588-1,3587-1	1.79	0.24	1.79	0.22	3.2	0.13	3.2	0.13	0.94	1		1	3587-1	2.31	0.31	3.24	0.41	2.31	0.1	3.24	0.14	-0.12	1.97	1948-09-01
1	7812	CSDE1	2	IPI:IPI00470891.2	1,1	3588-1,3587-1	1.73	0.23	1.73	0.22	3	0.13	3	0.13	0.03	1		1	3587-1	3.46	0.47	3.46	0.43	3.46	0.14	3.46	0.14	3.29	1	1948-04-01
1	81855	SFXN3	1	IPI:IPI00793874.1	1	3588-1	3.1	0.42	3.1	0.39	3.1	0.13	3.1	0.13	2.9	1		1	3587-1	3.46	0.47	3.46	0.43	3.46	0.14	3.46	0.14	3.29	1	1948-04-01
1	5111	PCNA	2	IPI:IPI00021700.3	1,1	3588-1,3587-1	1.73	0.23	1.73	0.22	3	0.13	3	0.13	0.49	1		1	3587-1	3.46	0.47	3.46	0.43	3.46	0.14	3.46	0.14	0.79	1	1948-04-01
1	9551	ATP5J2	2	IPI:IPI00219291.5	1,1	3588-1,3587-1	1.73	0.23	1.73	0.22	3	0.13	3	0.13	0.51	1		1	3587-1	3.46	0.47	3.46	0.43	3.46	0.14	3.46	0.14	3.29	1	1948-04-01
1	51639	SF3B14	2	IPI:IPI00032827.1	1,1	3588-1,3587-1	1.79	0.24	1.79	0.22	3.2	0.13	3.2	0.13	1.29	1		1	3587-1	3.46	0.47	3.46	0.43	3.46	0.14	3.46	0.14	1.78	1	1948-04-01
1	79784	MYH14	1	IPI:IPI00029818.5	1	3588-1	3.1	0.42	3.1	0.39	3.1	0.13	3.1	0.13	2.23	1		7,7	3588-1,3587-1	2.82	0.38	2.82	0.35	3.02	0.13	3.02	0.13	0.96	1	42/48
2	8661	EIF3A	2	IPI:IPI00029012.1	1,2	3588-1,3587-1	2.09	0.28	2.09	0.26	3.08	0.13	3.08	0.13	-0.01	1		10,9	3588-1,3587-1	3.19	0.43	3.19	0.4	3.23	0.13	3.23	0.13	2.19	1	47/48
1	57402	S100A14	1	IPI:IPI00010214.1	1	3588-1	3.1	0.42	3.1	0.39	3.1	0.13	3.1	0.13	2.23	1		4,3	3588-1,3587-1	2.49	0.34	2.49	0.31	3.1	0.13	3.1	0.13	0.8	1	31/48
1	9053	MAP7	1	IPI:IPI00020771.2	1	3588-1	3.1	0.42	3.1	0.39	3.1	0.13	3.1	0.13	2.9	1		9,2	3588-1,3587-1	2.79	0.38	2.79	0.35	3.18	0.13	3.18	0.13	2.18	1	37/48
1	23132	RAD54L2	1	IPI:IPI00294787.4	1	3588-1	3.1	0.42	3.1	0.39	3.1	0.13	3.1	0.13	2.9	1		6,6	3588-1,3587-1	2.75	0.37	2.75	0.34	3.09	0.13	3.09	0.13	0.09	1	38/48
2	7531	YWHAE	1	IPI:IPI00000816.1	2	3587-1	2.31	0.31	3.19	0.4	2.31	0.1	3.19	0.13	0.01	1.91		3,3	3588-1,3587-1	2.31	0.31	2.31	0.29	3.08	0.13	3.08	0.13	0.57	1	27/48
2	4478	MSN	1	IPI:IPI00219365.3	2	3587-1	3.1	0.42	3.1	0.39	3.1	0.13	3.1	0.13	0.21	1		3,2	3588-1,3587-1	2.31	0.31	2.31	0.29	3.08	0.13	3.08	0.13	1.02	1	27/48
1	5691	PSMB3	1	IPI:IPI00028004.2	1	3587-1	3.1	0.42	3.1	0.39	3.1	0.13	3.1	0.13	2.9	1		3	3588-1	3.1	0.42	3.1	0.39	3.1	0.13	3.1	0.13	3.32	1	15/48
1	7536	SF1	1	IPI:IPI00294627.3	1	3587-1	3.1	0.42	3.1	0.39	3.1	0.13	3.1	0.13	1.85	1		3,5	3588-1,3587-1	2.53	0.34	2.53	0.32	3.2	0.13	3.2	0.13	0.31	1	30/48
1	10291	SF3A1	1	IPI:IPI00017451.1	1	3587-1	3.1	0.42	3.1	0.39	3.1	0.13	3.1	0.13	1.7	1		3,1	3588-1,3587-1	2.09	0.28	2.09	0.26	3.08	0.13	3.08	0.13	0.4	1	22/48
8	3303;3304	HSPA1A;HSPA1B	2	IPI:IPI00304925.5	8,8	3588-1,3587-1	2.86	0.39	2.86	0.36	2.88	0.12	2.88	0.12	0.17	1		3,5	3588-1,3587-1	2.53	0.34	2.53	0.32	3.2	0.13	3.2	0.13	0.73	1	30/48
6	3190	HNRNPK	2	IPI:IPI00216049.1	7,4	3588-1,3587-1	2.65	0.36	2.65	0.33	2.87	0.12	2.87	0.12	0.43	1		2,3	3588-1,3587-1	2.31	0.31	2.31	0.29	3.08	0.13	3.08	0.13	0.31	1	27/48
3	23196	FAM120A	2	IPI:IPI00039626.3	5,1	3588-1,3587-1	2.26	0.3	2.26	0.28	2.96	0.12	2.96	0.12	-0.03	1		2,1	3588-1,3587-1	2.09	0.28	2.09	0.26	3.08	0.13	3.08	0.13	1.1	1	22/48
6	3305	HSPA1L	2	IPI:IPI00301277.1	5,6	3588-1,3587-1	2.62	0.35	2.62	0.33	2.79	0.12	2.79	0.12	0.33	1		3	3588-1	3	0.4	3	0.38	3	0.13	3	0.13	3.27	1	16/48
5	292	SLC25A5	2	IPI:IPI00007188.5	4,5	3588-1,3587-1	2.51	0.34	2.51	0.31	2.82	0.12	2.82	0.12	1.05	1		5	3588-1	3.16	0.43	3.16	0.4	3.16	0.13	3.16	0.13	2.76	1	24/48
3	6780	STAU1	2	IPI:IPI00000001.2	4,2	3588-1,3587-1	2.23	0.3	2.23	0.28	2.88	0.12	2.88	0.12	0.3	1		2,3	3588-1,3587-1	2.31	0.31	2.31	0.29	3.08	0.13	3.08	0.13	1.39	1	27/48
3	143	PARP4	2	IPI:IPI00296909.3	4,2	3588-1,3587-1	2.26	0.3	2.26	0.28	2.96	0.12	2.96	0.12	0.01	1		2,2	3588-1,3587-1	2.09	0.28	2.09	0.26	3.08	0.13	3.08	0.13	0.58	1	22/48
5	6130	RPL7A	2	IPI:IPI00299573.1	5,4	3588-1,3587-1	2.51	0.34	2.51	0.31	2.82	0.12	2.82	0.12	0.28	1		1,3	3588-1,3587-1	2.09	0.28	2.09	0.26	3.08	0.13	3.08	0.13	1	1	22/48
4	6129;100130892	RPL7;RPL7P32	2	IPI:IPI00030179.3	4,4	3588-1,3587-1	2.37	0.32	2.37	0.3	2.82	0.12	2.82	0.12	0.31	1		1,1	3588-1,3587-1	1.79	0.24	1.79	0.22	3.2	0.13	3.2	0.13	0.82	1	15/48
3	IPI:IPI00176692.7	-	2	IPI:IPI00176692.7	3,3	3588-1,3587-1	2.19	0.3	2.19	0.27	2.77	0.12	2.77	0.12	0.8	1		1	3588-1	3.1	0.42	3.1	0.39	3.1	0.13	3.1	0.13	2.23	1	1948-05-01
3	LOC26010	LOC26010	1	IPI:IPI00023532.9	3	3588-1	2.91	0.39	2.91	0.36	2.91	0.12	2.91	0.12	2.89	1		1	3588-1	3.1	0.42	3.1	0.39	3.1	0.13	3.1	0.13	2.9	1	1948-05-01
2	10294	DNAJA2	2	IPI:IPI00032406.1	3,1	3588-1,3587-1	2	0.27	2	0.25	2.83	0.12	2.83	0.12	0.76	1		1	3588-1	3.1	0.42	3.1	0.39	3.1	0.13	3.1	0.13	1.7	1	1948-05-01
3	387867	RPSAP12	2	IPI:IPI00398958.3	3,2	3588-1,3587-1	2.26	0.3	2.26	0.28	2.96	0.12	2.96	0.12	0.51	1		1	3588-1	3.1	0.42	3.1	0.39	3.1	0.13	3.1	0.13	2.23	1	1948-05-01
3	7184	HSP90B1	2	IPI:IPI00027230.3	3,2	3588-1,3587-1	2.23	0.3	2.23	0.28	2.88	0.12	2.88	0.12	1.4	1		1	3588-1	3.1	0.42	3.1	0.39	3.1	0.13	3.1	0.13	2.23	1	1948-05-01
3	92140	MTDH	2	IPI:IPI00328715.4	3,2	3588-1,3587-1	2.26	0.3	2.26	0.28	2.96	0.12	2.96	0.12	0.48	1		1,2	3588-1,3587-1	2.09	0.28	2.09	0.26	3.08	0.13	3.08	0.13	1.14	1	22/48
2	55342	STRBP	2	IPI:IPI00169430.2	3,1	3588-1,3587-1	2.04	0.27	2.04	0.26	2.96	0.12	2.96	0.12	1.08	1		1	3588-1	3.1	0.42	3.1	0.39	3.1	0.13	3.1	0.13	2.23	1	1948-05-01
5	6138	RPL15	2	IPI:IPI00470528.5	4,5	3588-1,3587-1	2.55	0.34	2.55	0.32	2.91	0.12	2.91	0.12	1.49	1		2	3588-1	3.1	0.42	3.1	0.39	3.1	0.13	3.1	0.13	2.23	1	1948-10-01
4	302	ANXA2	2	IPI:IPI00418169.3	3,4	3588-1,3587-1	2.41	0.32	2.41	0.3	2.9	0.12	2.9	0.12	2.17	1		1,1	3588-1,3587-1	1.79	0.24	1.79	0.22	3.2	0.13	3.2	0.13	0.57	1	15/48
3	3184	HNRNPD	2	IPI:IPI00028888.1	2,3	3588-1,3587-1	2.23	0.3	2.23	0.28	2.88	0.12	2.88	0.12	0.2	1		1	3588-1	3.1	0.42	3.1	0.39	3.1	0.13	3.1	0.13	2.23	1	1948-05-01
2	51631	LUC7L2	2	IPI:IPI00006932.4	2,1	3588-1,3587-1	2	0.27	2	0.25	2.83	0.12	2.83	0.12	0.89	1		1,1	3588-1,3587-1	1.79	0.24	1.79	0.22	3.2	0.13	3.2	0.13	0.94	1	15/48
2	2017	CTTN	1	IPI:IPI00029601.6	2	3588-1	2.83	0.38	2.83	0.35	2.83	0.12	2.83	0.12	3.17	1		1,1	3588-1,3587-1	1.73	0.23	1.73	0.22	3	0.13	3	0.13	0.03	1	16/48
3	6232	RPS27	2	IPI:IPI00397358.4	3,2	3588-1,3587-1	2.19	0.3	2.19	0.27	2.77	0.12	2.77	0.12	1.9	1		1	3588-1	3.1	0.42	3.1	0.39	3.1	0.13	3.1	0.13	2.9	1	1948-05-01
2	6224	RPS20	2	IPI:IPI00012493.1	2,1	3588-1,3587-1	2.04	0.27	2.04	0.26	2.96	0.12	2.96	0.12	0.86	1		1,1	3588-1,3587-1	1.73	0.23	1.73	0.22	3	0.13	3	0.13	0.49	1	16/48
3	6125	RPL5	2	IPI:IPI00000494.6	2,3	3588-1,3587-1	2.26	0.3	2.26	0.28	2.96	0.12	2.96	0.12	0.08	1		1,1	3588-1,3587-1	1.73	0.23	1.73	0.22	3	0.13	3	0.13	0.51	1	16/48
2	4841	NONO	2	IPI:IPI00304596.3	2,2	3588-1,3587-1	2	0.27	2	0.25	2.83	0.12	2.83	0.12	0.51	1		1,1	3588-1,3587-1	1.79	0.24	1.79	0.22	3.2	0.13	3.2	0.13	1.29	1	15/48
2	6432	SFRS7	2	IPI:IPI00003377.1	2,1	3588-1,3587-1	2	0.27	2	0.25	2.83	0.12	2.83	0.12	0.78	1		1	3588-1	3.1	0.42	3.1	0.39	3.1	0.13	3.1	0.13	2.23	1	1948-05-01
2	2314	FLII	1	IPI:IPI00031023.1	2	3588-1	2.83	0.38	2.83	0.35	2.83	0.12	2.83	0.12	1.59	1		1,2	3588-1,3587-1	2.09	0.28	2.09	0.26	3.08	0.13	3.08	0.13	-0.01	1	22/48
3	6230	RPS25	2	IPI:IPI00012750.3	2,3	3588-1,3587-1	2.19	0.3	2.19	0.27	2.77	0.12	2.77	0.12	0.81	1		1	3588-1	3.1	0.42	3.1	0.39	3.1	0.13	3.1	0.13	2.23	1	1948-05-01
4	6636	SNRPF	1	IPI:IPI00220528.6	4	3588-1	2.83	0.38	2.83	0.35	2.83	0.12	2.83	0.12	2.84	1		1	3588-1	3.1	0.42	3.1	0.39	3.1	0.13	3.1	0.13	2.9	1	1948-05-01
2	3191	HNRNPL	2	IPI:IPI00027834.3	1,2	3588-1,3587-1	2.04	0.27	2.04	0.26	2.96	0.12	2.96	0.12	0	1		1	3588-1	3.1	0.42	3.1	0.39	3.1	0.13	3.1	0.13	2.9	1	1948-05-01
2	8335;3012;8332;8969;8331;8330;8329;8336	HIST1H2AB;HIST1H2AE;HIST1H2AL;HIST1H2AG;HIST1H2AJ;HIST1H2AK;HIST1H2AI;HIST1H2AM	2	IPI:IPI00026272.2	1,2	3588-1,3587-1	2	0.27	2	0.25	2.83	0.12	2.83	0.12	1.31	1		2	3587-1	2.31	0.31	3.19	0.4	2.31	0.1	3.19	0.13	0.01	1.91	18/48
1	9898	UBAP2L	2	IPI:IPI00005416.5	1,1	3588-1,3587-1	1.68	0.23	1.68	0.21	2.82	0.12	2.82	0.12	0.08	1		2	3587-1	3.1	0.42	3.1	0.39	3.1	0.13	3.1	0.13	0.21	1	1948-10-01
1	213	ALB	2	IPI:IPI00022434.4	1,1	3588-1,3587-1	1.68	0.23	1.68	0.21	2.82	0.12	2.82	0.12	0.7	1		1	3587-1	3.1	0.42	3.1	0.39	3.1	0.13	3.1	0.13	2.9	1	1948-05-01
1	8801	SUCLG2	1	IPI:IPI00096066.2	1	3588-1	2.83	0.38	2.83	0.35	2.83	0.12	2.83	0.12	2.07	1		1	3587-1	3.1	0.42	3.1	0.39	3.1	0.13	3.1	0.13	1.85	1	1948-05-01
1	3030	HADHA	2	IPI:IPI00031522.2	1,1	3588-1,3587-1	1.51	0.2	1.67	0.21	2.29	0.1	2.79	0.12	-0.31	1.22		1	3587-1	3.1	0.42	3.1	0.39	3.1	0.13	3.1	0.13	1.7	1	1948-05-01
1	191	AHCY	1	IPI:IPI00012007.6	1	3588-1	2.62	0.35	2.77	0.35	2.62	0.11	2.77	0.12	0.66	1.12		8,8	3588-1,3587-1	2.86	0.39	2.86	0.36	2.88	0.12	2.88	0.12	0.17	1	47/48
1	10135	NAMPT	1	IPI:IPI00018873.1	1	3588-1	2.83	0.38	2.83	0.35	2.83	0.12	2.83	0.12	1.73	1		7,4	3588-1,3587-1	2.65	0.36	2.65	0.33	2.87	0.12	2.87	0.12	0.43	1	41/48
1	949	SCARB1	1	IPI:IPI00177968.2	1	3588-1	2.83	0.38	2.83	0.35	2.83	0.12	2.83	0.12	2.64	1		5,1	3588-1,3587-1	2.26	0.3	2.26	0.28	2.96	0.12	2.96	0.12	-0.03	1	28/48
1	5707	PSMD1	1	IPI:IPI00299608.3	1	3588-1	2.83	0.38	2.83	0.35	2.83	0.12	2.83	0.12	2.64	1		5,6	3588-1,3587-1	2.62	0.35	2.62	0.33	2.79	0.12	2.79	0.12	0.33	1	42/48
1	8239	USP9X	1	IPI:IPI00003964.4	1	3588-1	2.83	0.38	2.83	0.35	2.83	0.12	2.83	0.12	1.42	1		4,5	3588-1,3587-1	2.51	0.34	2.51	0.31	2.82	0.12	2.82	0.12	1.05	1	38/48
2	152663	RPL7AP27	2	IPI:IPI00075558.9	1,2	3588-1,3587-1	2.04	0.27	2.04	0.26	2.96	0.12	2.96	0.12	1.54	1		4,2	3588-1,3587-1	2.23	0.3	2.23	0.28	2.88	0.12	2.88	0.12	0.3	1	29/48
1	1738	DLD	1	IPI:IPI00015911.1	1	3588-1	2.83	0.38	2.83	0.35	2.83	0.12	2.83	0.12	2.07	1		4,2	3588-1,3587-1	2.26	0.3	2.26	0.28	2.96	0.12	2.96	0.12	0.01	1	28/48
1	27350	APOBEC3C	2	IPI:IPI00555878.1	1,1	3588-1,3587-1	1.68	0.23	1.68	0.21	2.82	0.12	2.82	0.12	1.05	1		5,4	3588-1,3587-1	2.51	0.34	2.51	0.31	2.82	0.12	2.82	0.12	0.28	1	38/48
1	10452	TOMM40	1	IPI:IPI00014053.3	1	3588-1	2.83	0.38	2.86	0.36	2.83	0.12	2.86	0.12	0.53	1.02		4,4	3588-1,3587-1	2.37	0.32	2.37	0.3	2.82	0.12	2.82	0.12	0.31	1	34/48
2	6227	RPS21	2	IPI:IPI00017448.1	1,2	3588-1,3587-1	2	0.27	2	0.25	2.83	0.12	2.83	0.12	0.96	1		3,3	3588-1,3587-1	2.19	0.3	2.19	0.27	2.77	0.12	2.77	0.12	0.8	1	30/48
1	9403	2014-09-15	1	IPI:IPI00030877.2	1	3588-1	2.83	0.38	2.83	0.35	2.83	0.12	2.83	0.12	1.73	1		3	3588-1	2.91	0.39	2.91	0.36	2.91	0.12	2.91	0.12	2.89	1	17/48
1	10908	PNPLA6	1	IPI:IPI00217600.6	1	3588-1	2.83	0.38	2.83	0.35	2.83	0.12	2.83	0.12	2.07	1		3,1	3588-1,3587-1	2	0.27	2	0.25	2.83	0.12	2.83	0.12	0.76	1	24/48
1	6182	MRPL12	1	IPI:IPI00005537.2	1	3588-1	2.83	0.38	2.83	0.35	2.83	0.12	2.83	0.12	2.64	1		3,2	3588-1,3587-1	2.26	0.3	2.26	0.28	2.96	0.12	2.96	0.12	0.51	1	28/48
2	5250	SLC25A3	2	IPI:IPI00022202.3	1,3	3588-1,3587-1	2	0.27	2	0.25	2.83	0.12	2.83	0.12	0.36	1		3,2	3588-1,3587-1	2.23	0.3	2.23	0.28	2.88	0.12	2.88	0.12	1.4	1	29/48
1	6390	SDHB	1	IPI:IPI00294911.1	1	3588-1	2.83	0.38	2.83	0.35	2.83	0.12	2.83	0.12	2.07	1		3,2	3588-1,3587-1	2.26	0.3	2.26	0.28	2.96	0.12	2.96	0.12	0.48	1	28/48
2	5520	PPP2R2A	1	IPI:IPI00332511.5	2	3587-1	2.95	0.4	2.95	0.37	2.95	0.12	2.95	0.12	1.82	1		3,1	3588-1,3587-1	2.04	0.27	2.04	0.26	2.96	0.12	2.96	0.12	1.08	1	23/48
2	10067	SCAMP3	1	IPI:IPI00306382.2	2	3587-1	2.95	0.4	2.95	0.37	2.95	0.12	2.95	0.12	1.79	1		4,5	3588-1,3587-1	2.55	0.34	2.55	0.32	2.91	0.12	2.91	0.12	1.49	1	37/48
1	3866	KRT15	1	IPI:IPI00290077.2	1	3587-1	2.83	0.38	2.83	0.35	2.83	0.12	2.83	0.12	1.42	1		3,4	3588-1,3587-1	2.41	0.32	2.41	0.3	2.9	0.12	2.9	0.12	2.17	1	33/48
1	84951	TNS4	1	IPI:IPI00170752.5	1	3587-1	2.83	0.38	2.83	0.35	2.83	0.12	2.83	0.12	2.64	1		2,3	3588-1,3587-1	2.23	0.3	2.23	0.28	2.88	0.12	2.88	0.12	0.2	1	29/48
1	4288	MKI67	1	IPI:IPI00004233.2	1	3587-1	2.83	0.38	2.83	0.35	2.83	0.12	2.83	0.12	0.89	1		2,1	3588-1,3587-1	2	0.27	2	0.25	2.83	0.12	2.83	0.12	0.89	1	24/48
1	IPI:IPI00240503.7	-	1	IPI:IPI00240503.7	1	3587-1	2.83	0.38	2.83	0.35	2.83	0.12	2.83	0.12	2.64	1		2	3588-1	2.83	0.38	2.83	0.35	2.83	0.12	2.83	0.12	3.17	1	1948-12-01
1	27335	EIF3K	1	IPI:IPI00033143.1	1	3587-1	2.83	0.38	2.83	0.35	2.83	0.12	2.83	0.12	1.73	1		3,2	3588-1,3587-1	2.19	0.3	2.19	0.27	2.77	0.12	2.77	0.12	1.9	1	30/48
1	5709	PSMD3	1	IPI:IPI00011603.2	1	3587-1	2.83	0.38	2.83	0.35	2.83	0.12	2.83	0.12	1.27	1		2,1	3588-1,3587-1	2.04	0.27	2.04	0.26	2.96	0.12	2.96	0.12	0.86	1	23/48
6	3852	KRT5	2	IPI:IPI00009867.3	6,6	3588-1,3587-1	2.5	0.34	2.5	0.31	2.55	0.11	2.55	0.11	0.34	1		2,3	3588-1,3587-1	2.26	0.3	2.26	0.28	2.96	0.12	2.96	0.12	0.08	1	28/48
7	6181	RPLP2	2	IPI:IPI00008529.1	4,10	3588-1,3587-1	2.7	0.36	2.7	0.34	2.75	0.11	2.75	0.11	0.43	1		2,2	3588-1,3587-1	2	0.27	2	0.25	2.83	0.12	2.83	0.12	0.51	1	24/48
5	54431	DNAJC10	2	IPI:IPI00293260.5	4,5	3588-1,3587-1	2.48	0.33	2.48	0.31	2.75	0.11	2.75	0.11	0.38	1		2,1	3588-1,3587-1	2	0.27	2	0.25	2.83	0.12	2.83	0.12	0.78	1	24/48
4	7273	TTN	2	IPI:IPI00023283.3	4,3	3588-1,3587-1	2.28	0.31	2.28	0.29	2.6	0.11	2.6	0.11	0.39	1		2	3588-1	2.83	0.38	2.83	0.35	2.83	0.12	2.83	0.12	1.59	1	1948-12-01
5	1915	EEF1A1	2	IPI:IPI00025447.8	6,3	3588-1,3587-1	2.48	0.33	2.48	0.31	2.75	0.11	2.75	0.11	1.71	1		2,3	3588-1,3587-1	2.19	0.3	2.19	0.27	2.77	0.12	2.77	0.12	0.81	1	30/48
3	6217	RPS16	2	IPI:IPI00221092.8	3,2	3588-1,3587-1	2.12	0.29	2.12	0.27	2.6	0.11	2.6	0.11	0.13	1		4	3588-1	2.83	0.38	2.83	0.35	2.83	0.12	2.83	0.12	2.84	1	24/48
4	5052	PRDX1	2	IPI:IPI00000874.1	3,5	3588-1,3587-1	2.34	0.32	2.34	0.29	2.74	0.11	2.74	0.11	1.79	1		1,2	3588-1,3587-1	2.04	0.27	2.04	0.26	2.96	0.12	2.96	0.12	0	1	23/48
3	6155	RPL27	2	IPI:IPI00219155.5	3,3	3588-1,3587-1	2.12	0.29	2.12	0.27	2.6	0.11	2.6	0.11	0.52	1		1,2	3588-1,3587-1	2	0.27	2	0.25	2.83	0.12	2.83	0.12	1.31	1	24/48
3	25940	FAM98A	2	IPI:IPI00174442.2	2,4	3588-1,3587-1	2.16	0.29	2.16	0.27	2.68	0.11	2.68	0.11	0.99	1		1,1	3588-1,3587-1	1.68	0.23	1.68	0.21	2.82	0.12	2.82	0.12	0.08	1	17/48
2	84305	WIBG	2	IPI:IPI00305092.7	2,1	3588-1,3587-1	1.92	0.26	1.92	0.24	2.62	0.11	2.62	0.11	1.03	1		1,1	3588-1,3587-1	1.68	0.23	1.68	0.21	2.82	0.12	2.82	0.12	0.7	1	17/48
2	9584	RBM39	2	IPI:IPI00163505.2	2,1	3588-1,3587-1	1.96	0.26	1.96	0.25	2.72	0.11	2.72	0.11	0.58	1		1	3588-1	2.83	0.38	2.83	0.35	2.83	0.12	2.83	0.12	2.07	1	1948-06-01
2	4637;140465	MYL6;MYL6B	1	IPI:IPI00335168.9	2	3588-1	2.53	0.34	2.53	0.32	2.53	0.11	2.53	0.11	0.69	1		1,1	3588-1,3587-1	1.51	0.2	1.67	0.21	2.29	0.1	2.79	0.12	-0.31	1.22	21/48
2	3838;LOC728860	KPNA2;LOC728860	2	IPI:IPI00002214.1	2,2	3588-1,3587-1	1.96	0.26	1.96	0.25	2.72	0.11	2.72	0.11	0.25	1		1	3588-1	2.62	0.35	2.77	0.35	2.62	0.11	2.77	0.12	0.66	1.12	1948-07-01
2	619563;6161	SNORA7A;RPL32	2	IPI:IPI00395998.5	2,2	3588-1,3587-1	1.89	0.25	1.89	0.24	2.52	0.11	2.52	0.11	0.65	1		1	3588-1	2.83	0.38	2.83	0.35	2.83	0.12	2.83	0.12	1.73	1	1948-06-01
3	5339	PLEC1	2	IPI:IPI00014898.3	2,3	3588-1,3587-1	2.12	0.29	2.18	0.27	2.6	0.11	2.75	0.11	-0.2	1.06		1	3588-1	2.83	0.38	2.83	0.35	2.83	0.12	2.83	0.12	2.64	1	1948-06-01
2	8894	EIF2S2	2	IPI:IPI00021728.3	2,2	3588-1,3587-1	1.96	0.26	1.96	0.25	2.72	0.11	2.72	0.11	-0.06	1		1	3588-1	2.83	0.38	2.83	0.35	2.83	0.12	2.83	0.12	2.64	1	1948-06-01
2	5834	PYGB	1	IPI:IPI00004358.4	2	3588-1	2.62	0.35	2.62	0.33	2.62	0.11	2.62	0.11	1.47	1		1	3588-1	2.83	0.38	2.83	0.35	2.83	0.12	2.83	0.12	1.42	1	1948-06-01
2	5935	RBM3	1	IPI:IPI00024320.1	2	3588-1	2.62	0.35	2.62	0.33	2.62	0.11	2.62	0.11	1.9	1		1,2	3588-1,3587-1	2.04	0.27	2.04	0.26	2.96	0.12	2.96	0.12	1.54	1	23/48
1	6665	SOX15	1	IPI:IPI00028451.1	1	3588-1	2.62	0.35	2.62	0.33	2.62	0.11	2.62	0.11	2.36	1		1	3588-1	2.83	0.38	2.83	0.35	2.83	0.12	2.83	0.12	2.07	1	1948-06-01
2	6742	SSBP1	2	IPI:IPI00029744.1	1,2	3588-1,3587-1	1.96	0.26	1.96	0.25	2.72	0.11	2.72	0.11	0.76	1		1,1	3588-1,3587-1	1.68	0.23	1.68	0.21	2.82	0.12	2.82	0.12	1.05	1	17/48
1	23185	LARP4B	2	IPI:IPI00827634.2	1,1	3588-1,3587-1	1.59	0.21	1.59	0.2	2.53	0.11	2.53	0.11	0.36	1		1	3588-1	2.83	0.38	2.86	0.36	2.83	0.12	2.86	0.12	0.53	1.02	1948-06-01
2	7295	TXN	2	IPI:IPI00216298.6	1,2	3588-1,3587-1	1.96	0.26	1.96	0.25	2.72	0.11	2.72	0.11	2.19	1		1,2	3588-1,3587-1	2	0.27	2	0.25	2.83	0.12	2.83	0.12	0.96	1	24/48
1	1315	COPB1	1	IPI:IPI00295851.4	1	3588-1	2.62	0.35	2.62	0.33	2.62	0.11	2.62	0.11	1.22	1		1	3588-1	2.83	0.38	2.83	0.35	2.83	0.12	2.83	0.12	1.73	1	1948-06-01
1	5859	QARS	2	IPI:IPI00026665.2	1,1	3588-1,3587-1	1.55	0.21	1.59	0.2	2.4	0.1	2.54	0.11	0.13	1.06		1	3588-1	2.83	0.38	2.83	0.35	2.83	0.12	2.83	0.12	2.07	1	1948-06-01
1	83871	RAB34	1	IPI:IPI00328180.4	1	3588-1	2.62	0.35	2.62	0.33	2.62	0.11	2.62	0.11	1.93	1		1	3588-1	2.83	0.38	2.83	0.35	2.83	0.12	2.83	0.12	2.64	1	1948-06-01
2	1981	EIF4G1	1	IPI:IPI00386533.3,IPI:IPI00220365.6	2	3588-1	2.62	0.35	2.62	0.33	2.62	0.11	2.62	0.11	0.28	1		1,3	3588-1,3587-1	2	0.27	2	0.25	2.83	0.12	2.83	0.12	0.36	1	24/48
1	83858	ATAD3B	2	IPI:IPI00045921.1	1,1	3588-1,3587-1	1.63	0.22	1.63	0.2	2.67	0.11	2.67	0.11	0.15	1		1	3588-1	2.83	0.38	2.83	0.35	2.83	0.12	2.83	0.12	2.07	1	1948-06-01
2	112802	KRT71	2	IPI:IPI00061200.4	1,3	3588-1,3587-1	1.96	0.26	1.96	0.25	2.72	0.11	2.72	0.11	0.99	1		2	3587-1	2.95	0.4	2.95	0.37	2.95	0.12	2.95	0.12	1.82	1	1948-11-01
1	MT-CO2	MT-CO2	1	IPI:IPI00017510.3	1	3588-1	2.62	0.35	2.62	0.33	2.62	0.11	2.62	0.11	1.22	1		2	3587-1	2.95	0.4	2.95	0.37	2.95	0.12	2.95	0.12	1.79	1	1948-11-01
2	6157	RPL27A	2	IPI:IPI00456758.4	1,2	3588-1,3587-1	1.89	0.25	1.89	0.24	2.52	0.11	2.52	0.11	0.97	1		1	3587-1	2.83	0.38	2.83	0.35	2.83	0.12	2.83	0.12	1.42	1	1948-06-01
1	10971	YWHAQ	2	IPI:IPI00018146.1	1,1	3588-1,3587-1	1.59	0.21	1.59	0.2	2.53	0.11	2.53	0.11	0.39	1		1	3587-1	2.83	0.38	2.83	0.35	2.83	0.12	2.83	0.12	2.64	1	1948-06-01
1	9513	FXR2	2	IPI:IPI00016250.6	1,1	3588-1,3587-1	1.59	0.21	1.59	0.2	2.53	0.11	2.53	0.11	0.27	1		1	3587-1	2.83	0.38	2.83	0.35	2.83	0.12	2.83	0.12	0.89	1	1948-06-01
2	10189	THOC4	2	IPI:IPI00328840.9	1,2	3588-1,3587-1	1.92	0.26	1.92	0.24	2.62	0.11	2.62	0.11	1.21	1		1	3587-1	2.83	0.38	2.83	0.35	2.83	0.12	2.83	0.12	2.64	1	1948-06-01
1	10432;5936	RBM14;RBM4	2	IPI:IPI00013174.2	1,1	3588-1,3587-1	1.63	0.22	1.63	0.2	2.67	0.11	2.67	0.11	0.09	1		1	3587-1	2.83	0.38	2.83	0.35	2.83	0.12	2.83	0.12	1.73	1	1948-06-01
1	10973	ASCC3	2	IPI:IPI00430472.2	1,1	3588-1,3587-1	1.59	0.21	1.59	0.2	2.53	0.11	2.53	0.11	-0.16	1		1	3587-1	2.83	0.38	2.83	0.35	2.83	0.12	2.83	0.12	1.27	1	1948-06-01
1	2483	FRG1	1	IPI:IPI00004655.1	1	3588-1	2.62	0.35	2.62	0.33	2.62	0.11	2.62	0.11	1.93	1		6,6	3588-1,3587-1	2.5	0.34	2.5	0.31	2.55	0.11	2.55	0.11	0.34	1	46/48
2	6601	SMARCC2	1	IPI:IPI00150057.6	2	3587-1	2.53	0.34	2.53	0.32	2.53	0.11	2.53	0.11	1.35	1		4,10	3588-1,3587-1	2.7	0.36	2.7	0.34	2.75	0.11	2.75	0.11	0.43	1	46/48
1	57492	ARID1B	1	IPI:IPI00015404.2	1	3587-1	2.62	0.35	2.62	0.33	2.62	0.11	2.62	0.11	2.36	1		4,5	3588-1,3587-1	2.48	0.33	2.48	0.31	2.75	0.11	2.75	0.11	0.38	1	39/48
1	64216	TFB2M	1	IPI:IPI00034069.1	1	3587-1	2.62	0.35	2.62	0.33	2.62	0.11	2.62	0.11	1.03	1		4,3	3588-1,3587-1	2.28	0.31	2.28	0.29	2.6	0.11	2.6	0.11	0.39	1	37/48
1	28908	IGKV4-1	1	IPI:IPI00026197.7	1	3587-1	2.62	0.35	2.62	0.33	2.62	0.11	2.62	0.11	2.36	1		6,3	3588-1,3587-1	2.48	0.33	2.48	0.31	2.75	0.11	2.75	0.11	1.71	1	39/48
1	2934	GSN	1	IPI:IPI00026314.1	1	3587-1	2.62	0.35	2.62	0.33	2.62	0.11	2.62	0.11	2.36	1		3,2	3588-1,3587-1	2.12	0.29	2.12	0.27	2.6	0.11	2.6	0.11	0.13	1	32/48
1	4697	NDUFA4	1	IPI:IPI00011770.1	1	3587-1	2.62	0.35	2.62	0.33	2.62	0.11	2.62	0.11	2.36	1		3,5	3588-1,3587-1	2.34	0.32	2.34	0.29	2.74	0.11	2.74	0.11	1.79	1	35/48
1	57129	MRPL47	1	IPI:IPI00030820.2	1	3587-1	2.62	0.35	2.62	0.33	2.62	0.11	2.62	0.11	2.36	1		3,3	3588-1,3587-1	2.12	0.29	2.12	0.27	2.6	0.11	2.6	0.11	0.52	1	32/48
5	3959	LGALS3BP	2	IPI:IPI00023673.1	5,4	3588-1,3587-1	2.33	0.31	2.33	0.29	2.44	0.1	2.44	0.1	0.64	1		2,4	3588-1,3587-1	2.16	0.29	2.16	0.27	2.68	0.11	2.68	0.11	0.99	1	31/48
6	3849	KRT2	2	IPI:IPI00021304.1	5,6	3588-1,3587-1	2.47	0.33	2.47	0.31	2.5	0.1	2.5	0.1	-0.71	1		2,1	3588-1,3587-1	1.92	0.26	1.92	0.24	2.62	0.11	2.62	0.11	1.03	1	26/48
4	1832	DSP	2	IPI:IPI00013933.2	4,4	3588-1,3587-1	2.22	0.3	2.22	0.28	2.46	0.1	2.46	0.1	0.54	1		2,1	3588-1,3587-1	1.96	0.26	1.96	0.25	2.72	0.11	2.72	0.11	0.58	1	25/48
4	6202	RPS8	2	IPI:IPI00216587.9	4,3	3588-1,3587-1	2.19	0.3	2.19	0.27	2.4	0.1	2.4	0.1	0.57	1		2	3588-1	2.53	0.34	2.53	0.32	2.53	0.11	2.53	0.11	0.69	1	15/48
5	3857	KRT9	2	IPI:IPI00019359.4	3,6	3588-1,3587-1	2.26	0.3	2.26	0.28	2.28	0.1	2.28	0.1	-0.77	1		2,2	3588-1,3587-1	1.96	0.26	1.96	0.25	2.72	0.11	2.72	0.11	0.25	1	25/48
4	646057	LOC646057	2	IPI:IPI00887164.2	4,4	3588-1,3587-1	2.09	0.28	2.19	0.27	2.18	0.09	2.4	0.1	0.54	1.1		2,2	3588-1,3587-1	1.89	0.25	1.89	0.24	2.52	0.11	2.52	0.11	0.65	1	27/48
3	26528	DAZAP1	1	IPI:IPI00165230.1	3	3588-1	2.31	0.31	2.31	0.29	2.31	0.1	2.31	0.1	0.55	1		2,3	3588-1,3587-1	2.12	0.29	2.18	0.27	2.6	0.11	2.75	0.11	-0.2	1.06	32/48
3	6637	SNRPG	1	IPI:IPI00016572.1	3	3588-1	2.45	0.33	2.45	0.31	2.45	0.1	2.45	0.1	1.36	1		2,2	3588-1,3587-1	1.96	0.26	1.96	0.25	2.72	0.11	2.72	0.11	-0.06	1	25/48
2	11171	STRAP	2	IPI:IPI00294536.2	2,2	3588-1,3587-1	1.82	0.25	1.82	0.23	2.35	0.1	2.35	0.1	0.28	1		2	3588-1	2.62	0.35	2.62	0.33	2.62	0.11	2.62	0.11	1.47	1	14/48
2	3183	HNRNPC	2	IPI:IPI00216592.2	2,2	3588-1,3587-1	1.85	0.25	1.85	0.23	2.42	0.1	2.42	0.1	0.41	1		2	3588-1	2.62	0.35	2.62	0.33	2.62	0.11	2.62	0.11	1.9	1	14/48
2	6732	SRPK1	2	IPI:IPI00290439.2	2,1	3588-1,3587-1	1.85	0.25	1.85	0.23	2.42	0.1	2.42	0.1	0.06	1		1	3588-1	2.62	0.35	2.62	0.33	2.62	0.11	2.62	0.11	2.36	1	1948-07-01
2	8761	PABPC4	2	IPI:IPI00012726.4	2,1	3588-1,3587-1	1.85	0.25	1.85	0.23	2.42	0.1	2.42	0.1	-0.29	1		1,2	3588-1,3587-1	1.96	0.26	1.96	0.25	2.72	0.11	2.72	0.11	0.76	1	25/48
2	5813	PURA	2	IPI:IPI00023591.1	2,1	3588-1,3587-1	1.82	0.25	1.82	0.23	2.35	0.1	2.35	0.1	0.08	1		1,1	3588-1,3587-1	1.59	0.21	1.59	0.2	2.53	0.11	2.53	0.11	0.36	1	19/48
2	10808	HSPH1	2	IPI:IPI00218993.1	2,2	3588-1,3587-1	1.82	0.25	1.82	0.23	2.35	0.1	2.35	0.1	0.09	1		1,2	3588-1,3587-1	1.96	0.26	1.96	0.25	2.72	0.11	2.72	0.11	2.19	1	25/48
2	1656	DDX6	2	IPI:IPI00030320.4	2,1	3588-1,3587-1	1.82	0.25	1.82	0.23	2.35	0.1	2.35	0.1	-0.31	1		1	3588-1	2.62	0.35	2.62	0.33	2.62	0.11	2.62	0.11	1.22	1	1948-07-01
3	6229	RPS24	2	IPI:IPI00029750.1	2,3	3588-1,3587-1	2.09	0.28	2.09	0.26	2.51	0.1	2.51	0.1	0.21	1		1,1	3588-1,3587-1	1.55	0.21	1.59	0.2	2.4	0.1	2.54	0.11	0.13	1.06	20/48
2	8826	IQGAP1	1	IPI:IPI00009342.1	2	3588-1	1.96	0.26	2.35	0.29	1.96	0.08	2.35	0.1	-0.32	1.44		1	3588-1	2.62	0.35	2.62	0.33	2.62	0.11	2.62	0.11	1.93	1	1948-07-01
2	22827	PUF60	2	IPI:IPI00069750.2	2,1	3588-1,3587-1	1.82	0.25	1.82	0.23	2.35	0.1	2.35	0.1	0.41	1		2	3588-1	2.62	0.35	2.62	0.33	2.62	0.11	2.62	0.11	0.28	1	14/48
3	6141	RPL18	2	IPI:IPI00215719.6	2,3	3588-1,3587-1	2.03	0.27	2.03	0.25	2.37	0.1	2.37	0.1	0.39	1		1,1	3588-1,3587-1	1.63	0.22	1.63	0.2	2.67	0.11	2.67	0.11	0.15	1	18/48
3	6168	RPL37A	2	IPI:IPI00414860.6	3,2	3588-1,3587-1	2.09	0.28	2.09	0.26	2.51	0.1	2.51	0.1	0.64	1		1,3	3588-1,3587-1	1.96	0.26	1.96	0.25	2.72	0.11	2.72	0.11	0.99	1	25/48
2	25873	RPL36	2	IPI:IPI00216237.5	2,2	3588-1,3587-1	1.82	0.25	1.82	0.23	2.35	0.1	2.35	0.1	0.39	1		1	3588-1	2.62	0.35	2.62	0.33	2.62	0.11	2.62	0.11	1.22	1	1948-07-01
3	IPI:IPI00394699.2	-	2	IPI:IPI00394699.2	2,3	3588-1,3587-1	2.06	0.28	2.06	0.26	2.44	0.1	2.44	0.1	0.46	1		1,2	3588-1,3587-1	1.89	0.25	1.89	0.24	2.52	0.11	2.52	0.11	0.97	1	27/48
3	729611	RPL29P30	2	IPI:IPI00052885.7	2,4	3588-1,3587-1	2.03	0.27	2.03	0.25	2.37	0.1	2.37	0.1	1.94	1		1,1	3588-1,3587-1	1.59	0.21	1.59	0.2	2.53	0.11	2.53	0.11	0.39	1	19/48
1	1159;LOC100133623;548596	CKMT1B;LOC100133623;CKMT1A	2	IPI:IPI00658109.1	1,1	3588-1,3587-1	1.51	0.2	1.51	0.19	2.29	0.1	2.29	0.1	0.57	1		1,1	3588-1,3587-1	1.59	0.21	1.59	0.2	2.53	0.11	2.53	0.11	0.27	1	19/48
3	641293;6144;729402	RPL21P19;RPL21;RPL21P16	2	IPI:IPI00247583.5	1,4	3588-1,3587-1	2.06	0.28	2.06	0.26	2.44	0.1	2.44	0.1	-0.02	1		1,2	3588-1,3587-1	1.92	0.26	1.92	0.24	2.62	0.11	2.62	0.11	1.21	1	26/48
1	1267	CNP	1	IPI:IPI00220993.1	1	3588-1	2.31	0.31	2.31	0.29	2.31	0.1	2.31	0.1	2.08	1		1,1	3588-1,3587-1	1.63	0.22	1.63	0.2	2.67	0.11	2.67	0.11	0.09	1	18/48
2	8349	HIST2H2BE	2	IPI:IPI00003935.6	1,2	3588-1,3587-1	1.85	0.25	1.85	0.23	2.42	0.1	2.42	0.1	0.54	1		1,1	3588-1,3587-1	1.59	0.21	1.59	0.2	2.53	0.11	2.53	0.11	-0.16	1	19/48
1	60488	MRPS35	1	IPI:IPI00073779.1	1	3588-1	2.45	0.33	2.45	0.31	2.45	0.1	2.45	0.1	1.25	1		1	3588-1	2.62	0.35	2.62	0.33	2.62	0.11	2.62	0.11	1.93	1	1948-07-01
1	100287932	TIMM23	1	IPI:IPI00007309.1	1	3588-1	2.45	0.33	2.45	0.31	2.45	0.1	2.45	0.1	2.18	1		2	3587-1	2.53	0.34	2.53	0.32	2.53	0.11	2.53	0.11	1.35	1	15/48
1	3336	HSPE1	1	IPI:IPI00220362.5	1	3588-1	2.45	0.33	2.45	0.31	2.45	0.1	2.45	0.1	1.8	1		1	3587-1	2.62	0.35	2.62	0.33	2.62	0.11	2.62	0.11	2.36	1	1948-07-01
1	IPI:IPI00908469.1	-	1	IPI:IPI00908469.1	1	3588-1	2.45	0.33	2.45	0.31	2.45	0.1	2.45	0.1	1.46	1		1	3587-1	2.62	0.35	2.62	0.33	2.62	0.11	2.62	0.11	1.03	1	1948-07-01
1	26135	SERBP1	2	IPI:IPI00410693.3	1,1	3588-1,3587-1	1.51	0.2	1.51	0.19	2.29	0.1	2.29	0.1	0.01	1		1	3587-1	2.62	0.35	2.62	0.33	2.62	0.11	2.62	0.11	2.36	1	1948-07-01
1	7057	THBS1	1	IPI:IPI00296099.6	1	3588-1	2.31	0.31	2.31	0.29	2.31	0.1	2.31	0.1	0.12	1		1	3587-1	2.62	0.35	2.62	0.33	2.62	0.11	2.62	0.11	2.36	1	1948-07-01
1	10940	POP1	2	IPI:IPI00293331.3	1,1	3588-1,3587-1	1.55	0.21	1.55	0.19	2.4	0.1	2.4	0.1	0.41	1		1	3587-1	2.62	0.35	2.62	0.33	2.62	0.11	2.62	0.11	2.36	1	1948-07-01
1	5955	RCN2	2	IPI:IPI00029628.1	1,1	3588-1,3587-1	1.51	0.2	1.51	0.19	2.29	0.1	2.29	0.1	0.26	1		1	3587-1	2.62	0.35	2.62	0.33	2.62	0.11	2.62	0.11	2.36	1	1948-07-01
1	124801	LSM12	2	IPI:IPI00410324.2	1,1	3588-1,3587-1	1.55	0.21	1.55	0.19	2.4	0.1	2.4	0.1	0.93	1		5,4	3588-1,3587-1	2.33	0.31	2.33	0.29	2.44	0.1	2.44	0.1	0.64	1	44/48
2	23521	RPL13A	2	IPI:IPI00304612.9	1,2	3588-1,3587-1	1.82	0.25	1.82	0.23	2.35	0.1	2.35	0.1	0.52	1		5,6	3588-1,3587-1	2.47	0.33	2.47	0.31	2.5	0.1	2.5	0.1	-0.71	1	47/48
1	1153	CIRBP	2	IPI:IPI00180954.4	1,1	3588-1,3587-1	1.55	0.21	1.55	0.19	2.4	0.1	2.4	0.1	0.29	1		4,4	3588-1,3587-1	2.22	0.3	2.22	0.28	2.46	0.1	2.46	0.1	0.54	1	39/48
1	5478	PPIA	2	IPI:IPI00419585.9	1,1	3588-1,3587-1	1.51	0.2	1.51	0.19	2.29	0.1	2.29	0.1	0.57	1		4,3	3588-1,3587-1	2.19	0.3	2.19	0.27	2.4	0.1	2.4	0.1	0.57	1	40/48
1	2673	GFPT1	1	IPI:IPI00217952.6	1	3588-1	2.31	0.31	2.31	0.29	2.31	0.1	2.31	0.1	1.72	1		3,6	3588-1,3587-1	2.26	0.3	2.26	0.28	2.28	0.1	2.28	0.1	-0.77	1	47/48
1	343069	HNRNPCL1	2	IPI:IPI00027569.1	1,1	3588-1,3587-1	1.55	0.21	1.55	0.19	2.4	0.1	2.4	0.1	0.38	1		4,4	3588-1,3587-1	2.09	0.28	2.19	0.27	2.18	0.09	2.4	0.1	0.54	1.1	44/48
1	11331	PHB2	1	IPI:IPI00027252.6	1	3588-1	2.31	0.31	2.31	0.29	2.31	0.1	2.31	0.1	0.54	1		3	3588-1	2.31	0.31	2.31	0.29	2.31	0.1	2.31	0.1	0.55	1	27/48
1	8985	PLOD3	1	IPI:IPI00030255.1	1	3588-1	2.31	0.31	2.31	0.29	2.31	0.1	2.31	0.1	1.72	1		3	3588-1	2.45	0.33	2.45	0.31	2.45	0.1	2.45	0.1	1.36	1	24/48
1	10480	EIF3M	1	IPI:IPI00102069.5	1	3588-1	2.31	0.31	2.31	0.29	2.31	0.1	2.31	0.1	0.88	1		2,2	3588-1,3587-1	1.82	0.25	1.82	0.23	2.35	0.1	2.35	0.1	0.28	1	29/48
1	3276	PRMT1	1	IPI:IPI00018522.4	1	3588-1	2.31	0.31	2.31	0.29	2.31	0.1	2.31	0.1	1.48	1		2,2	3588-1,3587-1	1.85	0.25	1.85	0.23	2.42	0.1	2.42	0.1	0.41	1	28/48
1	5036	PA2G4	1	IPI:IPI00299000.5	1	3588-1	2.31	0.31	2.31	0.29	2.31	0.1	2.31	0.1	-0.01	1		2,1	3588-1,3587-1	1.85	0.25	1.85	0.23	2.42	0.1	2.42	0.1	0.06	1	28/48
1	23650	TRIM29	1	IPI:IPI00073096.3	1	3588-1	2.45	0.33	2.45	0.31	2.45	0.1	2.45	0.1	1.8	1		2,1	3588-1,3587-1	1.85	0.25	1.85	0.23	2.42	0.1	2.42	0.1	-0.29	1	28/48
1	10528	NOP56	1	IPI:IPI00411937.4	1	3588-1	2.31	0.31	2.31	0.29	2.31	0.1	2.31	0.1	1.72	1		2,1	3588-1,3587-1	1.82	0.25	1.82	0.23	2.35	0.1	2.35	0.1	0.08	1	29/48
1	11187	PKP3	1	IPI:IPI00026952.1	1	3588-1	2.45	0.33	2.45	0.31	2.45	0.1	2.45	0.1	0.54	1		2,2	3588-1,3587-1	1.82	0.25	1.82	0.23	2.35	0.1	2.35	0.1	0.09	1	29/48
1	5501	PPP1CC	1	IPI:IPI00005705.1	1	3588-1	2.31	0.31	2.31	0.29	2.31	0.1	2.31	0.1	1.72	1		2,1	3588-1,3587-1	1.82	0.25	1.82	0.23	2.35	0.1	2.35	0.1	-0.31	1	29/48
1	2956	MSH6	1	IPI:IPI00106847.3	1	3588-1	2.31	0.31	2.31	0.29	2.31	0.1	2.31	0.1	1.34	1		2,3	3588-1,3587-1	2.09	0.28	2.09	0.26	2.51	0.1	2.51	0.1	0.21	1	33/48
1	56342	PPAN	1	IPI:IPI00219793.1	1	3588-1	2.45	0.33	2.45	0.31	2.45	0.1	2.45	0.1	1.46	1		2	3588-1	1.96	0.26	2.35	0.29	1.96	0.08	2.35	0.1	-0.32	1.44	25/48
1	10989	IMMT	1	IPI:IPI00009960.6	1	3588-1	2.31	0.31	2.31	0.29	2.31	0.1	2.31	0.1	1.25	1		2,1	3588-1,3587-1	1.82	0.25	1.82	0.23	2.35	0.1	2.35	0.1	0.41	1	29/48
2	92609	TIMM50	1	IPI:IPI00418497.1	2	3587-1	2.37	0.32	2.37	0.3	2.37	0.1	2.37	0.1	1.8	1		2,3	3588-1,3587-1	2.03	0.27	2.03	0.25	2.37	0.1	2.37	0.1	0.39	1	35/48
2	6748	SSR4	1	IPI:IPI00019385.3	2	3587-1	2.31	0.31	2.31	0.29	2.31	0.1	2.31	0.1	1.58	1		3,2	3588-1,3587-1	2.09	0.28	2.09	0.26	2.51	0.1	2.51	0.1	0.64	1	33/48
1	10427	SEC24B	1	IPI:IPI00030851.3	1	3587-1	2.45	0.33	2.45	0.31	2.45	0.1	2.45	0.1	0.96	1		2,2	3588-1,3587-1	1.82	0.25	1.82	0.23	2.35	0.1	2.35	0.1	0.39	1	29/48
1	5937	RBMS1	1	IPI:IPI00033611.5	1	3587-1	2.31	0.31	2.31	0.29	2.31	0.1	2.31	0.1	2.08	1		2,3	3588-1,3587-1	2.06	0.28	2.06	0.26	2.44	0.1	2.44	0.1	0.46	1	34/48
1	10549	PRDX4	1	IPI:IPI00011937.1	1	3587-1	2.45	0.33	2.45	0.31	2.45	0.1	2.45	0.1	1.31	1		2,4	3588-1,3587-1	2.03	0.27	2.03	0.25	2.37	0.1	2.37	0.1	1.94	1	35/48
1	3005	H1F0	1	IPI:IPI00550239.4	1	3587-1	2.31	0.31	2.31	0.29	2.31	0.1	2.31	0.1	2.08	1		1,1	3588-1,3587-1	1.51	0.2	1.51	0.19	2.29	0.1	2.29	0.1	0.57	1	21/48
1	1737	DLAT	1	IPI:IPI00021338.2	1	3587-1	2.31	0.31	2.31	0.29	2.31	0.1	2.31	0.1	2.08	1		1,4	3588-1,3587-1	2.06	0.28	2.06	0.26	2.44	0.1	2.44	0.1	-0.02	1	34/48
1	3728	JUP	1	IPI:IPI00554711.3	1	3587-1	1.55	0.21	2.45	0.31	1.55	0.06	2.45	0.1	-0.12	2.5		1	3588-1	2.31	0.31	2.31	0.29	2.31	0.1	2.31	0.1	2.08	1	1948-09-01
1	94081	SFXN1	1	IPI:IPI00009368.4	1	3587-1	2.31	0.31	2.31	0.29	2.31	0.1	2.31	0.1	1.34	1		1,2	3588-1,3587-1	1.85	0.25	1.85	0.23	2.42	0.1	2.42	0.1	0.54	1	28/48
1	10985	GCN1L1	1	IPI:IPI00001159.1	1	3587-1	2.31	0.31	2.31	0.29	2.31	0.1	2.31	0.1	0.37	1		1	3588-1	2.45	0.33	2.45	0.31	2.45	0.1	2.45	0.1	1.25	1	1948-08-01
1	9276	COPB2	1	IPI:IPI00220219.6	1	3587-1	2.45	0.33	2.45	0.31	2.45	0.1	2.45	0.1	1.25	1		1	3588-1	2.45	0.33	2.45	0.31	2.45	0.1	2.45	0.1	2.18	1	1948-08-01
1	5352	PLOD2	1	IPI:IPI00337495.3	1	3587-1	2.45	0.33	2.45	0.31	2.45	0.1	2.45	0.1	1.58	1		1	3588-1	2.45	0.33	2.45	0.31	2.45	0.1	2.45	0.1	1.8	1	1948-08-01
1	23029	RBM34	1	IPI:IPI00181617.4	1	3587-1	2.45	0.33	2.45	0.31	2.45	0.1	2.45	0.1	1.8	1		1	3588-1	2.45	0.33	2.45	0.31	2.45	0.1	2.45	0.1	1.46	1	1948-08-01
3	304	ANXA2P2	2	IPI:IPI00334627.3	3,2	3588-1,3587-1	1.97	0.27	1.97	0.25	2.25	0.09	2.25	0.09	0.69	1		1,1	3588-1,3587-1	1.51	0.2	1.51	0.19	2.29	0.1	2.29	0.1	0.01	1	21/48
2	284119	PTRF	2	IPI:IPI00176903.2	2,1	3588-1,3587-1	1.76	0.24	1.76	0.22	2.19	0.09	2.19	0.09	0.03	1		1	3588-1	2.31	0.31	2.31	0.29	2.31	0.1	2.31	0.1	0.12	1	1948-09-01
2	5860	QDPR	2	IPI:IPI00014439.4	2,1	3588-1,3587-1	1.73	0.23	1.73	0.22	2.12	0.09	2.12	0.09	0.5	1		1,1	3588-1,3587-1	1.55	0.21	1.55	0.19	2.4	0.1	2.4	0.1	0.41	1	20/48
2	57532	NUFIP2	1	IPI:IPI00002349.2	2	3588-1	2.14	0.29	2.14	0.27	2.14	0.09	2.14	0.09	0.67	1		1,1	3588-1,3587-1	1.51	0.2	1.51	0.19	2.29	0.1	2.29	0.1	0.26	1	21/48
2	6136	RPL12	2	IPI:IPI00024933.3	2,2	3588-1,3587-1	1.7	0.23	1.7	0.21	2.05	0.09	2.05	0.09	0.02	1		1,1	3588-1,3587-1	1.55	0.21	1.55	0.19	2.4	0.1	2.4	0.1	0.93	1	20/48
2	6135	RPL11	2	IPI:IPI00376798.3	2,1	3588-1,3587-1	1.7	0.23	1.7	0.21	2.05	0.09	2.05	0.09	0.48	1		1,2	3588-1,3587-1	1.82	0.25	1.82	0.23	2.35	0.1	2.35	0.1	0.52	1	29/48
2	6147	RPL23A	2	IPI:IPI00021266.1	2,2	3588-1,3587-1	1.76	0.24	1.76	0.22	2.19	0.09	2.19	0.09	0.01	1		1,1	3588-1,3587-1	1.55	0.21	1.55	0.19	2.4	0.1	2.4	0.1	0.29	1	20/48
2	6146	RPL22	2	IPI:IPI00219153.4	1,3	3588-1,3587-1	1.73	0.23	1.73	0.22	2.12	0.09	2.12	0.09	0.29	1		1,1	3588-1,3587-1	1.51	0.2	1.51	0.19	2.29	0.1	2.29	0.1	0.57	1	21/48
1	857	CAV1	1	IPI:IPI00009236.5	1	3588-1	2.09	0.28	2.09	0.26	2.09	0.09	2.09	0.09	1.05	1		1	3588-1	2.31	0.31	2.31	0.29	2.31	0.1	2.31	0.1	1.72	1	1948-09-01
1	140465	MYL6B	1	IPI:IPI00027255.1	1	3588-1	2.19	0.3	2.19	0.27	2.19	0.09	2.19	0.09	1.93	1		1,1	3588-1,3587-1	1.55	0.21	1.55	0.19	2.4	0.1	2.4	0.1	0.38	1	20/48
1	6634	SNRPD3	2	IPI:IPI00017964.1	1,1	3588-1,3587-1	1.45	0.2	1.45	0.18	2.09	0.09	2.09	0.09	0.83	1		1	3588-1	2.31	0.31	2.31	0.29	2.31	0.1	2.31	0.1	0.54	1	1948-09-01
1	3028	HSD17B10	1	IPI:IPI00017726.1	1	3588-1	2.09	0.28	2.09	0.26	2.09	0.09	2.09	0.09	0.64	1		1	3588-1	2.31	0.31	2.31	0.29	2.31	0.1	2.31	0.1	1.72	1	1948-09-01
1	6428	SFRS3	2	IPI:IPI00010204.1	1,1	3588-1,3587-1	1.48	0.2	1.48	0.19	2.18	0.09	2.18	0.09	0.53	1		1	3588-1	2.31	0.31	2.31	0.29	2.31	0.1	2.31	0.1	0.88	1	1948-09-01
1	5434	POLR2E	1	IPI:IPI00291093.3	1	3588-1	2.19	0.3	2.19	0.27	2.19	0.09	2.19	0.09	1.64	1		1	3588-1	2.31	0.31	2.31	0.29	2.31	0.1	2.31	0.1	1.48	1	1948-09-01
1	5479	PPIB	1	IPI:IPI00646304.4	1	3588-1	2.19	0.3	2.19	0.27	2.19	0.09	2.19	0.09	0.71	1		1	3588-1	2.31	0.31	2.31	0.29	2.31	0.1	2.31	0.1	-0.01	1	1948-09-01
1	4836	NMT1	1	IPI:IPI00218830.1	1	3588-1	2.09	0.28	2.09	0.26	2.09	0.09	2.09	0.09	0.64	1		1	3588-1	2.45	0.33	2.45	0.31	2.45	0.1	2.45	0.1	1.8	1	1948-08-01
1	3032	HADHB	1	IPI:IPI00022793.5	1	3588-1	2.09	0.28	2.09	0.26	2.09	0.09	2.09	0.09	-0.04	1		1	3588-1	2.31	0.31	2.31	0.29	2.31	0.1	2.31	0.1	1.72	1	1948-09-01
1	59349	KLHL12	1	IPI:IPI00642182.2	1	3588-1	2.09	0.28	2.09	0.26	2.09	0.09	2.09	0.09	0.97	1		1	3588-1	2.45	0.33	2.45	0.31	2.45	0.1	2.45	0.1	0.54	1	1948-08-01
1	5351	PLOD1	2	IPI:IPI00027192.6	1,1	3588-1,3587-1	1.45	0.2	1.45	0.18	2.09	0.09	2.09	0.09	0.18	1		1	3588-1	2.31	0.31	2.31	0.29	2.31	0.1	2.31	0.1	1.72	1	1948-09-01
1	51065	RPS27L	1	IPI:IPI00420117.6	1	3588-1	2.19	0.3	2.19	0.27	2.19	0.09	2.19	0.09	1.64	1		1	3588-1	2.31	0.31	2.31	0.29	2.31	0.1	2.31	0.1	1.34	1	1948-09-01
1	23234	DNAJC9	2	IPI:IPI00154975.3	1,1	3588-1,3587-1	1.48	0.2	1.48	0.19	2.18	0.09	2.18	0.09	0.15	1		1	3588-1	2.45	0.33	2.45	0.31	2.45	0.1	2.45	0.1	1.46	1	1948-08-01
1	4172	MCM3	1	IPI:IPI00013214.2	1	3588-1	2.19	0.3	2.19	0.27	2.19	0.09	2.19	0.09	0.41	1		1	3588-1	2.31	0.31	2.31	0.29	2.31	0.1	2.31	0.1	1.25	1	1948-09-01
3	6210	RPS15A	1	IPI:IPI00221091.9	3	3587-1	2.09	0.28	2.09	0.26	2.09	0.09	2.09	0.09	0.28	1		2	3587-1	2.37	0.32	2.37	0.3	2.37	0.1	2.37	0.1	1.8	1	17/48
2	1933	EEF1B2	1	IPI:IPI00178440.3	2	3587-1	2.25	0.3	2.25	0.28	2.25	0.09	2.25	0.09	1.67	1		2	3587-1	2.31	0.31	2.31	0.29	2.31	0.1	2.31	0.1	1.58	1	18/48
2	142	PARP1	1	IPI:IPI00449049.5	2	3587-1	1.96	0.26	2.06	0.26	1.96	0.08	2.06	0.09	-0.21	1.11		1	3587-1	2.45	0.33	2.45	0.31	2.45	0.1	2.45	0.1	0.96	1	1948-08-01
2	84365	MKI67IP	1	IPI:IPI00154590.6	2	3587-1	2.25	0.3	2.25	0.28	2.25	0.09	2.25	0.09	1.26	1		1	3587-1	2.31	0.31	2.31	0.29	2.31	0.1	2.31	0.1	2.08	1	1948-09-01
1	55858	TMEM165	1	IPI:IPI00307572.1	1	3587-1	2.19	0.3	2.19	0.27	2.19	0.09	2.19	0.09	1.28	1		1	3587-1	2.45	0.33	2.45	0.31	2.45	0.1	2.45	0.1	1.31	1	1948-08-01
1	10657	KHDRBS1	1	IPI:IPI00008575.3	1	3587-1	2.09	0.28	2.09	0.26	2.09	0.09	2.09	0.09	0.16	1		1	3587-1	2.31	0.31	2.31	0.29	2.31	0.1	2.31	0.1	2.08	1	1948-09-01
1	7417	VDAC2	1	IPI:IPI00024145.2	1	3587-1	2.09	0.28	2.09	0.26	2.09	0.09	2.09	0.09	0.78	1		1	3587-1	2.31	0.31	2.31	0.29	2.31	0.1	2.31	0.1	2.08	1	1948-09-01
1	10476	ATP5H	1	IPI:IPI00220487.4	1	3587-1	2.09	0.28	2.09	0.26	2.09	0.09	2.09	0.09	1.11	1		1	3587-1	1.55	0.21	2.45	0.31	1.55	0.06	2.45	0.1	-0.12	2.5	20/48
1	5984	RFC4	1	IPI:IPI00017381.1	1	3587-1	2.09	0.28	2.09	0.26	2.09	0.09	2.09	0.09	1.11	1		1	3587-1	2.31	0.31	2.31	0.29	2.31	0.1	2.31	0.1	1.34	1	1948-09-01
1	51144	HSD17B12	1	IPI:IPI00007676.3	1	3587-1	2.09	0.28	2.09	0.26	2.09	0.09	2.09	0.09	1.02	1		1	3587-1	2.31	0.31	2.31	0.29	2.31	0.1	2.31	0.1	0.37	1	1948-09-01
1	23597	ACOT9	1	IPI:IPI00220710.5	1	3587-1	2.19	0.3	2.19	0.27	2.19	0.09	2.19	0.09	0.48	1		1	3587-1	2.45	0.33	2.45	0.31	2.45	0.1	2.45	0.1	1.25	1	1948-08-01
1	682	BSG	1	IPI:IPI00019906.1	1	3587-1	2.09	0.28	2.09	0.26	2.09	0.09	2.09	0.09	0.4	1		1	3587-1	2.45	0.33	2.45	0.31	2.45	0.1	2.45	0.1	1.58	1	1948-08-01
2	81027	TUBB1	2	IPI:IPI00006510.1	3,1	3588-1,3587-1	1.61	0.22	1.61	0.2	1.84	0.08	1.84	0.08	0.25	1		1	3587-1	2.45	0.33	2.45	0.31	2.45	0.1	2.45	0.1	1.8	1	1948-08-01
2	1965	EIF2S1	1	IPI:IPI00219678.3	2	3588-1	1.82	0.25	1.82	0.23	1.82	0.08	1.82	0.08	-0.15	1		3,2	3588-1,3587-1	1.97	0.27	1.97	0.25	2.25	0.09	2.25	0.09	0.69	1	37/48
2	6169	RPL38	2	IPI:IPI00215790.6	2,1	3588-1,3587-1	1.66	0.22	1.66	0.21	1.94	0.08	1.94	0.08	0.18	1		2,1	3588-1,3587-1	1.76	0.24	1.76	0.22	2.19	0.09	2.19	0.09	0.03	1	31/48
2	6176	RPLP1	2	IPI:IPI00008527.3	2,2	3588-1,3587-1	1.68	0.23	1.68	0.21	1.99	0.08	1.99	0.08	-0.26	1		2,1	3588-1,3587-1	1.73	0.23	1.73	0.22	2.12	0.09	2.12	0.09	0.5	1	32/48
2	6132	RPL8	2	IPI:IPI00012772.8	2,2	3588-1,3587-1	1.68	0.23	1.68	0.21	1.99	0.08	1.99	0.08	0.22	1		2	3588-1	2.14	0.29	2.14	0.27	2.14	0.09	2.14	0.09	0.67	1	21/48
2	7150	TOP1	1	IPI:IPI00413611.1	2	3588-1	1.89	0.25	1.89	0.24	1.89	0.08	1.89	0.08	0.36	1		2,2	3588-1,3587-1	1.7	0.23	1.7	0.21	2.05	0.09	2.05	0.09	0.02	1	33/48
2	140801	RPL10L	1	IPI:IPI00064765.3	2	3588-1	1.89	0.25	1.89	0.24	1.89	0.08	1.89	0.08	0.93	1		2,1	3588-1,3587-1	1.7	0.23	1.7	0.21	2.05	0.09	2.05	0.09	0.48	1	33/48
2	51121	RPL26L1	1	IPI:IPI00007144.1	2	3588-1	2	0.27	2	0.25	2	0.08	2	0.08	0.49	1		2,2	3588-1,3587-1	1.76	0.24	1.76	0.22	2.19	0.09	2.19	0.09	0.01	1	31/48
2	9908	G3BP2	1	IPI:IPI00009057.2	2	3588-1	1.82	0.25	1.82	0.23	1.82	0.08	1.82	0.08	0.32	1		1,3	3588-1,3587-1	1.73	0.23	1.73	0.22	2.12	0.09	2.12	0.09	0.29	1	32/48
2	9045	RPL14	2	IPI:IPI00555744.6	2,2	3588-1,3587-1	1.61	0.22	1.61	0.2	1.84	0.08	1.84	0.08	0.59	1		1	3588-1	2.09	0.28	2.09	0.26	2.09	0.09	2.09	0.09	1.05	1	1948-11-01
1	1642	DDB1	2	IPI:IPI00293464.5	1,1	3588-1,3587-1	1.39	0.19	1.39	0.17	1.92	0.08	1.92	0.08	-0.12	1		1	3588-1	2.19	0.3	2.19	0.27	2.19	0.09	2.19	0.09	1.93	1	1948-10-01
1	7532	YWHAG	2	IPI:IPI00220642.7	1,1	3588-1,3587-1	1.39	0.19	1.39	0.17	1.92	0.08	1.92	0.08	0.17	1		1,1	3588-1,3587-1	1.45	0.2	1.45	0.18	2.09	0.09	2.09	0.09	0.83	1	23/48
1	286887	KRT6C	2	IPI:IPI00299145.9	1,1	3588-1,3587-1	1.41	0.19	1.41	0.18	2	0.08	2	0.08	0.79	1		1	3588-1	2.09	0.28	2.09	0.26	2.09	0.09	2.09	0.09	0.64	1	1948-11-01
1	1937	EEF1G	1	IPI:IPI00000875.7	1	3588-1	1.85	0.25	1.85	0.23	1.85	0.08	1.85	0.08	0.24	1		1,1	3588-1,3587-1	1.48	0.2	1.48	0.19	2.18	0.09	2.18	0.09	0.53	1	22/48
1	5917	RARS	2	IPI:IPI00004860.2	1,1	3588-1,3587-1	1.41	0.19	1.41	0.18	2	0.08	2	0.08	-0.08	1		1	3588-1	2.19	0.3	2.19	0.27	2.19	0.09	2.19	0.09	1.64	1	1948-10-01
1	54865	GPATCH4	1	IPI:IPI00374476.1	1	3588-1	1.92	0.26	1.92	0.24	1.92	0.08	1.92	0.08	0.79	1		1	3588-1	2.19	0.3	2.19	0.27	2.19	0.09	2.19	0.09	0.71	1	1948-10-01
1	55700	MAP7D1	1	IPI:IPI00030012.4	1	3588-1	1.92	0.26	1.92	0.24	1.92	0.08	1.92	0.08	1.12	1		1	3588-1	2.09	0.28	2.09	0.26	2.09	0.09	2.09	0.09	0.64	1	1948-11-01
1	50809	HP1BP3	1	IPI:IPI00640417.1	1	3588-1	1.92	0.26	1.92	0.24	1.92	0.08	1.92	0.08	0.89	1		1	3588-1	2.09	0.28	2.09	0.26	2.09	0.09	2.09	0.09	-0.04	1	1948-11-01
1	10262	SF3B4	1	IPI:IPI00017339.1	1	3588-1	1.85	0.25	1.85	0.23	1.85	0.08	1.85	0.08	1.54	1		1	3588-1	2.09	0.28	2.09	0.26	2.09	0.09	2.09	0.09	0.97	1	1948-11-01
1	10514	MYBBP1A	2	IPI:IPI00005024.3	1,1	3588-1,3587-1	1.41	0.19	1.41	0.18	2	0.08	2	0.08	-0.2	1		1,1	3588-1,3587-1	1.45	0.2	1.45	0.18	2.09	0.09	2.09	0.09	0.18	1	23/48
1	8813	DPM1	1	IPI:IPI00022018.1	1	3588-1	2	0.27	2	0.25	2	0.08	2	0.08	1.49	1		1	3588-1	2.19	0.3	2.19	0.27	2.19	0.09	2.19	0.09	1.64	1	1948-10-01
1	23435	TARDBP	1	IPI:IPI00025815.2	1	3588-1	1.85	0.25	1.85	0.23	1.85	0.08	1.85	0.08	0.88	1		1,1	3588-1,3587-1	1.48	0.2	1.48	0.19	2.18	0.09	2.18	0.09	0.15	1	22/48
1	10613	ERLIN1	1	IPI:IPI00007940.6	1	3588-1	2	0.27	2	0.25	2	0.08	2	0.08	1.31	1		1	3588-1	2.19	0.3	2.19	0.27	2.19	0.09	2.19	0.09	0.41	1	1948-10-01
1	54888	NSUN2	2	IPI:IPI00306369.3	1,1	3588-1,3587-1	1.36	0.18	1.36	0.17	1.85	0.08	1.85	0.08	-0.1	1		3	3587-1	2.09	0.28	2.09	0.26	2.09	0.09	2.09	0.09	0.28	1	33/48
1	3735	KARS	2	IPI:IPI00014238.2	1,1	3588-1,3587-1	1.41	0.19	1.41	0.18	2	0.08	2	0.08	-0.1	1		2	3587-1	2.25	0.3	2.25	0.28	2.25	0.09	2.25	0.09	1.67	1	19/48
1	3850	KRT3	1	IPI:IPI00290857.2	1	3588-1	2	0.27	2	0.25	2	0.08	2	0.08	1.49	1		2	3587-1	1.96	0.26	2.06	0.26	1.96	0.08	2.06	0.09	-0.21	1.11	25/48
1	55646	LYAR	2	IPI:IPI00015838.3	1,1	3588-1,3587-1	1.41	0.19	1.41	0.18	2	0.08	2	0.08	0	1		2	3587-1	2.25	0.3	2.25	0.28	2.25	0.09	2.25	0.09	1.26	1	19/48
1	8971	H1FX	1	IPI:IPI00021924.1	1	3588-1	2	0.27	2	0.25	2	0.08	2	0.08	1.17	1		1	3587-1	2.19	0.3	2.19	0.27	2.19	0.09	2.19	0.09	1.28	1	1948-10-01
1	10939	AFG3L2	1	IPI:IPI00001091.4	1	3588-1	1.92	0.26	1.92	0.24	1.92	0.08	1.92	0.08	0.54	1		1	3587-1	2.09	0.28	2.09	0.26	2.09	0.09	2.09	0.09	0.16	1	1948-11-01
1	6566	SLC16A1	1	IPI:IPI00024650.1	1	3588-1	2	0.27	2	0.25	2	0.08	2	0.08	1.02	1		1	3587-1	2.09	0.28	2.09	0.26	2.09	0.09	2.09	0.09	0.78	1	1948-11-01
2	3860	KRT13	2	IPI:IPI00009866.6	1,2	3588-1,3587-1	1.68	0.23	1.68	0.21	1.99	0.08	1.99	0.08	0.69	1		1	3587-1	2.09	0.28	2.09	0.26	2.09	0.09	2.09	0.09	1.11	1	1948-11-01
1	801;808;805	CALM1;CALM3;CALM2	1	IPI:IPI00075248.1	1	3588-1	2	0.27	2	0.25	2	0.08	2	0.08	0.81	1		1	3587-1	2.09	0.28	2.09	0.26	2.09	0.09	2.09	0.09	1.11	1	1948-11-01
1	23499	MACF1	1	IPI:IPI00183169.6	1	3588-1	1.73	0.23	1.98	0.25	1.73	0.07	1.98	0.08	-0.04	1.31		1	3587-1	2.09	0.28	2.09	0.26	2.09	0.09	2.09	0.09	1.02	1	1948-11-01
1	23020	SNRNP200	1	IPI:IPI00168235.4	1	3588-1	2	0.27	2	0.25	2	0.08	2	0.08	1.11	1		1	3587-1	2.19	0.3	2.19	0.27	2.19	0.09	2.19	0.09	0.48	1	1948-10-01
1	8570	KHSRP	1	IPI:IPI00479786.5	1	3588-1	1.68	0.23	1.82	0.23	1.68	0.07	1.82	0.08	-0.2	1.18		1	3587-1	2.09	0.28	2.09	0.26	2.09	0.09	2.09	0.09	0.4	1	1948-11-01
2	6152	RPL24	2	IPI:IPI00306332.4	1,2	3588-1,3587-1	1.61	0.22	1.61	0.2	1.84	0.08	1.84	0.08	0.32	1		3,1	3588-1,3587-1	1.61	0.22	1.61	0.2	1.84	0.08	1.84	0.08	0.25	1	37/48
1	23404	EXOSC2	1	IPI:IPI00015905.1	1	3588-1	2	0.27	2	0.25	2	0.08	2	0.08	1.06	1		2	3588-1	1.82	0.25	1.82	0.23	1.82	0.08	1.82	0.08	-0.15	1	29/48
1	103910	MYL12B	1	IPI:IPI00033494.3	1	3588-1	1.92	0.26	1.92	0.24	1.92	0.08	1.92	0.08	1.02	1		2,1	3588-1,3587-1	1.66	0.22	1.66	0.21	1.94	0.08	1.94	0.08	0.18	1	35/48
1	388698	FLG2	1	IPI:IPI00397801.4	1	3588-1	2	0.27	2	0.25	2	0.08	2	0.08	1.22	1		2,2	3588-1,3587-1	1.68	0.23	1.68	0.21	1.99	0.08	1.99	0.08	-0.26	1	34/48
2	10949	HNRNPA0	1	IPI:IPI00011913.1	2	3587-1	1.89	0.25	1.89	0.24	1.89	0.08	1.89	0.08	0.56	1		2,2	3588-1,3587-1	1.68	0.23	1.68	0.21	1.99	0.08	1.99	0.08	0.22	1	34/48
2	6156	RPL30	1	IPI:IPI00219156.7	2	3587-1	1.85	0.25	1.85	0.23	1.85	0.08	1.85	0.08	0.29	1		2	3588-1	1.89	0.25	1.89	0.24	1.89	0.08	1.89	0.08	0.36	1	27/48
2	22803	XRN2	1	IPI:IPI00100151.4	2	3587-1	1.96	0.26	1.96	0.25	1.96	0.08	1.96	0.08	0.44	1		2	3588-1	1.89	0.25	1.89	0.24	1.89	0.08	1.89	0.08	0.93	1	27/48
2	509	ATP5C1	1	IPI:IPI00395769.2	2	3587-1	1.85	0.25	1.85	0.23	1.85	0.08	1.85	0.08	1.01	1		2	3588-1	2	0.27	2	0.25	2	0.08	2	0.08	0.49	1	24/48
1	26993	AKAP8L	1	IPI:IPI00297455.5	1	3587-1	1.85	0.25	1.85	0.23	1.85	0.08	1.85	0.08	1.35	1		2	3588-1	1.82	0.25	1.82	0.23	1.82	0.08	1.82	0.08	0.32	1	29/48
1	122011	CSNK1A1L	1	IPI:IPI00167096.2	1	3587-1	1.92	0.26	1.92	0.24	1.92	0.08	1.92	0.08	0.64	1		2,2	3588-1,3587-1	1.61	0.22	1.61	0.2	1.84	0.08	1.84	0.08	0.59	1	37/48
1	6832	SUPV3L1	1	IPI:IPI00412404.1	1	3587-1	1.92	0.26	1.92	0.24	1.92	0.08	1.92	0.08	0.48	1		1,1	3588-1,3587-1	1.39	0.19	1.39	0.17	1.92	0.08	1.92	0.08	-0.12	1	25/48
1	9775	EIF4A3	1	IPI:IPI00009328.4	1	3587-1	1.92	0.26	1.92	0.24	1.92	0.08	1.92	0.08	1.12	1		1,1	3588-1,3587-1	1.39	0.19	1.39	0.17	1.92	0.08	1.92	0.08	0.17	1	25/48
1	270	AMPD1	1	IPI:IPI00448879.2	1	3587-1	1.85	0.25	1.85	0.23	1.85	0.08	1.85	0.08	1.35	1		1,1	3588-1,3587-1	1.41	0.19	1.41	0.18	2	0.08	2	0.08	0.79	1	24/48
1	29896	TRA2A	1	IPI:IPI00013891.1	1	3587-1	1.92	0.26	1.92	0.24	1.92	0.08	1.92	0.08	1.12	1		1	3588-1	1.85	0.25	1.85	0.23	1.85	0.08	1.85	0.08	0.24	1	14/48
1	2181	ACSL3	1	IPI:IPI00031397.3	1	3587-1	1.85	0.25	1.85	0.23	1.85	0.08	1.85	0.08	0.57	1		1,1	3588-1,3587-1	1.41	0.19	1.41	0.18	2	0.08	2	0.08	-0.08	1	24/48
1	58477	SRPRB	1	IPI:IPI00295098.3	1	3587-1	1.92	0.26	1.92	0.24	1.92	0.08	1.92	0.08	0.44	1		1	3588-1	1.92	0.26	1.92	0.24	1.92	0.08	1.92	0.08	0.79	1	13/48
1	10155	TRIM28	1	IPI:IPI00438229.2	1	3587-1	1.92	0.26	1.92	0.24	1.92	0.08	1.92	0.08	0.45	1		1	3588-1	1.92	0.26	1.92	0.24	1.92	0.08	1.92	0.08	1.12	1	13/48
1	54915	YTHDF1	1	IPI:IPI00221345.1	1	3587-1	2	0.27	2	0.25	2	0.08	2	0.08	1.11	1		1	3588-1	1.92	0.26	1.92	0.24	1.92	0.08	1.92	0.08	0.89	1	13/48
2	6194	RPS6	2	IPI:IPI00021840.1	3,1	3588-1,3587-1	1.59	0.21	1.59	0.2	1.78	0.07	1.78	0.07	-0.21	1		1	3588-1	1.85	0.25	1.85	0.23	1.85	0.08	1.85	0.08	1.54	1	14/48
2	IPI:IPI00008669.4	-	2	IPI:IPI00008669.4	2,1	3588-1,3587-1	1.57	0.21	1.57	0.2	1.74	0.07	1.74	0.07	0.82	1		1,1	3588-1,3587-1	1.41	0.19	1.41	0.18	2	0.08	2	0.08	-0.2	1	24/48
2	7534	YWHAZ	1	IPI:IPI00021263.3	2	3588-1	1.66	0.22	1.66	0.21	1.66	0.07	1.66	0.07	0.38	1		1	3588-1	2	0.27	2	0.25	2	0.08	2	0.08	1.49	1	1948-12-01
2	IPI:IPI00180956.6	-	2	IPI:IPI00180956.6	2,1	3588-1,3587-1	1.55	0.21	1.55	0.19	1.7	0.07	1.7	0.07	0.59	1		1	3588-1	1.85	0.25	1.85	0.23	1.85	0.08	1.85	0.08	0.88	1	14/48
1	388122	RPSAP55	2	IPI:IPI00399077.4	1,1	3588-1,3587-1	1.29	0.17	1.29	0.16	1.66	0.07	1.66	0.07	0.5	1		1	3588-1	2	0.27	2	0.25	2	0.08	2	0.08	1.31	1	1948-12-01
1	1973;26781	EIF4A1;SNORA67	2	IPI:IPI00025491.1	1,1	3588-1,3587-1	1.26	0.17	1.26	0.16	1.6	0.07	1.6	0.07	-0.14	1		1,1	3588-1,3587-1	1.36	0.18	1.36	0.17	1.85	0.08	1.85	0.08	-0.1	1	26/48
1	27288	RBMXL2	1	IPI:IPI00004450.2	1	3588-1	1.79	0.24	1.79	0.22	1.79	0.07	1.79	0.07	1.47	1		1,1	3588-1,3587-1	1.41	0.19	1.41	0.18	2	0.08	2	0.08	-0.1	1	24/48
1	1615	DARS	1	IPI:IPI00216951.2	1	3588-1	1.45	0.2	1.62	0.2	1.45	0.06	1.62	0.07	0.01	1.26		1	3588-1	2	0.27	2	0.25	2	0.08	2	0.08	1.49	1	1948-12-01
1	6434	TRA2B	2	IPI:IPI00301503.8	1,1	3588-1,3587-1	1.29	0.17	1.29	0.16	1.66	0.07	1.66	0.07	0.14	1		1,1	3588-1,3587-1	1.41	0.19	1.41	0.18	2	0.08	2	0.08	0	1	24/48
1	221184	CPNE2	1	IPI:IPI00645310.1	1	3588-1	1.79	0.24	1.79	0.22	1.79	0.07	1.79	0.07	0.47	1		1	3588-1	2	0.27	2	0.25	2	0.08	2	0.08	1.17	1	1948-12-01
2	IPI:IPI00069693.4	-	2	IPI:IPI00069693.4	1,3	3588-1,3587-1	1.57	0.21	1.57	0.2	1.74	0.07	1.74	0.07	0.05	1		1	3588-1	1.92	0.26	1.92	0.24	1.92	0.08	1.92	0.08	0.54	1	13/48
1	84310	C7orf50	1	IPI:IPI00031651.1	1	3588-1	1.59	0.21	1.59	0.2	1.59	0.07	1.59	0.07	0.48	1		1	3588-1	2	0.27	2	0.25	2	0.08	2	0.08	1.02	1	1948-12-01
1	10484	SEC23A	1	IPI:IPI00017375.2	1	3588-1	1.68	0.23	1.68	0.21	1.68	0.07	1.68	0.07	0.46	1		1,2	3588-1,3587-1	1.68	0.23	1.68	0.21	1.99	0.08	1.99	0.08	0.69	1	34/48
1	55161	TMEM33	1	IPI:IPI00299084.1	1	3588-1	1.63	0.22	1.63	0.2	1.63	0.07	1.63	0.07	1.27	1		1	3588-1	2	0.27	2	0.25	2	0.08	2	0.08	0.81	1	1948-12-01
1	9188	DDX21	2	IPI:IPI00015953.3	1,1	3588-1,3587-1	1.33	0.18	1.33	0.17	1.78	0.07	1.78	0.07	-0.5	1		1	3588-1	1.73	0.23	1.98	0.25	1.73	0.07	1.98	0.08	-0.04	1.31	16/48
1	9669	EIF5B	1	IPI:IPI00299254.3	1	3588-1	1.79	0.24	1.79	0.22	1.79	0.07	1.79	0.07	-0.08	1		1	3588-1	2	0.27	2	0.25	2	0.08	2	0.08	1.11	1	1948-12-01
1	2332	FMR1	1	IPI:IPI00215720.1	1	3588-1	1.68	0.23	1.68	0.21	1.68	0.07	1.68	0.07	0.7	1		1	3588-1	1.68	0.23	1.82	0.23	1.68	0.07	1.82	0.08	-0.2	1.18	17/48
1	27044	SND1	1	IPI:IPI00140420.4	1	3588-1	1.68	0.23	1.68	0.21	1.68	0.07	1.68	0.07	-0.11	1		1,2	3588-1,3587-1	1.61	0.22	1.61	0.2	1.84	0.08	1.84	0.08	0.32	1	37/48
1	26608	TBL2	1	IPI:IPI00000948.3	1	3588-1	1.63	0.22	1.63	0.2	1.63	0.07	1.63	0.07	0.39	1		1	3588-1	2	0.27	2	0.25	2	0.08	2	0.08	1.06	1	1948-12-01
1	6209	RPS15	2	IPI:IPI00479058.2	1,1	3588-1,3587-1	1.33	0.18	1.33	0.17	1.78	0.07	1.78	0.07	-0.45	1		1	3588-1	1.92	0.26	1.92	0.24	1.92	0.08	1.92	0.08	1.02	1	13/48
1	4673	NAP1L1	1	IPI:IPI00023860.1	1	3588-1	1.63	0.22	1.63	0.2	1.63	0.07	1.63	0.07	0.9	1		1	3588-1	2	0.27	2	0.25	2	0.08	2	0.08	1.22	1	1948-12-01
1	11338	U2AF2	2	IPI:IPI00031556.7	1,1	3588-1,3587-1	1.33	0.18	1.33	0.17	1.78	0.07	1.78	0.07	-0.35	1		2	3587-1	1.89	0.25	1.89	0.24	1.89	0.08	1.89	0.08	0.56	1	27/48
1	539	ATP5O	1	IPI:IPI00007611.1	1	3588-1	1.59	0.21	1.59	0.2	1.59	0.07	1.59	0.07	0.52	1		2	3587-1	1.85	0.25	1.85	0.23	1.85	0.08	1.85	0.08	0.29	1	28/48
1	1314	COPA	1	IPI:IPI00295857.7	1	3588-1	1.73	0.23	1.79	0.22	1.73	0.07	1.79	0.07	0.13	1.07		2	3587-1	1.96	0.26	1.96	0.25	1.96	0.08	1.96	0.08	0.44	1	25/48
1	6745	SSR1	2	IPI:IPI00301021.3	1,1	3588-1,3587-1	1.31	0.18	1.31	0.16	1.71	0.07	1.71	0.07	0.14	1		2	3587-1	1.85	0.25	1.85	0.23	1.85	0.08	1.85	0.08	1.01	1	28/48
1	8106	PABPN1	1	IPI:IPI00005792.2	1	3588-1	1.68	0.23	1.68	0.21	1.68	0.07	1.68	0.07	0.95	1		1	3587-1	1.85	0.25	1.85	0.23	1.85	0.08	1.85	0.08	1.35	1	14/48
1	192669	EIF2C3	1	IPI:IPI00304181.4	1	3588-1	1.79	0.24	1.79	0.22	1.79	0.07	1.79	0.07	0.94	1		1	3587-1	1.92	0.26	1.92	0.24	1.92	0.08	1.92	0.08	0.64	1	13/48
1	7818	DAP3	1	IPI:IPI00018120.1	1	3588-1	1.59	0.21	1.59	0.2	1.59	0.07	1.59	0.07	0.31	1		1	3587-1	1.92	0.26	1.92	0.24	1.92	0.08	1.92	0.08	0.48	1	13/48
1	1993	ELAVL2	1	IPI:IPI00030250.4	1	3588-1	1.73	0.23	1.73	0.22	1.73	0.07	1.73	0.07	0.57	1		1	3587-1	1.92	0.26	1.92	0.24	1.92	0.08	1.92	0.08	1.12	1	13/48
1	192111	PGAM5	1	IPI:IPI00063242.5	1	3588-1	1.63	0.22	1.63	0.2	1.63	0.07	1.63	0.07	0.32	1		1	3587-1	1.85	0.25	1.85	0.23	1.85	0.08	1.85	0.08	1.35	1	14/48
1	22824	HSPA4L	1	IPI:IPI00295485.1	1	3588-1	1.59	0.21	1.59	0.2	1.59	0.07	1.59	0.07	0.07	1		1	3587-1	1.92	0.26	1.92	0.24	1.92	0.08	1.92	0.08	1.12	1	13/48
2	708	C1QBP	1	IPI:IPI00014230.1	2	3587-1	1.73	0.23	1.73	0.22	1.73	0.07	1.73	0.07	0.63	1		1	3587-1	1.85	0.25	1.85	0.23	1.85	0.08	1.85	0.08	0.57	1	14/48
2	6160	RPL31	1	IPI:IPI00026302.3	2	3587-1	1.79	0.24	1.79	0.22	1.79	0.07	1.79	0.07	0.49	1		1	3587-1	1.92	0.26	1.92	0.24	1.92	0.08	1.92	0.08	0.44	1	13/48
1	6134	RPL10	1	IPI:IPI00646899.2	1	3587-1	1.73	0.23	1.73	0.22	1.73	0.07	1.73	0.07	0.89	1		1	3587-1	1.92	0.26	1.92	0.24	1.92	0.08	1.92	0.08	0.45	1	13/48
1	988	CDC5L	1	IPI:IPI00465294.2	1	3587-1	1.63	0.22	1.63	0.2	1.63	0.07	1.63	0.07	0.15	1		1	3587-1	2	0.27	2	0.25	2	0.08	2	0.08	1.11	1	1948-12-01
1	8665	EIF3F	1	IPI:IPI00654777.2	1	3587-1	1.68	0.23	1.68	0.21	1.68	0.07	1.68	0.07	0.56	1		3,1	3588-1,3587-1	1.59	0.21	1.59	0.2	1.78	0.07	1.78	0.07	-0.21	1	38/48
1	27339	PRPF19	1	IPI:IPI00004968.1	1	3587-1	1.63	0.22	1.63	0.2	1.63	0.07	1.63	0.07	0.25	1		2,1	3588-1,3587-1	1.57	0.21	1.57	0.2	1.74	0.07	1.74	0.07	0.82	1	39/48
1	4640	MYO1A	1	IPI:IPI00294386.3	1	3587-1	1.79	0.24	1.79	0.22	1.79	0.07	1.79	0.07	1.29	1		2	3588-1	1.66	0.22	1.66	0.21	1.66	0.07	1.66	0.07	0.38	1	35/48
1	26156	RSL1D1	1	IPI:IPI00008708.5	1	3587-1	1.73	0.23	1.73	0.22	1.73	0.07	1.73	0.07	0.29	1		2,1	3588-1,3587-1	1.55	0.21	1.55	0.19	1.7	0.07	1.7	0.07	0.59	1	40/48
1	25929	GEMIN5	1	IPI:IPI00291783.3	1	3587-1	1.63	0.22	1.63	0.2	1.63	0.07	1.63	0.07	0.08	1		1,1	3588-1,3587-1	1.29	0.17	1.29	0.16	1.66	0.07	1.66	0.07	0.5	1	29/48
1	81627	C1orf25	1	IPI:IPI00334914.2	1	3587-1	1.73	0.23	1.73	0.22	1.73	0.07	1.73	0.07	0.53	1		1,1	3588-1,3587-1	1.26	0.17	1.26	0.16	1.6	0.07	1.6	0.07	-0.14	1	30/48
1	283742	FAM98B	1	IPI:IPI00167572.4	1	3587-1	1.73	0.23	1.73	0.22	1.73	0.07	1.73	0.07	0.54	1		1	3588-1	1.79	0.24	1.79	0.22	1.79	0.07	1.79	0.07	1.47	1	15/48
1	1173	AP2M1	1	IPI:IPI00022256.3	1	3587-1	1.79	0.24	1.79	0.22	1.79	0.07	1.79	0.07	0.29	1		1	3588-1	1.45	0.2	1.62	0.2	1.45	0.06	1.62	0.07	0.01	1.26	23/48
1	51386	EIF3L	1	IPI:IPI00465233.1	1	3587-1	1.59	0.21	1.59	0.2	1.59	0.07	1.59	0.07	-0.05	1		1,1	3588-1,3587-1	1.29	0.17	1.29	0.16	1.66	0.07	1.66	0.07	0.14	1	29/48
1	9733	SART3	1	IPI:IPI00006025.1	1	3587-1	1.68	0.23	1.68	0.21	1.68	0.07	1.68	0.07	0.27	1		1	3588-1	1.79	0.24	1.79	0.22	1.79	0.07	1.79	0.07	0.47	1	15/48
1	8566	PDXK	1	IPI:IPI00013004.1	1	3587-1	1.73	0.23	1.73	0.22	1.73	0.07	1.73	0.07	1.23	1		1,3	3588-1,3587-1	1.57	0.21	1.57	0.2	1.74	0.07	1.74	0.07	0.05	1	39/48
1	26354	GNL3	1	IPI:IPI00003886.3	1	3587-1	1.59	0.21	1.59	0.2	1.59	0.07	1.59	0.07	0.46	1		1	3588-1	1.59	0.21	1.59	0.2	1.59	0.07	1.59	0.07	0.48	1	19/48
1	2197	FAU	1	IPI:IPI00019770.3	1	3587-1	1.68	0.23	1.68	0.21	1.68	0.07	1.68	0.07	0.7	1		1	3588-1	1.68	0.23	1.68	0.21	1.68	0.07	1.68	0.07	0.46	1	17/48
1	90957	DHX57	1	IPI:IPI00168885.5	1	3587-1	1.63	0.22	1.63	0.2	1.63	0.07	1.63	0.07	0.41	1		1	3588-1	1.63	0.22	1.63	0.2	1.63	0.07	1.63	0.07	1.27	1	18/48
1	6185	RPN2	1	IPI:IPI00028635.4	1	3587-1	1.68	0.23	1.68	0.21	1.68	0.07	1.68	0.07	0.12	1		1,1	3588-1,3587-1	1.33	0.18	1.33	0.17	1.78	0.07	1.78	0.07	-0.5	1	27/48
1	728689;8663	EIF3CL;EIF3C	1	IPI:IPI00016910.1	1	3587-1	1.63	0.22	1.63	0.2	1.63	0.07	1.63	0.07	0.17	1		1	3588-1	1.79	0.24	1.79	0.22	1.79	0.07	1.79	0.07	-0.08	1	15/48
2	9119	KRT75	2	IPI:IPI00005859.5	3,1	3588-1,3587-1	1.44	0.19	1.44	0.18	1.47	0.06	1.47	0.06	-0.11	1		1	3588-1	1.68	0.23	1.68	0.21	1.68	0.07	1.68	0.07	0.7	1	17/48
1	5094	PCBP2	1	IPI:IPI00012066.2	1	3588-1	1.31	0.18	1.36	0.17	1.31	0.05	1.36	0.06	-0.12	1.08		1	3588-1	1.68	0.23	1.68	0.21	1.68	0.07	1.68	0.07	-0.11	1	17/48
1	1968	EIF2S3	1	IPI:IPI00297982.7	1	3588-1	1.36	0.18	1.36	0.17	1.36	0.06	1.36	0.06	-0.28	1		1	3588-1	1.63	0.22	1.63	0.2	1.63	0.07	1.63	0.07	0.39	1	18/48
1	IPI:IPI00909417.1	-	1	IPI:IPI00909417.1	1	3588-1	1.48	0.2	1.48	0.19	1.48	0.06	1.48	0.06	0.95	1		1,1	3588-1,3587-1	1.33	0.18	1.33	0.17	1.78	0.07	1.78	0.07	-0.45	1	27/48
1	LOC100131813	LOC100131813	1	IPI:IPI00886929.1	1	3588-1	1.39	0.19	1.39	0.17	1.39	0.06	1.39	0.06	0.69	1		1	3588-1	1.63	0.22	1.63	0.2	1.63	0.07	1.63	0.07	0.9	1	18/48
1	6228	RPS23	2	IPI:IPI00218606.7	1,1	3588-1,3587-1	1.19	0.16	1.19	0.15	1.41	0.06	1.41	0.06	-0.18	1		1,1	3588-1,3587-1	1.33	0.18	1.33	0.17	1.78	0.07	1.78	0.07	-0.35	1	27/48
1	6727	SRP14	1	IPI:IPI00293434.2	1	3588-1	1.36	0.18	1.36	0.17	1.36	0.06	1.36	0.06	-0.17	1		1	3588-1	1.59	0.21	1.59	0.2	1.59	0.07	1.59	0.07	0.52	1	19/48
1	3854	KRT6B	2	IPI:IPI00293665.9	1,1	3588-1,3587-1	1.2	0.16	1.2	0.15	1.45	0.06	1.45	0.06	-0.19	1		1	3588-1	1.73	0.23	1.79	0.22	1.73	0.07	1.79	0.07	0.13	1.07	16/48
1	3868	KRT16	1	IPI:IPI00217963.3	1	3588-1	1.19	0.16	1.45	0.18	1.19	0.05	1.45	0.06	-0.31	1.49		1,1	3588-1,3587-1	1.31	0.18	1.31	0.16	1.71	0.07	1.71	0.07	0.14	1	28/48
1	51747	CROP	1	IPI:IPI00107745.3	1	3588-1	1.55	0.21	1.55	0.19	1.55	0.06	1.55	0.06	0.42	1		1	3588-1	1.68	0.23	1.68	0.21	1.68	0.07	1.68	0.07	0.95	1	17/48
1	729362;3188	RPL36AP37;HNRNPH2	1	IPI:IPI00026230.1	1	3588-1	1.41	0.19	1.41	0.18	1.41	0.06	1.41	0.06	-0.07	1		1	3588-1	1.79	0.24	1.79	0.22	1.79	0.07	1.79	0.07	0.94	1	15/48
1	291	SLC25A4	1	IPI:IPI00022891.3	1	3588-1	1.51	0.2	1.51	0.19	1.51	0.06	1.51	0.06	0.68	1		1	3588-1	1.59	0.21	1.59	0.2	1.59	0.07	1.59	0.07	0.31	1	19/48
1	9532	BAG2	1	IPI:IPI00000643.1	1	3588-1	1.51	0.2	1.51	0.19	1.51	0.06	1.51	0.06	-0.02	1		1	3588-1	1.73	0.23	1.73	0.22	1.73	0.07	1.73	0.07	0.57	1	16/48
1	5610	EIF2AK2	1	IPI:IPI00019463.3	1	3588-1	1.45	0.2	1.45	0.18	1.45	0.06	1.45	0.06	-0.17	1		1	3588-1	1.63	0.22	1.63	0.2	1.63	0.07	1.63	0.07	0.32	1	18/48
1	6137	RPL13	2	IPI:IPI00465361.4	1,1	3588-1,3587-1	1.24	0.17	1.24	0.16	1.55	0.06	1.55	0.06	-0.35	1		1	3588-1	1.59	0.21	1.59	0.2	1.59	0.07	1.59	0.07	0.07	1	19/48
1	23	ABCF1	1	IPI:IPI00013495.1	1	3588-1	1.41	0.19	1.41	0.18	1.41	0.06	1.41	0.06	-0.23	1		2	3587-1	1.73	0.23	1.73	0.22	1.73	0.07	1.73	0.07	0.63	1	32/48
1	192666	KRT24	1	IPI:IPI00004550.5	1	3588-1	1.55	0.21	1.55	0.19	1.55	0.06	1.55	0.06	1.04	1		2	3587-1	1.79	0.24	1.79	0.22	1.79	0.07	1.79	0.07	0.49	1	30/48
1	6430	SFRS5	1	IPI:IPI00012341.1	1	3588-1	1.55	0.21	1.55	0.19	1.55	0.06	1.55	0.06	0.33	1		1	3587-1	1.73	0.23	1.73	0.22	1.73	0.07	1.73	0.07	0.89	1	16/48
1	6158	RPL28	1	IPI:IPI00182533.5	1	3588-1	1.51	0.2	1.51	0.19	1.51	0.06	1.51	0.06	0.34	1		1	3587-1	1.63	0.22	1.63	0.2	1.63	0.07	1.63	0.07	0.15	1	18/48
1	161	AP2A2	1	IPI:IPI00016621.7	1	3588-1	1.45	0.2	1.45	0.18	1.45	0.06	1.45	0.06	-0.16	1		1	3587-1	1.68	0.23	1.68	0.21	1.68	0.07	1.68	0.07	0.56	1	17/48
1	160	AP2A1	1	IPI:IPI00256684.1	1	3588-1	1.51	0.2	1.51	0.19	1.51	0.06	1.51	0.06	0.19	1		1	3587-1	1.63	0.22	1.63	0.2	1.63	0.07	1.63	0.07	0.25	1	18/48
1	284393	RPL10P16	1	IPI:IPI00374260.4	1	3587-1	1.36	0.18	1.36	0.17	1.36	0.06	1.36	0.06	0.05	1		1	3587-1	1.79	0.24	1.79	0.22	1.79	0.07	1.79	0.07	1.29	1	15/48
1	5939	RBMS2	1	IPI:IPI00003706.1	1	3587-1	1.55	0.21	1.55	0.19	1.55	0.06	1.55	0.06	0.77	1		1	3587-1	1.73	0.23	1.73	0.22	1.73	0.07	1.73	0.07	0.29	1	16/48
1	163	AP2B1	1	IPI:IPI00784156.1	1	3587-1	1.33	0.18	1.33	0.17	1.33	0.06	1.33	0.06	-0.17	1		1	3587-1	1.63	0.22	1.63	0.2	1.63	0.07	1.63	0.07	0.08	1	18/48
1	2926	GRSF1	1	IPI:IPI00478657.4	1	3587-1	1.55	0.21	1.55	0.19	1.55	0.06	1.55	0.06	-0.06	1		1	3587-1	1.73	0.23	1.73	0.22	1.73	0.07	1.73	0.07	0.53	1	16/48
1	6741	SSB	1	IPI:IPI00009032.1	1	3587-1	1.55	0.21	1.55	0.19	1.55	0.06	1.55	0.06	0.16	1		1	3587-1	1.73	0.23	1.73	0.22	1.73	0.07	1.73	0.07	0.54	1	16/48
1	3428	IFI16	1	IPI:IPI00003443.3	1	3587-1	1.39	0.19	1.39	0.17	1.39	0.06	1.39	0.06	-0.39	1		1	3587-1	1.79	0.24	1.79	0.22	1.79	0.07	1.79	0.07	0.29	1	15/48
1	9782	MATR3	1	IPI:IPI00017297.1	1	3587-1	1.41	0.19	1.41	0.18	1.41	0.06	1.41	0.06	-0.26	1		1	3587-1	1.59	0.21	1.59	0.2	1.59	0.07	1.59	0.07	-0.05	1	19/48
1	124540	MSI2	1	IPI:IPI00073713.3	1	3587-1	1.55	0.21	1.55	0.19	1.55	0.06	1.55	0.06	0.18	1		1	3587-1	1.68	0.23	1.68	0.21	1.68	0.07	1.68	0.07	0.27	1	17/48
1	6184	RPN1	1	IPI:IPI00025874.2	1	3587-1	1.45	0.2	1.45	0.18	1.45	0.06	1.45	0.06	-0.13	1		1	3587-1	1.73	0.23	1.73	0.22	1.73	0.07	1.73	0.07	1.23	1	16/48
1	6165	RPL35A	1	IPI:IPI00029731.8	1	3587-1	1.55	0.21	1.55	0.19	1.55	0.06	1.55	0.06	0.55	1		1	3587-1	1.59	0.21	1.59	0.2	1.59	0.07	1.59	0.07	0.46	1	19/48
1	7019	TFAM	1	IPI:IPI00020928.1	1	3587-1	1.51	0.2	1.51	0.19	1.51	0.06	1.51	0.06	0.31	1		1	3587-1	1.68	0.23	1.68	0.21	1.68	0.07	1.68	0.07	0.7	1	17/48
1	100131971	RPS26P54	1	IPI:IPI00376121.3	1	3588-1	1.31	0.18	1.31	0.16	1.31	0.05	1.31	0.05	0	1		1	3587-1	1.63	0.22	1.63	0.2	1.63	0.07	1.63	0.07	0.41	1	18/48
1	7316;6233;7314	UBC;RPS27A;UBB	1	IPI:IPI00179330.6	1	3588-1	1.2	0.16	1.2	0.15	1.2	0.05	1.2	0.05	0.16	1		1	3587-1	1.68	0.23	1.68	0.21	1.68	0.07	1.68	0.07	0.12	1	17/48
1	444	ASPH	1	IPI:IPI00294834.6	1	3587-1	1.19	0.16	1.19	0.15	1.19	0.05	1.19	0.05	-0.43	1		1	3587-1	1.63	0.22	1.63	0.2	1.63	0.07	1.63	0.07	0.17	1	18/48
														2	9119	KRT75	IPI:IPI00005859.5	3,1	3588-1,3587-1	1.44	0.19	1.44	0.18	1.47	0.06	1.47	0.06	-0.11	1	46/48
														1	5094	PCBP2	IPI:IPI00012066.2	1	3588-1	1.31	0.18	1.36	0.17	1.31	0.05	1.36	0.06	-0.12	1.08	28/48
														1	1968	EIF2S3	IPI:IPI00297982.7	1	3588-1	1.36	0.18	1.36	0.17	1.36	0.06	1.36	0.06	-0.28	1	26/48
														1	IPI:IPI00909417.1	-	IPI:IPI00909417.1	1	3588-1	1.48	0.2	1.48	0.19	1.48	0.06	1.48	0.06	0.95	1	22/48
														1	LOC100131813	LOC100131813	IPI:IPI00886929.1	1	3588-1	1.39	0.19	1.39	0.17	1.39	0.06	1.39	0.06	0.69	1	25/48
														1	6228	RPS23	IPI:IPI00218606.7	1,1	3588-1,3587-1	1.19	0.16	1.19	0.15	1.41	0.06	1.41	0.06	-0.18	1	34/48
														1	6727	SRP14	IPI:IPI00293434.2	1	3588-1	1.36	0.18	1.36	0.17	1.36	0.06	1.36	0.06	-0.17	1	26/48
														1	3854	KRT6B	IPI:IPI00293665.9	1,1	3588-1,3587-1	1.2	0.16	1.2	0.15	1.45	0.06	1.45	0.06	-0.19	1	33/48
														1	3868	KRT16	IPI:IPI00217963.3	1	3588-1	1.19	0.16	1.45	0.18	1.19	0.05	1.45	0.06	-0.31	1.49	34/48
														1	51747	CROP	IPI:IPI00107745.3	1	3588-1	1.55	0.21	1.55	0.19	1.55	0.06	1.55	0.06	0.42	1	20/48
														1	729362;3188	RPL36AP37;HNRNPH2	IPI:IPI00026230.1	1	3588-1	1.41	0.19	1.41	0.18	1.41	0.06	1.41	0.06	-0.07	1	24/48
														1	291	SLC25A4	IPI:IPI00022891.3	1	3588-1	1.51	0.2	1.51	0.19	1.51	0.06	1.51	0.06	0.68	1	21/48
														1	9532	BAG2	IPI:IPI00000643.1	1	3588-1	1.51	0.2	1.51	0.19	1.51	0.06	1.51	0.06	-0.02	1	21/48
														1	5610	EIF2AK2	IPI:IPI00019463.3	1	3588-1	1.45	0.2	1.45	0.18	1.45	0.06	1.45	0.06	-0.17	1	23/48
														1	6137	RPL13	IPI:IPI00465361.4	1,1	3588-1,3587-1	1.24	0.17	1.24	0.16	1.55	0.06	1.55	0.06	-0.35	1	31/48
														1	23	ABCF1	IPI:IPI00013495.1	1	3588-1	1.41	0.19	1.41	0.18	1.41	0.06	1.41	0.06	-0.23	1	24/48
														1	192666	KRT24	IPI:IPI00004550.5	1	3588-1	1.55	0.21	1.55	0.19	1.55	0.06	1.55	0.06	1.04	1	20/48
														1	6430	SFRS5	IPI:IPI00012341.1	1	3588-1	1.55	0.21	1.55	0.19	1.55	0.06	1.55	0.06	0.33	1	20/48
														1	6158	RPL28	IPI:IPI00182533.5	1	3588-1	1.51	0.2	1.51	0.19	1.51	0.06	1.51	0.06	0.34	1	21/48
														1	161	AP2A2	IPI:IPI00016621.7	1	3588-1	1.45	0.2	1.45	0.18	1.45	0.06	1.45	0.06	-0.16	1	23/48
														1	160	AP2A1	IPI:IPI00256684.1	1	3588-1	1.51	0.2	1.51	0.19	1.51	0.06	1.51	0.06	0.19	1	21/48
														1	284393	RPL10P16	IPI:IPI00374260.4	1	3587-1	1.36	0.18	1.36	0.17	1.36	0.06	1.36	0.06	0.05	1	26/48
														1	5939	RBMS2	IPI:IPI00003706.1	1	3587-1	1.55	0.21	1.55	0.19	1.55	0.06	1.55	0.06	0.77	1	20/48
														1	163	AP2B1	IPI:IPI00784156.1	1	3587-1	1.33	0.18	1.33	0.17	1.33	0.06	1.33	0.06	-0.17	1	27/48
														1	2926	GRSF1	IPI:IPI00478657.4	1	3587-1	1.55	0.21	1.55	0.19	1.55	0.06	1.55	0.06	-0.06	1	20/48
														1	6741	SSB	IPI:IPI00009032.1	1	3587-1	1.55	0.21	1.55	0.19	1.55	0.06	1.55	0.06	0.16	1	20/48
														1	3428	IFI16	IPI:IPI00003443.3	1	3587-1	1.39	0.19	1.39	0.17	1.39	0.06	1.39	0.06	-0.39	1	25/48
														1	9782	MATR3	IPI:IPI00017297.1	1	3587-1	1.41	0.19	1.41	0.18	1.41	0.06	1.41	0.06	-0.26	1	24/48
														1	124540	MSI2	IPI:IPI00073713.3	1	3587-1	1.55	0.21	1.55	0.19	1.55	0.06	1.55	0.06	0.18	1	20/48
														1	6184	RPN1	IPI:IPI00025874.2	1	3587-1	1.45	0.2	1.45	0.18	1.45	0.06	1.45	0.06	-0.13	1	23/48
														1	6165	RPL35A	IPI:IPI00029731.8	1	3587-1	1.55	0.21	1.55	0.19	1.55	0.06	1.55	0.06	0.55	1	20/48
														1	7019	TFAM	IPI:IPI00020928.1	1	3587-1	1.51	0.2	1.51	0.19	1.51	0.06	1.51	0.06	0.31	1	21/48
														1	100131971	RPS26P54	IPI:IPI00376121.3	1	3588-1	1.31	0.18	1.31	0.16	1.31	0.05	1.31	0.05	0	1	28/48
														1	7316;6233;7314	UBC;RPS27A;UBB	IPI:IPI00179330.6	1	3588-1	1.2	0.16	1.2	0.15	1.2	0.05	1.2	0.05	0.16	1	33/48
														1	444	ASPH	IPI:IPI00294834.6	1	3587-1	1.19	0.16	1.19	0.15	1.19	0.05	1.19	0.05	-0.43	1	34/48

## Sheet: ACP2
tsc	gene_id	symbol	found_in	ipi	tscs	search_ids	sscore	nsscore	wsscore	nwsscore	dscore	ndscore	wdscore	nwdscore	zscore	wf
40	53	ACP2	2	IPI:IPI00003807.7	38,42	3590-1,3589-1	43.82	5.91	43.82	5.48	303.58	12.65	303.58	12.65	6.79	1
2	5304	PIP	2	IPI:IPI00022974.1	1,2	3590-1,3589-1	6.93	0.93	6.93	0.87	33.94	1.41	33.94	1.41	4.8	1
5	7415	VCP	2	IPI:IPI00022774.3	5,4	3590-1,3589-1	4.47	0.6	6.99	0.87	8.94	0.37	21.82	0.91	0.57	2.44
2	85441	PRIC285	2	IPI:IPI00249304.3	1,2	3590-1,3589-1	4.9	0.66	4.9	0.61	16.97	0.71	16.97	0.71	5.14	1
1	64434	NOM1	2	IPI:IPI00145593.7	1,1	3590-1,3589-1	4	0.54	4	0.5	16	0.67	16	0.67	3.92	1
1	54566	EPB41L4B	2	IPI:IPI00100362.2	1,1	3590-1,3589-1	4	0.54	4	0.5	16	0.67	16	0.67	3.92	1
2	1499	CTNNB1	2	IPI:IPI00017292.1	2,2	3590-1,3589-1	2.62	0.35	4.41	0.55	4.85	0.2	13.73	0.57	-0.04	2.83
3	4628	MYH10	2	IPI:IPI00397526.3	3,3	3590-1,3589-1	4.54	0.61	4.82	0.6	11.88	0.5	13.43	0.56	1.68	1.13
1	55173	MRPS10	2	IPI:IPI00061245.4	1,1	3590-1,3589-1	3.46	0.47	3.46	0.43	12	0.5	12	0.5	3.29	1
1	26576	SRPK3	2	IPI:IPI00010067.4	1,1	3590-1,3589-1	3.46	0.47	3.46	0.43	12	0.5	12	0.5	3.29	1
1	9588	PRDX6	2	IPI:IPI00220301.5	1,1	3590-1,3589-1	3.46	0.47	3.46	0.43	12	0.5	12	0.5	0.93	1
3	10969	EBNA1BP2	2	IPI:IPI00745955.4	4,1	3590-1,3589-1	4.24	0.57	4.24	0.53	10.39	0.43	10.39	0.43	3.1	1
3	6605	SMARCE1	2	IPI:IPI00017669.5	4,1	3590-1,3589-1	4.24	0.57	4.24	0.53	10.39	0.43	10.39	0.43	3.85	1
90	10342	TFG	2	IPI:IPI00294619.2	89,91	3590-1,3589-1	9.81	1.32	9.81	1.23	10.15	0.42	10.15	0.42	1.75	1
2	9950	GOLGA5	1	IPI:IPI00294065.6	2	3590-1	9.8	1.32	9.8	1.23	9.8	0.41	9.8	0.41	6.76	1
2	267	AMFR	1	IPI:IPI00423874.1	2	3590-1	9.8	1.32	9.8	1.23	9.8	0.41	9.8	0.41	6.76	1
23	6426	SFRS1	2	IPI:IPI00215884.4	22,23	3590-1,3589-1	6.78	0.91	6.78	0.85	9.59	0.4	9.59	0.4	4.15	1
8	1213	CLTC	2	IPI:IPI00024067.4	6,9	3590-1,3589-1	4.18	0.56	5.18	0.65	6.17	0.26	9.5	0.4	0.83	1.54
2	79039	DDX54	2	IPI:IPI00152510.4	2,2	3590-1,3589-1	3.7	0.5	3.7	0.46	9.7	0.4	9.7	0.4	2.28	1
1	29766	TMOD3	2	IPI:IPI00005087.1	1,1	3590-1,3589-1	3.1	0.42	3.1	0.39	9.6	0.4	9.6	0.4	1.7	1
1	24138	IFIT5	2	IPI:IPI00012756.1	1,1	3590-1,3589-1	3.1	0.42	3.1	0.39	9.6	0.4	9.6	0.4	2.9	1
1	51106	TFB1M	2	IPI:IPI00291525.1	1,1	3590-1,3589-1	3.1	0.42	3.1	0.39	9.6	0.4	9.6	0.4	1.85	1
1	51008	ASCC1	2	IPI:IPI00434390.2	1,1	3590-1,3589-1	3.1	0.42	3.1	0.39	9.6	0.4	9.6	0.4	2.9	1
1	9933	KIAA0020	2	IPI:IPI00791325.1	1,1	3590-1,3589-1	3.1	0.42	3.1	0.39	9.6	0.4	9.6	0.4	2.9	1
23	6626	SNRPA	2	IPI:IPI00012382.3	27,19	3590-1,3589-1	6.65	0.9	6.65	0.83	9.21	0.38	9.21	0.38	2.51	1
27	6625	SNRNP70	2	IPI:IPI00219483.1,IPI:IPI00219485.1	31,23	3590-1,3589-1	6.79	0.92	6.79	0.85	8.89	0.37	8.89	0.37	3.09	1
5	1495	CTNNA1	2	IPI:IPI00215948.4	5,5	3590-1,3589-1	4.3	0.58	4.48	0.56	8.25	0.34	8.99	0.37	1.53	1.09
27	1660	DHX9	2	IPI:IPI00844578.1	29,24	3590-1,3589-1	6.69	0.9	6.69	0.84	8.63	0.36	8.63	0.36	1.51	1
2	23603	CORO1C	2	IPI:IPI00798401.2	1,2	3590-1,3589-1	2.53	0.34	3.5	0.44	4.53	0.19	8.64	0.36	0.14	1.91
2	4646	MYO6	2	IPI:IPI00008455.1	1,3	3590-1,3589-1	3.46	0.47	3.46	0.43	8.49	0.35	8.49	0.35	1.72	1
26	4670	HNRNPM	2	IPI:IPI00171903.2	26,25	3590-1,3589-1	6.45	0.87	6.45	0.81	8.16	0.34	8.16	0.34	2.33	1
64	3312	HSPA8	2	IPI:IPI00003865.1	60,68	3590-1,3589-1	8	1.08	8	1	8	0.33	8	0.33	1.31	1
4	821	CANX	2	IPI:IPI00020984.2	4,4	3590-1,3589-1	4	0.54	4	0.5	8	0.33	8	0.33	3.98	1
4	23499	MACF1	2	IPI:IPI00256861.4,IPI:IPI00183169.6	4,3	3590-1,3589-1	3.46	0.47	3.96	0.5	6	0.25	7.86	0.33	0.96	1.31
1	55922	NKRF	2	IPI:IPI00005675.3	1,1	3590-1,3589-1	2.83	0.38	2.83	0.35	8	0.33	8	0.33	2.07	1
22	56243	KIAA1217	2	IPI:IPI00103018.3	21,22	3590-1,3589-1	5.35	0.72	5.86	0.73	6.1	0.25	7.32	0.31	1.32	1.2
2	8241	RBM10	2	IPI:IPI00375731.1	3,1	3590-1,3589-1	3.26	0.44	3.26	0.41	7.54	0.31	7.54	0.31	2.63	1
4	6832	SUPV3L1	2	IPI:IPI00412404.1	3,5	3590-1,3589-1	3.84	0.52	3.84	0.48	7.38	0.31	7.38	0.31	3.45	1
2	86	ACTL6A	2	IPI:IPI00003627.1	2,2	3590-1,3589-1	3.26	0.44	3.26	0.41	7.54	0.31	7.54	0.31	3.4	1
2	3069	HDLBP	2	IPI:IPI00022228.2	2,1	3590-1,3589-1	3.26	0.44	3.26	0.41	7.54	0.31	7.54	0.31	0	1
2	6599	SMARCC1	2	IPI:IPI00234252.3	1,3	3590-1,3589-1	3.26	0.44	3.26	0.41	7.54	0.31	7.54	0.31	3.13	1
3	2011	MARK2	2	IPI:IPI00290158.6	2,3	3590-1,3589-1	3.1	0.42	3.6	0.45	5.54	0.23	7.48	0.31	1.16	1.35
3	59	ACTA2	2	IPI:IPI00008603.1	3,2	3590-1,3589-1	2.03	0.27	3.52	0.44	2.37	0.1	7.17	0.3	0.01	3.02
32	1654	DDX3X	2	IPI:IPI00215637.5	34,29	3590-1,3589-1	6.27	0.85	6.27	0.78	6.96	0.29	6.96	0.29	2.29	1
25	6122	RPL3	2	IPI:IPI00550021.4	27,22	3590-1,3589-1	5.94	0.8	5.94	0.74	7.05	0.29	7.05	0.29	2.64	1
10	8661	EIF3A	2	IPI:IPI00029012.1	11,8	3590-1,3589-1	4.67	0.63	4.67	0.58	6.89	0.29	6.89	0.29	2.83	1
10	6633	SNRPD2	2	IPI:IPI00017963.1	11,8	3590-1,3589-1	4.67	0.63	4.67	0.58	6.89	0.29	6.89	0.29	2.15	1
8	60	ACTB	2	IPI:IPI00021439.1	7,8	3590-1,3589-1	2.93	0.39	4.46	0.56	3.03	0.13	7.02	0.29	0.09	2.32
3	55602	CDKN2AIP	2	IPI:IPI00020991.2	3,2	3590-1,3589-1	3.46	0.47	3.46	0.43	6.93	0.29	6.93	0.29	3.29	1
1	115708	TRMT61A	2	IPI:IPI00059718.3	1,1	3590-1,3589-1	2.62	0.35	2.62	0.33	6.86	0.29	6.86	0.29	1.93	1
1	51608	C7orf20	1	IPI:IPI00419575.6	1	3590-1	6.93	0.93	6.93	0.87	6.93	0.29	6.93	0.29	7	1
1	9667	SAFB2	2	IPI:IPI00005648.1	1,1	3590-1,3589-1	2.62	0.35	2.62	0.33	6.86	0.29	6.86	0.29	2.36	1
1	57492	ARID1B	2	IPI:IPI00015404.2	1,1	3590-1,3589-1	2.62	0.35	2.62	0.33	6.86	0.29	6.86	0.29	2.36	1
1	64745	METT11D1	1	IPI:IPI00289084.6	1	3590-1	6.93	0.93	6.93	0.87	6.93	0.29	6.93	0.29	7	1
1	56652	C10orf2	1	IPI:IPI00102660.1	1	3590-1	6.93	0.93	6.93	0.87	6.93	0.29	6.93	0.29	7	1
1	11091	WDR5	2	IPI:IPI00005492.2	1,1	3590-1,3589-1	2.62	0.35	2.62	0.33	6.86	0.29	6.86	0.29	1.65	1
1	8638	OASL	1	IPI:IPI00018810.1	1	3590-1	6.93	0.93	6.93	0.87	6.93	0.29	6.93	0.29	7	1
1	7156	TOP3A	1	IPI:IPI00013378.1	1	3590-1	6.93	0.93	6.93	0.87	6.93	0.29	6.93	0.29	7	1
1	IPI:IPI00871908.2	-	1	IPI:IPI00871908.2	1	3589-1	6.93	0.93	6.93	0.87	6.93	0.29	6.93	0.29	7	1
1	5209	PFKFB3	1	IPI:IPI00004511.3	1	3589-1	6.93	0.93	6.93	0.87	6.93	0.29	6.93	0.29	7	1
1	79707	NOL9	1	IPI:IPI00002902.5	1	3589-1	6.93	0.93	6.93	0.87	6.93	0.29	6.93	0.29	7	1
1	11103	KRR1	1	IPI:IPI00156032.6	1	3589-1	6.93	0.93	6.93	0.87	6.93	0.29	6.93	0.29	7	1
42	9961	MVP	2	IPI:IPI00000105.4	41,43	3590-1,3589-1	6.61	0.89	6.61	0.83	6.74	0.28	6.74	0.28	0.69	1
15	23367	LARP1	2	IPI:IPI00185919.3	15,15	3590-1,3589-1	5.06	0.68	5.06	0.63	6.62	0.28	6.62	0.28	2.11	1
2	10992	SF3B2	2	IPI:IPI00221106.5	2,1	3590-1,3589-1	3.1	0.42	3.1	0.39	6.79	0.28	6.79	0.28	2.56	1
14	5976	UPF1	2	IPI:IPI00034049.1	10,17	3590-1,3589-1	4.89	0.66	4.89	0.61	6.4	0.27	6.4	0.27	1.21	1
4	6601	SMARCC2	2	IPI:IPI00150057.6	4,4	3590-1,3589-1	3.58	0.48	3.58	0.45	6.4	0.27	6.4	0.27	3.26	1
3	3320	HSP90AA1	2	IPI:IPI00382470.3	2,4	3590-1,3589-1	1.9	0.26	3.36	0.42	2.08	0.09	6.53	0.27	-0.19	3.14
25	26986	PABPC1	2	IPI:IPI00008524.1	21,28	3590-1,3589-1	5.61	0.76	5.61	0.7	6.3	0.26	6.3	0.26	1.65	1
13	10236	HNRNPR	2	IPI:IPI00012074.3	14,11	3590-1,3589-1	4.71	0.63	4.71	0.59	6.17	0.26	6.17	0.26	2.66	1
21	3181	HNRNPA2B1	2	IPI:IPI00386854.6,IPI:IPI00396378.3	21,20	3590-1,3589-1	5.36	0.72	5.36	0.67	6.28	0.26	6.28	0.26	1.45	1
5	4627	MYH9	2	IPI:IPI00019502.3	3,7	3590-1,3589-1	3.04	0.41	3.74	0.47	4.14	0.17	6.25	0.26	0.07	1.51
2	10419	PRMT5	2	IPI:IPI00064328.3	2,2	3590-1,3589-1	2.95	0.4	2.95	0.37	6.17	0.26	6.17	0.26	3.2	1
12	2547	XRCC6	2	IPI:IPI00644712.4	11,12	3590-1,3589-1	4.53	0.61	4.53	0.57	5.92	0.25	5.92	0.25	0.82	1
26	6175	RPLP0	2	IPI:IPI00008530.1	27,25	3590-1,3589-1	5.52	0.74	5.52	0.69	5.97	0.25	5.97	0.25	1.92	1
12	8761	PABPC4	2	IPI:IPI00012726.4	12,12	3590-1,3589-1	4.53	0.61	4.53	0.57	5.92	0.25	5.92	0.25	2.66	1
12	6125	RPL5	2	IPI:IPI00000494.6	10,14	3590-1,3589-1	4.53	0.61	4.53	0.57	5.92	0.25	5.92	0.25	2.55	1
10	1665	DHX15	2	IPI:IPI00396435.3	5,14	3590-1,3589-1	4.38	0.59	4.38	0.55	6.07	0.25	6.07	0.25	2.73	1
1	6598	SMARCB1	2	IPI:IPI00029695.2	1,1	3590-1,3589-1	2.45	0.33	2.45	0.31	6	0.25	6	0.25	1.58	1
1	6150	MRPL23	2	IPI:IPI00293476.3	1,1	3590-1,3589-1	2.45	0.33	2.45	0.31	6	0.25	6	0.25	2.18	1
1	23029	RBM34	2	IPI:IPI00181617.4	1,1	3590-1,3589-1	2.45	0.33	2.45	0.31	6	0.25	6	0.25	1.8	1
1	8683	SFRS9	2	IPI:IPI00012340.1	1,1	3590-1,3589-1	2.45	0.33	2.45	0.31	6	0.25	6	0.25	1.38	1
33	3848	KRT1	2	IPI:IPI00220327.4	25,40	3590-1,3589-1	5.74	0.77	5.74	0.72	5.74	0.24	5.74	0.24	0.26	1
15	10146	G3BP1	2	IPI:IPI00012442.1	14,16	3590-1,3589-1	4.74	0.64	4.74	0.59	5.81	0.24	5.81	0.24	1.78	1
16	1655	DDX5	2	IPI:IPI00017617.1	14,17	3590-1,3589-1	4.75	0.64	4.75	0.59	5.64	0.24	5.64	0.24	1.92	1
11	6628	SNRPB	2	IPI:IPI00027285.1	10,11	3590-1,3589-1	4.34	0.58	4.34	0.54	5.67	0.24	5.67	0.24	1.57	1
2	5394	EXOSC10	2	IPI:IPI00009464.1	3,1	3590-1,3589-1	2.83	0.38	2.83	0.35	5.66	0.24	5.66	0.24	1.7	1
2	55149	MTPAP	2	IPI:IPI00153051.5	2,2	3590-1,3589-1	2.83	0.38	2.83	0.35	5.66	0.24	5.66	0.24	2.22	1
2	11051	NUDT21	2	IPI:IPI00552186.3	2,1	3590-1,3589-1	2.83	0.38	2.83	0.35	5.66	0.24	5.66	0.24	1.26	1
2	801;808;805	CALM1;CALM3;CALM2	2	IPI:IPI00075248.1	2,2	3590-1,3589-1	2.83	0.38	2.83	0.35	5.66	0.24	5.66	0.24	2.16	1
2	8289	ARID1A	2	IPI:IPI00642705.1	2,2	3590-1,3589-1	2.83	0.38	2.83	0.35	5.66	0.24	5.66	0.24	2.13	1
2	23404	EXOSC2	2	IPI:IPI00015905.1	1,2	3590-1,3589-1	2.83	0.38	2.83	0.35	5.66	0.24	5.66	0.24	2.65	1
2	8971	H1FX	2	IPI:IPI00021924.1	1,2	3590-1,3589-1	2.83	0.38	2.83	0.35	5.66	0.24	5.66	0.24	2.86	1
24	11100	HNRNPUL1	2	IPI:IPI00013070.2	22,26	3590-1,3589-1	5.18	0.7	5.18	0.65	5.49	0.23	5.49	0.23	2.24	1
14	10521	DDX17	2	IPI:IPI00023785.7,IPI:IPI00889541.2	12,16	3590-1,3589-1	4.58	0.62	4.58	0.57	5.61	0.23	5.61	0.23	2.02	1
8	3428	IFI16	2	IPI:IPI00003443.3	9,6	3590-1,3589-1	3.92	0.53	3.92	0.49	5.43	0.23	5.43	0.23	2.27	1
11	1656	DDX6	2	IPI:IPI00030320.4	12,10	3590-1,3589-1	4.27	0.58	4.27	0.53	5.51	0.23	5.51	0.23	2.39	1
10	6209	RPS15	2	IPI:IPI00479058.2	11,9	3590-1,3589-1	4.22	0.57	4.22	0.53	5.63	0.23	5.63	0.23	2.67	1
10	7520	XRCC5	2	IPI:IPI00220834.8	8,11	3590-1,3589-1	4.14	0.56	4.14	0.52	5.41	0.23	5.41	0.23	0.95	1
1	3324	HSP90AA2	2	IPI:IPI00031523.4	1,1	3590-1,3589-1	1.33	0.18	2.36	0.3	1.78	0.07	5.57	0.23	-0.17	3.13
3	55226	NAT10	2	IPI:IPI00300127.3	1,4	3590-1,3589-1	3.1	0.42	3.1	0.39	5.54	0.23	5.54	0.23	2.33	1
18	3189	HNRNPH3	2	IPI:IPI00013877.2,IPI:IPI00216492.1	18,18	3590-1,3589-1	4.76	0.64	4.76	0.6	5.35	0.22	5.35	0.22	2.13	1
9	26523	EIF2C1	2	IPI:IPI00007736.5	9,8	3590-1,3589-1	4	0.54	4	0.5	5.34	0.22	5.34	0.22	3.38	1
24	4691	NCL	2	IPI:IPI00183526.6,IPI:IPI00444262.3	25,22	3590-1,3589-1	5.11	0.69	5.11	0.64	5.34	0.22	5.34	0.22	1.17	1
12	10492	SYNCRIP	2	IPI:IPI00018140.3	9,15	3590-1,3589-1	4.31	0.58	4.31	0.54	5.37	0.22	5.37	0.22	0.68	1
9	27161	EIF2C2	2	IPI:IPI00745433.2	7,11	3590-1,3589-1	4	0.54	4	0.5	5.34	0.22	5.34	0.22	1.76	1
3	51605	TRMT6	2	IPI:IPI00099311.3	3,2	3590-1,3589-1	3	0.4	3	0.38	5.2	0.22	5.2	0.22	2.65	1
2	103910	MYL12B	2	IPI:IPI00033494.3	3,1	3590-1,3589-1	2.72	0.37	2.72	0.34	5.22	0.22	5.22	0.22	2.58	1
4	988	CDC5L	2	IPI:IPI00465294.2	2,5	3590-1,3589-1	3.27	0.44	3.27	0.41	5.34	0.22	5.34	0.22	2.59	1
3	6597	SMARCA4	2	IPI:IPI00029822.4	2,3	3590-1,3589-1	3	0.4	3	0.38	5.2	0.22	5.2	0.22	2.12	1
2	29896	TRA2A	2	IPI:IPI00013891.1	2,1	3590-1,3589-1	2.72	0.37	2.72	0.34	5.22	0.22	5.22	0.22	2.78	1
2	57805	KIAA1967	2	IPI:IPI00182757.1	2,1	3590-1,3589-1	2.72	0.37	2.72	0.34	5.22	0.22	5.22	0.22	1.14	1
1	51010	EXOSC3	2	IPI:IPI00015956.3	1,1	3590-1,3589-1	2.31	0.31	2.31	0.29	5.33	0.22	5.33	0.22	2.08	1
1	57696	DDX55	2	IPI:IPI00185361.5	1,1	3590-1,3589-1	2.31	0.31	2.31	0.29	5.33	0.22	5.33	0.22	1.72	1
3	103	ADAR	2	IPI:IPI00025057.2,IPI:IPI00394665.4	2,3	3590-1,3589-1	3	0.4	3	0.38	5.2	0.22	5.2	0.22	2.38	1
1	79009	DDX50	2	IPI:IPI00031554.1	1,1	3590-1,3589-1	2.31	0.31	2.31	0.29	5.33	0.22	5.33	0.22	1.38	1
24	3309	HSPA5	2	IPI:IPI00003362.2	23,24	3590-1,3589-1	4.95	0.67	4.95	0.62	5	0.21	5	0.21	0.88	1
25	3857	KRT9	2	IPI:IPI00019359.4	26,24	3590-1,3589-1	5.05	0.68	5.05	0.63	5.1	0.21	5.1	0.21	0.65	1
9	92140	MTDH	2	IPI:IPI00328715.4	11,6	3590-1,3589-1	3.92	0.53	3.92	0.49	5.13	0.21	5.13	0.21	3.18	1
10	51493	C22orf28	2	IPI:IPI00550689.3	10,10	3590-1,3589-1	4	0.54	4	0.5	5.06	0.21	5.06	0.21	0.98	1
11	1653	DDX1	2	IPI:IPI00293655.3	9,12	3590-1,3589-1	4.06	0.55	4.06	0.51	4.97	0.21	4.97	0.21	1.17	1
10	3182	HNRNPAB	2	IPI:IPI00106509.3	11,8	3590-1,3589-1	4	0.54	4	0.5	5.06	0.21	5.06	0.21	2.35	1
7	9530	BAG4	2	IPI:IPI00030695.1	8,5	3590-1,3589-1	3.67	0.49	3.67	0.46	5.08	0.21	5.08	0.21	2.6	1
7	8894	EIF2S2	2	IPI:IPI00021728.3	5,8	3590-1,3589-1	3.67	0.49	3.67	0.46	5.08	0.21	5.08	0.21	1.8	1
6	5591	PRKDC	2	IPI:IPI00296337.2	5,7	3590-1,3589-1	3.46	0.47	3.5	0.44	4.9	0.2	5	0.21	0.04	1.02
9	4686	NCBP1	2	IPI:IPI00019380.1	3,15	3590-1,3589-1	3.92	0.53	3.92	0.49	5.13	0.21	5.13	0.21	1.84	1
4	51386	EIF3L	2	IPI:IPI00465233.1	2,5	3590-1,3589-1	3.18	0.43	3.18	0.4	5.06	0.21	5.06	0.21	1.87	1
4	10576	CCT2	2	IPI:IPI00297779.7	2,5	3590-1,3589-1	2.53	0.34	3.15	0.39	3.2	0.13	4.96	0.21	-0.02	1.55
4	10973	ASCC3	2	IPI:IPI00430472.2	2,5	3590-1,3589-1	3.18	0.43	3.18	0.4	5.06	0.21	5.06	0.21	0.98	1
3	3326	HSP90AB1	2	IPI:IPI00414676.6,IPI:IPI00411633.4	2,3	3590-1,3589-1	1.92	0.26	2.98	0.37	2.13	0.09	5.13	0.21	-0.14	2.41
22	3313	HSPA9	2	IPI:IPI00007765.5	19,24	3590-1,3589-1	4.74	0.64	4.74	0.59	4.78	0.2	4.78	0.2	0.22	1
13	6189	RPS3A	2	IPI:IPI00419880.6	16,9	3590-1,3589-1	4.11	0.55	4.11	0.51	4.69	0.2	4.69	0.2	0.97	1
9	3609	ILF3	2	IPI:IPI00219330.2,IPI:IPI00298788.4	9,9	3590-1,3589-1	3.79	0.51	3.79	0.47	4.8	0.2	4.8	0.2	1.09	1
6	55646	LYAR	2	IPI:IPI00015838.3	9,3	3590-1,3589-1	3.46	0.47	3.46	0.43	4.9	0.2	4.9	0.2	3.73	1
11	6191	RPS4X	2	IPI:IPI00217030.1	8,13	3590-1,3589-1	3.94	0.53	3.94	0.49	4.68	0.2	4.68	0.2	1.66	1
7	170506	DHX36	2	IPI:IPI00027415.2	7,7	3590-1,3589-1	3.53	0.48	3.53	0.44	4.71	0.2	4.71	0.2	1.94	1
8	6780	STAU1	2	IPI:IPI00000001.2	7,8	3590-1,3589-1	3.64	0.49	3.64	0.46	4.7	0.2	4.7	0.2	2.35	1
9	4736	RPL10A	2	IPI:IPI00412579.6	9,8	3590-1,3589-1	3.79	0.51	3.79	0.47	4.8	0.2	4.8	0.2	1.17	1
8	3608	ILF2	2	IPI:IPI00005198.2	8,7	3590-1,3589-1	3.7	0.5	3.7	0.46	4.84	0.2	4.84	0.2	0.88	1
4	2926	GRSF1	2	IPI:IPI00478657.4	5,2	3590-1,3589-1	3.1	0.42	3.1	0.39	4.8	0.2	4.8	0.2	1.74	1
8	10644	IGF2BP2	2	IPI:IPI00179713.6	5,10	3590-1,3589-1	3.7	0.5	3.7	0.46	4.84	0.2	4.84	0.2	1.65	1
12	4904	YBX1	2	IPI:IPI00031812.3	12,11	3590-1,3589-1	4.11	0.55	4.11	0.51	4.88	0.2	4.88	0.2	2.57	1
4	790	CAD	2	IPI:IPI00301263.2	4,4	3590-1,3589-1	2.45	0.33	3.07	0.38	3	0.13	4.71	0.2	0	1.57
7	6203	RPS9	2	IPI:IPI00221088.5	4,9	3590-1,3589-1	3.53	0.48	3.53	0.44	4.71	0.2	4.71	0.2	1.27	1
3	8826	IQGAP1	2	IPI:IPI00009342.1	4,2	3590-1,3589-1	2.4	0.32	2.88	0.36	3.33	0.14	4.79	0.2	-0.25	1.44
2	9529	BAG5	1	IPI:IPI00007731.1	2	3590-1	4.9	0.66	4.9	0.61	4.9	0.2	4.9	0.2	3.05	1
3	LOC26010	LOC26010	2	IPI:IPI00023532.9	2,3	3590-1,3589-1	2.91	0.39	2.91	0.36	4.88	0.2	4.88	0.2	2.89	1
1	3024	HIST1H1A	2	IPI:IPI00217469.3	1,1	3590-1,3589-1	2.19	0.3	2.19	0.27	4.8	0.2	4.8	0.2	1.93	1
1	10802	SEC24A	2	IPI:IPI00178798.4	1,1	3590-1,3589-1	2.19	0.3	2.19	0.27	4.8	0.2	4.8	0.2	1.64	1
1	57222	ERGIC1	1	IPI:IPI00003635.4	1	3590-1	4.9	0.66	4.9	0.61	4.9	0.2	4.9	0.2	2.94	1
2	113251	LARP4	2	IPI:IPI00395347.3,IPI:IPI00043638.1	1,2	3590-1,3589-1	2.62	0.35	2.62	0.33	4.85	0.2	4.85	0.2	2.75	1
2	11052	CPSF6	2	IPI:IPI00012998.2	1,2	3590-1,3589-1	2.62	0.35	2.62	0.33	4.85	0.2	4.85	0.2	1.69	1
1	29093	MRPL22	2	IPI:IPI00414410.2	1,1	3590-1,3589-1	2.19	0.3	2.19	0.27	4.8	0.2	4.8	0.2	1.42	1
1	5327	PLAT	1	IPI:IPI00019590.3	1	3590-1	4.9	0.66	4.9	0.61	4.9	0.2	4.9	0.2	4.8	1
1	740	MRPL49	2	IPI:IPI00013195.1	1,1	3590-1,3589-1	2.19	0.3	2.19	0.27	4.8	0.2	4.8	0.2	1.42	1
1	IPI:IPI00878172.1	-	1	IPI:IPI00878172.1	1	3590-1	4.9	0.66	4.9	0.61	4.9	0.2	4.9	0.2	4.8	1
1	140890	SFRS12	1	IPI:IPI00103497.1	1	3590-1	4.9	0.66	4.9	0.61	4.9	0.2	4.9	0.2	4.8	1
1	57169	ZNFX1	1	IPI:IPI00165981.1	1	3590-1	4.9	0.66	4.9	0.61	4.9	0.2	4.9	0.2	4.8	1
1	378	ARF4	2	IPI:IPI00215918.3	1,1	3590-1,3589-1	2.19	0.3	2.19	0.27	4.8	0.2	4.8	0.2	1.28	1
1	51808	PHAX	2	IPI:IPI00303402.7	1,1	3590-1,3589-1	2.19	0.3	2.19	0.27	4.8	0.2	4.8	0.2	1.93	1
1	54462	KIAA1128	1	IPI:IPI00146077.4	1	3590-1	4.9	0.66	4.9	0.61	4.9	0.2	4.9	0.2	4.8	1
1	5073	PARN	1	IPI:IPI00294744.7	1	3590-1	4.9	0.66	4.9	0.61	4.9	0.2	4.9	0.2	4.8	1
1	9343	EFTUD2	2	IPI:IPI00003519.1	1,1	3590-1,3589-1	2.19	0.3	2.19	0.27	4.8	0.2	4.8	0.2	1	1
1	140465	MYL6B	2	IPI:IPI00027255.1	1,1	3590-1,3589-1	2.19	0.3	2.19	0.27	4.8	0.2	4.8	0.2	1.93	1
1	11059	WWP1	1	IPI:IPI00013009.1	1	3590-1	4.9	0.66	4.9	0.61	4.9	0.2	4.9	0.2	4.8	1
1	4629	MYH11	1	IPI:IPI00020501.1	1	3589-1	4.9	0.66	4.9	0.61	4.9	0.2	4.9	0.2	4.8	1
1	83880	EIF3FP2	1	IPI:IPI00011177.1	1	3589-1	4.9	0.66	4.9	0.61	4.9	0.2	4.9	0.2	4.8	1
1	3993	LLGL2	1	IPI:IPI00465050.2	1	3589-1	4.9	0.66	4.9	0.61	4.9	0.2	4.9	0.2	4.8	1
12	7273	TTN	2	IPI:IPI00023283.3	12,11	3590-1,3589-1	3.95	0.53	3.95	0.49	4.5	0.19	4.5	0.19	3.28	1
12	6124	RPL4	2	IPI:IPI00003918.6	14,10	3590-1,3589-1	3.95	0.53	3.95	0.49	4.5	0.19	4.5	0.19	1.22	1
13	8531	CSDA	2	IPI:IPI00031801.4,IPI:IPI00219147.4	12,13	3590-1,3589-1	4.05	0.55	4.05	0.51	4.54	0.19	4.54	0.19	1.49	1
7	1994	ELAVL1	2	IPI:IPI00301936.4	8,6	3590-1,3589-1	3.46	0.47	3.46	0.43	4.52	0.19	4.52	0.19	1.83	1
8	4343	MOV10	2	IPI:IPI00444452.3	8,8	3590-1,3589-1	3.58	0.48	3.58	0.45	4.53	0.19	4.53	0.19	1.06	1
9	6238	RRBP1	2	IPI:IPI00215743.3	7,10	3590-1,3589-1	3.67	0.49	3.67	0.46	4.5	0.19	4.5	0.19	1.1	1
7	143	PARP4	2	IPI:IPI00296909.3	6,7	3590-1,3589-1	3.46	0.47	3.46	0.43	4.52	0.19	4.52	0.19	1	1
6	6632	SNRPD1	2	IPI:IPI00302850.4	6,5	3590-1,3589-1	3.33	0.45	3.33	0.42	4.53	0.19	4.53	0.19	1.44	1
7	23196	FAM120A	2	IPI:IPI00039626.3,IPI:IPI00384265.5	6,8	3590-1,3589-1	3.46	0.47	3.46	0.43	4.52	0.19	4.52	0.19	1.07	1
5	4841	NONO	2	IPI:IPI00304596.3	4,5	3590-1,3589-1	3.16	0.43	3.16	0.4	4.47	0.19	4.47	0.19	2.4	1
4	9532	BAG2	2	IPI:IPI00000643.1	5,2	3590-1,3589-1	3.03	0.41	3.03	0.38	4.58	0.19	4.58	0.19	1.63	1
2	5981	RFC1	2	IPI:IPI00375358.2	3,1	3590-1,3589-1	2.53	0.34	2.53	0.32	4.53	0.19	4.53	0.19	1.7	1
2	345651	ACTBL2	2	IPI:IPI00003269.1	3,1	3590-1,3589-1	1.55	0.21	2.55	0.32	1.7	0.07	4.58	0.19	-0.08	2.7
3	728689;8663	EIF3CL;EIF3C	2	IPI:IPI00016910.1	2,3	3590-1,3589-1	2.83	0.38	2.83	0.35	4.62	0.19	4.62	0.19	1.77	1
4	55720	TSR1	2	IPI:IPI00292894.5	2,6	3590-1,3589-1	3.03	0.41	3.03	0.38	4.58	0.19	4.58	0.19	1.69	1
2	221184	CPNE2	2	IPI:IPI00645310.1	2,1	3590-1,3589-1	2.53	0.34	2.53	0.32	4.53	0.19	4.53	0.19	1.53	1
2	10772	FUSIP1	2	IPI:IPI00009071.3	2,2	3590-1,3589-1	2.53	0.34	2.53	0.32	4.53	0.19	4.53	0.19	2.32	1
3	90957	DHX57	2	IPI:IPI00168885.5	2,4	3590-1,3589-1	2.83	0.38	2.83	0.35	4.62	0.19	4.62	0.19	2.45	1
2	5977	DPF2	2	IPI:IPI00023322.1	2,1	3590-1,3589-1	2.53	0.34	2.53	0.32	4.53	0.19	4.53	0.19	2.2	1
2	11137	PWP1	2	IPI:IPI00014298.3	1,2	3590-1,3589-1	2.53	0.34	2.53	0.32	4.53	0.19	4.53	0.19	1.81	1
2	4637;140465	MYL6;MYL6B	2	IPI:IPI00335168.9	1,2	3590-1,3589-1	2.53	0.34	2.53	0.32	4.53	0.19	4.53	0.19	0.69	1
3	27339	PRPF19	2	IPI:IPI00004968.1	1,4	3590-1,3589-1	2.83	0.38	2.83	0.35	4.62	0.19	4.62	0.19	1.99	1
1	999	CDH1	1	IPI:IPI00000513.1	1	3589-1	3.46	0.47	4.61	0.58	3.46	0.14	4.61	0.19	0	1.77
18	3858	KRT10	2	IPI:IPI00009865.2	14,22	3590-1,3589-1	4.24	0.57	4.24	0.53	4.24	0.18	4.24	0.18	-0.05	1
12	4869	NPM1	2	IPI:IPI00220740.1	12,12	3590-1,3589-1	3.89	0.52	3.89	0.49	4.36	0.18	4.36	0.18	0.61	1
7	6218	RPS17	2	IPI:IPI00221093.7	7,6	3590-1,3589-1	3.41	0.46	3.41	0.43	4.39	0.18	4.39	0.18	1.23	1
8	6204	RPS10	2	IPI:IPI00008438.1	7,8	3590-1,3589-1	3.46	0.47	3.46	0.43	4.24	0.18	4.24	0.18	2.3	1
5	22803	XRN2	2	IPI:IPI00100151.4	5,5	3590-1,3589-1	3.1	0.42	3.1	0.39	4.29	0.18	4.29	0.18	2.19	1
7	4076	CAPRIN1	2	IPI:IPI00783872.2	5,8	3590-1,3589-1	3.35	0.45	3.35	0.42	4.23	0.18	4.23	0.18	0.79	1
4	3868	KRT16	2	IPI:IPI00217963.3	6,2	3590-1,3589-1	2.37	0.32	2.9	0.36	2.82	0.12	4.2	0.18	0.35	1.49
4	23450	SF3B3	2	IPI:IPI00300371.5,IPI:IPI00179138.3	4,3	3590-1,3589-1	2.95	0.4	2.95	0.37	4.36	0.18	4.36	0.18	1.48	1
3	84365	MKI67IP	2	IPI:IPI00154590.6	3,2	3590-1,3589-1	2.75	0.37	2.75	0.34	4.38	0.18	4.38	0.18	2.25	1
9	6128	RPL6	2	IPI:IPI00329389.8	3,14	3590-1,3589-1	3.56	0.48	3.56	0.45	4.23	0.18	4.23	0.18	0.69	1
2	57669	EPB41L5	1	IPI:IPI00217841.1	2	3590-1	4.38	0.59	4.38	0.55	4.38	0.18	4.38	0.18	4.02	1
2	26156	RSL1D1	2	IPI:IPI00008708.5	2,2	3590-1,3589-1	2.45	0.33	2.45	0.31	4.24	0.18	4.24	0.18	1.19	1
5	10856	RUVBL2	2	IPI:IPI00009104.7	2,7	3590-1,3589-1	2.88	0.39	3.14	0.39	3.71	0.15	4.42	0.18	0.24	1.19
2	11273	ATXN2L	2	IPI:IPI00456359.1	2,1	3590-1,3589-1	2.45	0.33	2.45	0.31	4.24	0.18	4.24	0.18	2.11	1
2	81627	C1orf25	2	IPI:IPI00334914.2	2,1	3590-1,3589-1	2.45	0.33	2.45	0.31	4.24	0.18	4.24	0.18	1.68	1
3	5814	PURB	2	IPI:IPI00045051.3	4,1	3590-1,3589-1	2.75	0.37	2.75	0.34	4.38	0.18	4.38	0.18	2.98	1
1	55299	BXDC2	2	IPI:IPI00181728.1	1,1	3590-1,3589-1	2.09	0.28	2.09	0.26	4.36	0.18	4.36	0.18	1.05	1
1	54495	TMX3	2	IPI:IPI00064193.3	1,1	3590-1,3589-1	2.09	0.28	2.09	0.26	4.36	0.18	4.36	0.18	0.38	1
1	59349	KLHL12	2	IPI:IPI00642182.2	1,1	3590-1,3589-1	2.09	0.28	2.09	0.26	4.36	0.18	4.36	0.18	0.97	1
1	140564	APOBEC3D	2	IPI:IPI00413447.4	1,1	3590-1,3589-1	2.09	0.28	2.09	0.26	4.36	0.18	4.36	0.18	1.11	1
1	4733	DRG1	2	IPI:IPI00031836.3	1,1	3590-1,3589-1	2.09	0.28	2.09	0.26	4.36	0.18	4.36	0.18	0.33	1
2	23076	RRP1B	1	IPI:IPI00032374.3	2	3589-1	4.38	0.59	4.38	0.55	4.38	0.18	4.38	0.18	3.52	1
16	10383	TUBB2C	2	IPI:IPI00007752.1	16,15	3590-1,3589-1	4.08	0.55	4.08	0.51	4.16	0.17	4.16	0.17	0.45	1
13	2521	FUS	2	IPI:IPI00221354.1	13,13	3590-1,3589-1	3.85	0.52	3.85	0.48	4.11	0.17	4.11	0.17	0.54	1
13	6188	RPS3	2	IPI:IPI00011253.3	11,15	3590-1,3589-1	3.85	0.52	3.85	0.48	4.11	0.17	4.11	0.17	0.95	1
12	8148	TAF15	2	IPI:IPI00020194.1	11,12	3590-1,3589-1	3.79	0.51	3.79	0.47	4.16	0.17	4.16	0.17	1.54	1
9	6208	RPS14	2	IPI:IPI00026271.5	9,8	3590-1,3589-1	3.46	0.47	3.46	0.43	3.99	0.17	3.99	0.17	1.14	1
11	3192	HNRNPU	2	IPI:IPI00479217.1	9,13	3590-1,3589-1	3.72	0.5	3.72	0.47	4.18	0.17	4.18	0.17	1.16	1
6	1965	EIF2S1	2	IPI:IPI00219678.3	7,4	3590-1,3589-1	3.16	0.43	3.16	0.4	4.07	0.17	4.07	0.17	1.31	1
8	641293;6144;729402	RPL21P19;RPL21;RPL21P16	2	IPI:IPI00247583.5	7,9	3590-1,3589-1	3.36	0.45	3.36	0.42	3.99	0.17	3.99	0.17	1.67	1
11	6130	RPL7A	2	IPI:IPI00299573.1	9,13	3590-1,3589-1	3.72	0.5	3.72	0.47	4.18	0.17	4.18	0.17	2.07	1
5	9987	HNRPDL	2	IPI:IPI00011274.3	5,5	3590-1,3589-1	3.04	0.41	3.04	0.38	4.14	0.17	4.14	0.17	0.92	1
4	56829	ZC3HAV1	2	IPI:IPI00332936.1	5,2	3590-1,3589-1	2.89	0.39	2.89	0.36	4.18	0.17	4.18	0.17	1.62	1
17	TRYP_PIG_contaminant	TRYP_PIG_contaminant	2	UPSP:TRYP_PIG_contaminant	19,14	3590-1,3589-1	4.12	0.56	4.12	0.52	4.12	0.17	4.12	0.17	-0.08	1
6	387867	RPSAP12	2	IPI:IPI00398958.3	5,6	3590-1,3589-1	3.2	0.43	3.2	0.4	4.19	0.17	4.19	0.17	1.94	1
4	3191	HNRNPL	2	IPI:IPI00027834.3	5,3	3590-1,3589-1	2.89	0.39	2.89	0.36	4.18	0.17	4.18	0.17	0.7	1
4	10514	MYBBP1A	2	IPI:IPI00005024.3	4,4	3590-1,3589-1	2.83	0.38	2.83	0.35	4	0.17	4	0.17	1.12	1
5	9188	DDX21	2	IPI:IPI00015953.3	4,5	3590-1,3589-1	2.98	0.4	2.98	0.37	3.98	0.17	3.98	0.17	0.85	1
4	6432	SFRS7	2	IPI:IPI00003377.1	4,4	3590-1,3589-1	2.83	0.38	2.83	0.35	4	0.17	4	0.17	2.33	1
4	729362;3188	RPL36AP37;HNRNPH2	2	IPI:IPI00026230.1	3,4	3590-1,3589-1	2.83	0.38	2.83	0.35	4	0.17	4	0.17	2.16	1
3	124540	MSI2	2	IPI:IPI00073713.3	3,2	3590-1,3589-1	2.68	0.36	2.68	0.34	4.16	0.17	4.16	0.17	2.03	1
4	23112	TNRC6B	2	IPI:IPI00152296.1,IPI:IPI00385511.5	5,3	3590-1,3589-1	2.83	0.38	2.83	0.35	4	0.17	4	0.17	0.35	1
4	10970	CKAP4	2	IPI:IPI00141318.2	3,5	3590-1,3589-1	2.67	0.36	2.89	0.36	3.56	0.15	4.17	0.17	0.31	1.17
6	22907	DHX30	2	IPI:IPI00411733.4,IPI:IPI00164906.4	4,7	3590-1,3589-1	3.2	0.43	3.2	0.4	4.19	0.17	4.19	0.17	0.49	1
3	56886	UGCGL1	2	IPI:IPI00024466.2	3,3	3590-1,3589-1	2.68	0.36	2.68	0.34	4.16	0.17	4.16	0.17	1.41	1
4	9782	MATR3	2	IPI:IPI00017297.1	3,4	3590-1,3589-1	2.83	0.38	2.83	0.35	4	0.17	4	0.17	1	1
5	11338	U2AF2	2	IPI:IPI00031556.7	3,7	3590-1,3589-1	2.98	0.4	2.98	0.37	3.98	0.17	3.98	0.17	1.69	1
3	6430	SFRS5	2	IPI:IPI00012341.1	3,2	3590-1,3589-1	2.68	0.36	2.68	0.34	4.16	0.17	4.16	0.17	2.48	1
4	51631	LUC7L2	2	IPI:IPI00893087.1,IPI:IPI00006932.4	3,5	3590-1,3589-1	2.83	0.38	2.83	0.35	4	0.17	4	0.17	2.6	1
2	9919	SEC16A	2	IPI:IPI00031242.9	2,1	3590-1,3589-1	2.37	0.32	2.37	0.3	3.99	0.17	3.99	0.17	1.23	1
3	6741	SSB	2	IPI:IPI00009032.1	2,3	3590-1,3589-1	2.68	0.36	2.68	0.34	4.16	0.17	4.16	0.17	1.86	1
2	64794	DDX31	1	IPI:IPI00043990.3	2	3590-1	4	0.54	4	0.5	4	0.17	4	0.17	3.81	1
1	65265	C8orf33	2	IPI:IPI00011997.4	1,1	3590-1,3589-1	2	0.27	2	0.25	4	0.17	4	0.17	1.7	1
2	9093	DNAJA3	2	IPI:IPI00179187.3	1,2	3590-1,3589-1	2.37	0.32	2.37	0.3	3.99	0.17	3.99	0.17	1.21	1
1	196374	KRT78	2	IPI:IPI00166205.2	1,1	3590-1,3589-1	2	0.27	2	0.25	4	0.17	4	0.17	1.49	1
2	10484	SEC23A	2	IPI:IPI00017375.2	1,3	3590-1,3589-1	2.37	0.32	2.37	0.3	3.99	0.17	3.99	0.17	1.54	1
1	1977	EIF4E	1	IPI:IPI00027485.3	1	3590-1	4	0.54	4	0.5	4	0.17	4	0.17	3.92	1
1	8650	NUMB	1	IPI:IPI00028059.1	1	3590-1	4	0.54	4	0.5	4	0.17	4	0.17	3.92	1
1	84864	MINA	1	IPI:IPI00216737.3	1	3590-1	4	0.54	4	0.5	4	0.17	4	0.17	2.63	1
2	8106	PABPN1	2	IPI:IPI00005792.2	1,3	3590-1,3589-1	2.37	0.32	2.37	0.3	3.99	0.17	3.99	0.17	2.59	1
1	23560	GTPBP4	2	IPI:IPI00385042.4	1,1	3590-1,3589-1	2	0.27	2	0.25	4	0.17	4	0.17	0.93	1
2	9533	POLR1C	1	IPI:IPI00005179.1	2	3589-1	4	0.54	4	0.5	4	0.17	4	0.17	3.81	1
2	10240	MRPS31	1	IPI:IPI00294242.2	2	3589-1	4	0.54	4	0.5	4	0.17	4	0.17	2.3	1
1	84273	C4orf14	1	IPI:IPI00385928.2	1	3589-1	4	0.54	4	0.5	4	0.17	4	0.17	3.92	1
1	9329	GTF3C4	1	IPI:IPI00016725.2	1	3589-1	4	0.54	4	0.5	4	0.17	4	0.17	3.92	1
1	27316	RBMX	1	IPI:IPI00304692.1	1	3589-1	4	0.54	4	0.5	4	0.17	4	0.17	3.92	1
1	10181	RBM5	1	IPI:IPI00005036.1	1	3589-1	4	0.54	4	0.5	4	0.17	4	0.17	3.92	1
7	6133	RPL9	2	IPI:IPI00031691.1	8,5	3590-1,3589-1	3.14	0.42	3.14	0.39	3.73	0.16	3.73	0.16	0.97	1
7	6229	RPS24	2	IPI:IPI00029750.1	6,7	3590-1,3589-1	3.19	0.43	3.19	0.4	3.84	0.16	3.84	0.16	1.83	1
5	6732	SRPK1	2	IPI:IPI00290439.2	4,5	3590-1,3589-1	2.92	0.39	2.92	0.37	3.82	0.16	3.82	0.16	1.58	1
5	8607	RUVBL1	2	IPI:IPI00021187.4	4,5	3590-1,3589-1	2.74	0.37	2.95	0.37	3.35	0.14	3.89	0.16	0.5	1.16
2	25929	GEMIN5	2	IPI:IPI00291783.3	3,1	3590-1,3589-1	2.31	0.31	2.31	0.29	3.78	0.16	3.78	0.16	0.76	1
3	8575	PRKRA	2	IPI:IPI00021167.3	3,2	3590-1,3589-1	2.56	0.35	2.56	0.32	3.78	0.16	3.78	0.16	1.64	1
7	6129;100130892	RPL7;RPL7P32	2	IPI:IPI00030179.3	3,10	3590-1,3589-1	3.14	0.42	3.14	0.39	3.73	0.16	3.73	0.16	1.33	1
3	87178	PNPT1	2	IPI:IPI00744711.2	3,2	3590-1,3589-1	2.56	0.35	2.56	0.32	3.78	0.16	3.78	0.16	2.05	1
3	9100	USP10	2	IPI:IPI00291946.8	3,2	3590-1,3589-1	2.56	0.35	2.56	0.32	3.78	0.16	3.78	0.16	1.52	1
2	10432;5936	RBM14;RBM4	2	IPI:IPI00013174.2	3,1	3590-1,3589-1	2.31	0.31	2.31	0.29	3.78	0.16	3.78	0.16	0.83	1
4	6421	SFPQ	2	IPI:IPI00010740.1	2,6	3590-1,3589-1	2.77	0.37	2.77	0.35	3.84	0.16	3.84	0.16	1.37	1
2	221092	HNRNPUL2	2	IPI:IPI00456887.2	2,1	3590-1,3589-1	2.31	0.31	2.31	0.29	3.78	0.16	3.78	0.16	1.92	1
3	79026	AHNAK	2	IPI:IPI00021812.2	2,3	3590-1,3589-1	2.26	0.3	2.61	0.33	2.96	0.12	3.94	0.16	-0.15	1.33
2	5315	PKM2	1	IPI:IPI00479186.7,IPI:IPI00220644.8	2	3590-1	1.73	0.23	3.89	0.49	1.73	0.07	3.89	0.16	-0.14	5.04
2	6431	SFRS6	2	IPI:IPI00012345.2	1,3	3590-1,3589-1	2.31	0.31	2.31	0.29	3.78	0.16	3.78	0.16	1.92	1
2	137107	RPL10AP3	2	IPI:IPI00035167.9	1,2	3590-1,3589-1	2.31	0.31	2.31	0.29	3.78	0.16	3.78	0.16	2.11	1
8	54431	DNAJC10	2	IPI:IPI00293260.5	8,8	3590-1,3589-1	3.14	0.42	3.14	0.39	3.48	0.15	3.48	0.15	1.35	1
9	3190	HNRNPK	2	IPI:IPI00216049.1	8,9	3590-1,3589-1	3.24	0.44	3.24	0.41	3.51	0.15	3.51	0.15	1.21	1
9	9349	RPL23	2	IPI:IPI00010153.5	6,11	3590-1,3589-1	3.29	0.44	3.29	0.41	3.6	0.15	3.6	0.15	1.22	1
5	3184	HNRNPD	2	IPI:IPI00028888.1	6,4	3590-1,3589-1	2.88	0.39	2.88	0.36	3.71	0.15	3.71	0.15	1.03	1
5	22827	PUF60	2	IPI:IPI00069750.2	5,5	3590-1,3589-1	2.88	0.39	2.88	0.36	3.71	0.15	3.71	0.15	2.3	1
5	442497;6520	LOC442497;SLC3A2	2	IPI:IPI00027493.1	4,5	3590-1,3589-1	2.83	0.38	2.83	0.35	3.58	0.15	3.58	0.15	0.94	1
3	476	ATP1A1	2	IPI:IPI00006482.1	4,2	3590-1,3589-1	2.5	0.34	2.5	0.31	3.62	0.15	3.62	0.15	0.45	1
4	58472	SQRDL	2	IPI:IPI00009634.1	3,4	3590-1,3589-1	2.72	0.37	2.72	0.34	3.7	0.15	3.7	0.15	0.62	1
5	3178	HNRNPA1	2	IPI:IPI00215965.2	5,5	3590-1,3589-1	2.83	0.38	2.83	0.35	3.58	0.15	3.58	0.15	1.13	1
4	26528	DAZAP1	2	IPI:IPI00165230.1	4,4	3590-1,3589-1	2.67	0.36	2.67	0.33	3.56	0.15	3.56	0.15	1.03	1
4	140801	RPL10L	2	IPI:IPI00064765.3	4,4	3590-1,3589-1	2.67	0.36	2.67	0.33	3.56	0.15	3.56	0.15	2.8	1
4	6223	RPS19	2	IPI:IPI00215780.5	3,4	3590-1,3589-1	2.67	0.36	2.67	0.33	3.56	0.15	3.56	0.15	0.89	1
2	64965	MRPS9	2	IPI:IPI00641924.2	2,1	3590-1,3589-1	2.25	0.3	2.25	0.28	3.58	0.15	3.58	0.15	1.28	1
4	162	AP1B1	2	IPI:IPI00328257.4	2,6	3590-1,3589-1	2.67	0.36	2.67	0.33	3.56	0.15	3.56	0.15	1.64	1
2	2194	FASN	2	IPI:IPI00026781.2	2,1	3590-1,3589-1	2.25	0.3	2.25	0.28	3.58	0.15	3.58	0.15	0.37	1
2	26354	GNL3	2	IPI:IPI00003886.3	2,1	3590-1,3589-1	2.25	0.3	2.25	0.28	3.58	0.15	3.58	0.15	1.61	1
2	9131	AIFM1	2	IPI:IPI00000690.1	2,1	3590-1,3589-1	2.25	0.3	2.25	0.28	3.58	0.15	3.58	0.15	0.28	1
3	6635	SNRPE	2	IPI:IPI00029266.1	2,3	3590-1,3589-1	2.5	0.34	2.5	0.31	3.62	0.15	3.62	0.15	0.65	1
2	8666	EIF3G	1	IPI:IPI00290460.3	2	3590-1	3.7	0.5	3.7	0.46	3.7	0.15	3.7	0.15	2.81	1
2	23185	LARP4B	2	IPI:IPI00827634.2	2,1	3590-1,3589-1	2.25	0.3	2.25	0.28	3.58	0.15	3.58	0.15	1.41	1
1	10398	MYL9	2	IPI:IPI00030929.4	1,1	3590-1,3589-1	1.92	0.26	1.92	0.24	3.69	0.15	3.69	0.15	1.02	1
3	5351	PLOD1	2	IPI:IPI00027192.6	1,5	3590-1,3589-1	2.5	0.34	2.5	0.31	3.62	0.15	3.62	0.15	2.11	1
2	IPI:IPI00911039.1	-	2	IPI:IPI00911039.1	1,2	3590-1,3589-1	2.25	0.3	2.25	0.28	3.58	0.15	3.58	0.15	1.46	1
1	3796	KIF2A	2	IPI:IPI00010368.6	1,1	3590-1,3589-1	1.92	0.26	1.92	0.24	3.69	0.15	3.69	0.15	1.42	1
2	23107	MRPS27	2	IPI:IPI00022002.6	1,3	3590-1,3589-1	2.25	0.3	2.25	0.28	3.58	0.15	3.58	0.15	1.23	1
1	9524	GPSN2	2	IPI:IPI00100656.3	1,1	3590-1,3589-1	1.92	0.26	1.92	0.24	3.69	0.15	3.69	0.15	0.64	1
2	22824	HSPA4L	2	IPI:IPI00295485.1	1,2	3590-1,3589-1	2.25	0.3	2.25	0.28	3.58	0.15	3.58	0.15	0.77	1
2	3836	KPNA1	1	IPI:IPI00303292.1	2	3589-1	3.7	0.5	3.7	0.46	3.7	0.15	3.7	0.15	4.26	1
9	3187	HNRNPH1	2	IPI:IPI00013881.6	12,5	3590-1,3589-1	3.2	0.43	3.2	0.4	3.42	0.14	3.42	0.14	1.59	1
11	3849	KRT2	2	IPI:IPI00021304.1	11,10	3590-1,3589-1	3.35	0.45	3.35	0.42	3.38	0.14	3.38	0.14	-0.34	1
10	6181	RPLP2	2	IPI:IPI00008529.1	10,9	3590-1,3589-1	3.22	0.43	3.22	0.4	3.29	0.14	3.29	0.14	1.33	1
9	7277	TUBA4A	2	IPI:IPI00007750.1	7,10	3590-1,3589-1	3.13	0.42	3.13	0.39	3.27	0.14	3.27	0.14	0.28	1
5	2130	EWSR1	2	IPI:IPI00009841.5	6,4	3590-1,3589-1	2.74	0.37	2.74	0.34	3.35	0.14	3.35	0.14	0.22	1
5	220988	HNRNPA3	2	IPI:IPI00419373.1	4,6	3590-1,3589-1	2.69	0.36	2.69	0.34	3.24	0.14	3.24	0.14	0.63	1
3	3315	HSPB1	2	IPI:IPI00025512.2	4,2	3590-1,3589-1	2.45	0.33	2.45	0.31	3.46	0.14	3.46	0.14	0.89	1
4	51637	C14orf166	2	IPI:IPI00006980.1	4,3	3590-1,3589-1	2.62	0.35	2.62	0.33	3.42	0.14	3.42	0.14	0.77	1
4	6201	RPS7	2	IPI:IPI00013415.1	4,3	3590-1,3589-1	2.62	0.35	2.62	0.33	3.42	0.14	3.42	0.14	0.81	1
3	3838;LOC728860	KPNA2;LOC728860	2	IPI:IPI00002214.1	3,3	3590-1,3589-1	2.4	0.32	2.4	0.3	3.33	0.14	3.33	0.14	0.78	1
4	10643	IGF2BP3	2	IPI:IPI00658000.2,IPI:IPI00165467.9	4,4	3590-1,3589-1	2.62	0.35	2.62	0.33	3.42	0.14	3.42	0.14	0.67	1
3	51121	RPL26L1	2	IPI:IPI00007144.1	3,3	3590-1,3589-1	2.45	0.33	2.45	0.31	3.46	0.14	3.46	0.14	1.15	1
2	51747	CROP	2	IPI:IPI00107745.3	2,2	3590-1,3589-1	2.19	0.3	2.19	0.27	3.39	0.14	3.39	0.14	1.54	1
2	6427	SFRS2	2	IPI:IPI00005978.8	2,2	3590-1,3589-1	2.14	0.29	2.14	0.27	3.24	0.14	3.24	0.14	0.91	1
2	160	AP2A1	2	IPI:IPI00256684.1	2,1	3590-1,3589-1	2.14	0.29	2.14	0.27	3.24	0.14	3.24	0.14	1.07	1
3	9584	RBM39	2	IPI:IPI00163505.2	2,3	3590-1,3589-1	2.4	0.32	2.4	0.3	3.33	0.14	3.33	0.14	1.31	1
3	6227	RPS21	2	IPI:IPI00017448.1	2,3	3590-1,3589-1	2.45	0.33	2.45	0.31	3.46	0.14	3.46	0.14	1.84	1
1	26517	TIMM13	1	IPI:IPI00001589.1	1	3590-1	3.46	0.47	3.46	0.43	3.46	0.14	3.46	0.14	3.29	1
3	23	ABCF1	2	IPI:IPI00013495.1	1,4	3590-1,3589-1	2.45	0.33	2.45	0.31	3.46	0.14	3.46	0.14	0.67	1
1	85437	ZCRB1	1	IPI:IPI00154614.4	1	3590-1	3.46	0.47	3.46	0.43	3.46	0.14	3.46	0.14	3.29	1
1	55651	NHP2	1	IPI:IPI00041325.1	1	3590-1	3.46	0.47	3.46	0.43	3.46	0.14	3.46	0.14	3.29	1
1	9879	DDX46	1	IPI:IPI00329791.9	1	3590-1	2.83	0.38	3.35	0.42	2.83	0.12	3.35	0.14	0.54	1.4
2	343069	HNRNPCL1	2	IPI:IPI00027569.1	1,2	3590-1,3589-1	2.19	0.3	2.19	0.27	3.39	0.14	3.39	0.14	1.45	1
1	9330	GTF3C3	1	IPI:IPI00015806.3	1	3590-1	3.46	0.47	3.46	0.43	3.46	0.14	3.46	0.14	2.43	1
1	64848	YTHDC2	2	IPI:IPI00010200.3	1,1	3590-1,3589-1	1.85	0.25	1.85	0.23	3.43	0.14	3.43	0.14	0.51	1
2	8662	EIF3B	2	IPI:IPI00396370.6	1,2	3590-1,3589-1	2.19	0.3	2.19	0.27	3.39	0.14	3.39	0.14	0.65	1
1	10557	RPP38	1	IPI:IPI00019195.2	1	3590-1	3.46	0.47	3.46	0.43	3.46	0.14	3.46	0.14	3.29	1
2	7011	TEP1	2	IPI:IPI00294519.2	1,2	3590-1,3589-1	2.14	0.29	2.14	0.27	3.24	0.14	3.24	0.14	0.62	1
1	8570	KHSRP	2	IPI:IPI00479786.5	1,1	3590-1,3589-1	1.68	0.23	1.82	0.23	2.82	0.12	3.33	0.14	-0.2	1.18
1	6510	SLC1A5	2	IPI:IPI00019472.4	1,1	3590-1,3589-1	1.85	0.25	1.85	0.23	3.43	0.14	3.43	0.14	0.33	1
1	54433	GAR1	1	IPI:IPI00302176.5	1	3590-1	3.46	0.47	3.46	0.43	3.46	0.14	3.46	0.14	3.29	1
1	1659	DHX8	1	IPI:IPI00031508.1	1	3590-1	3.46	0.47	3.46	0.43	3.46	0.14	3.46	0.14	2.43	1
3	LOC652595	LOC652595	1	IPI:IPI00183920.2	3	3589-1	3.33	0.45	3.33	0.42	3.33	0.14	3.33	0.14	3.59	1
3	3329	HSPD1	1	IPI:IPI00784154.1	3	3589-1	2	0.27	3.34	0.42	2	0.08	3.34	0.14	-0.2	2.79
2	55907	CMAS	1	IPI:IPI00303158.3	2	3589-1	3.26	0.44	3.26	0.41	3.26	0.14	3.26	0.14	2.45	1
2	54505	DHX29	1	IPI:IPI00217413.3	2	3589-1	3.46	0.47	3.46	0.43	3.46	0.14	3.46	0.14	2.73	1
2	55717	BRWD2	1	IPI:IPI00412224.2	2	3589-1	3.26	0.44	3.26	0.41	3.26	0.14	3.26	0.14	1.39	1
1	26284	ERAL1	1	IPI:IPI00026512.2	1	3589-1	3.46	0.47	3.46	0.43	3.46	0.14	3.46	0.14	3.29	1
1	4835	NQO2	1	IPI:IPI00219129.9	1	3589-1	3.46	0.47	3.46	0.43	3.46	0.14	3.46	0.14	3.29	1
1	7170	TPM3	1	IPI:IPI00218319.3	1	3589-1	3.46	0.47	3.46	0.43	3.46	0.14	3.46	0.14	3.29	1
1	3035	HARS	1	IPI:IPI00021808.3	1	3589-1	3.46	0.47	3.46	0.43	3.46	0.14	3.46	0.14	1.78	1
7	3305	HSPA1L	2	IPI:IPI00301277.1	6,8	3590-1,3589-1	2.82	0.38	2.82	0.35	3.02	0.13	3.02	0.13	0.57	1
4	6155	RPL27	2	IPI:IPI00219155.5	6,2	3590-1,3589-1	2.45	0.33	2.45	0.31	3	0.13	3	0.13	1.07	1
4	6207	RPS13	2	IPI:IPI00221089.5	4,4	3590-1,3589-1	2.49	0.34	2.49	0.31	3.1	0.13	3.1	0.13	0.8	1
3	6727	SRP14	2	IPI:IPI00293434.2	3,3	3590-1,3589-1	2.36	0.32	2.36	0.3	3.2	0.13	3.2	0.13	1.17	1
3	1968	EIF2S3	2	IPI:IPI00297982.7	3,2	3590-1,3589-1	2.36	0.32	2.36	0.3	3.2	0.13	3.2	0.13	0.84	1
3	619563;6161	SNORA7A;RPL32	2	IPI:IPI00395998.5	3,2	3590-1,3589-1	2.31	0.31	2.31	0.29	3.08	0.13	3.08	0.13	1.45	1
4	6217	RPS16	2	IPI:IPI00221092.8	3,5	3590-1,3589-1	2.45	0.33	2.45	0.31	3	0.13	3	0.13	0.47	1
4	6222;LOC100130553	RPS18;LOC100130553	2	IPI:IPI00013296.3	3,4	3590-1,3589-1	2.49	0.34	2.49	0.31	3.1	0.13	3.1	0.13	0.53	1
5	6141	RPL18	2	IPI:IPI00215719.6	4,5	3590-1,3589-1	2.62	0.35	2.62	0.33	3.06	0.13	3.06	0.13	1.39	1
3	10189	THOC4	2	IPI:IPI00328840.9	2,3	3590-1,3589-1	2.36	0.32	2.36	0.3	3.2	0.13	3.2	0.13	2.26	1
3	54888	NSUN2	2	IPI:IPI00306369.3	2,3	3590-1,3589-1	2.36	0.32	2.36	0.3	3.2	0.13	3.2	0.13	1.18	1
2	27292	DIMT1L	1	IPI:IPI00004459.1	2	3590-1	3.1	0.42	3.1	0.39	3.1	0.13	3.1	0.13	2.32	1
3	7073	TIAL1	2	IPI:IPI00005615.1	2,3	3590-1,3589-1	2.36	0.32	2.36	0.3	3.2	0.13	3.2	0.13	0.3	1
1	6134	RPL10	2	IPI:IPI00646899.2	1,1	3590-1,3589-1	1.73	0.23	1.73	0.22	3	0.13	3	0.13	0.89	1
1	10574	CCT7	2	IPI:IPI00018465.1	1,1	3590-1,3589-1	1.39	0.19	1.76	0.22	1.92	0.08	3.09	0.13	-0.26	1.61
1	7812	CSDE1	2	IPI:IPI00470891.2	1,1	3590-1,3589-1	1.73	0.23	1.73	0.22	3	0.13	3	0.13	0.03	1
1	5936	RBM4	1	IPI:IPI00003704.4	1	3590-1	3.1	0.42	3.1	0.39	3.1	0.13	3.1	0.13	2.9	1
1	27288	RBMXL2	2	IPI:IPI00004450.2	1,1	3590-1,3589-1	1.79	0.24	1.79	0.22	3.2	0.13	3.2	0.13	1.47	1
1	487	ATP2A1	2	IPI:IPI00024804.3	1,1	3590-1,3589-1	1.79	0.24	1.79	0.22	3.2	0.13	3.2	0.13	0.59	1
1	64949	MRPS26	1	IPI:IPI00006606.1	1	3590-1	3.1	0.42	3.1	0.39	3.1	0.13	3.1	0.13	2.23	1
3	7150	TOP1	2	IPI:IPI00413611.1	1,4	3590-1,3589-1	2.31	0.31	2.31	0.29	3.08	0.13	3.08	0.13	0.95	1
1	3337	DNAJB1	1	IPI:IPI00015947.5	1	3590-1	3.1	0.42	3.1	0.39	3.1	0.13	3.1	0.13	1.22	1
1	79084	WDR77	1	IPI:IPI00012202.1	1	3590-1	3.1	0.42	3.1	0.39	3.1	0.13	3.1	0.13	2.23	1
1	55661	DDX27	1	IPI:IPI00293078.1	1	3590-1	3.1	0.42	3.1	0.39	3.1	0.13	3.1	0.13	2.9	1
1	1173	AP2M1	2	IPI:IPI00022256.3	1,1	3590-1,3589-1	1.79	0.24	1.79	0.22	3.2	0.13	3.2	0.13	0.29	1
2	142	PARP1	2	IPI:IPI00449049.5	1,3	3590-1,3589-1	1.96	0.26	2.06	0.26	2.72	0.11	3.01	0.13	-0.21	1.11
1	8218	CLTCL1	2	IPI:IPI00022881.1	1,1	3590-1,3589-1	1.68	0.23	1.77	0.22	2.82	0.12	3.13	0.13	0.13	1.11
2	6428	SFRS3	2	IPI:IPI00010204.1	1,2	3590-1,3589-1	2.09	0.28	2.09	0.26	3.08	0.13	3.08	0.13	1.84	1
3	10667	FARS2	1	IPI:IPI00008579.3	3	3589-1	3	0.4	3	0.38	3	0.13	3	0.13	2.92	1
1	23016	EXOSC7	1	IPI:IPI00014198.2	1	3589-1	3.1	0.42	3.1	0.39	3.1	0.13	3.1	0.13	2.23	1
1	6709	SPTAN1	1	IPI:IPI00744706.2	1	3589-1	3.1	0.42	3.1	0.39	3.1	0.13	3.1	0.13	1.85	1
1	7153	TOP2A	1	IPI:IPI00178667.5	1	3589-1	3.1	0.42	3.1	0.39	3.1	0.13	3.1	0.13	2.9	1
1	22872	SEC31A	1	IPI:IPI00305152.6	1	3589-1	3.1	0.42	3.1	0.39	3.1	0.13	3.1	0.13	1.7	1
8	3303;3304	HSPA1A;HSPA1B	2	IPI:IPI00304925.5	8,7	3590-1,3589-1	2.86	0.39	2.86	0.36	2.88	0.12	2.88	0.12	0.17	1
3	5813	PURA	2	IPI:IPI00023591.1	3,3	3590-1,3589-1	2.23	0.3	2.23	0.28	2.88	0.12	2.88	0.12	0.59	1
4	6176	RPLP1	2	IPI:IPI00008527.3	3,5	3590-1,3589-1	2.37	0.32	2.37	0.3	2.82	0.12	2.82	0.12	0.47	1
3	10808	HSPH1	2	IPI:IPI00218993.1	3,2	3590-1,3589-1	2.23	0.3	2.23	0.28	2.88	0.12	2.88	0.12	0.5	1
4	6132	RPL8	2	IPI:IPI00012772.8	3,4	3590-1,3589-1	2.37	0.32	2.37	0.3	2.82	0.12	2.82	0.12	1.62	1
2	161	AP2A2	2	IPI:IPI00016621.7	2,1	3590-1,3589-1	2.04	0.27	2.04	0.26	2.96	0.12	2.96	0.12	0.36	1
2	7072	TIA1	2	IPI:IPI00291398.2	2,1	3590-1,3589-1	2.04	0.27	2.04	0.26	2.96	0.12	2.96	0.12	0.9	1
5	6143	RPL19	2	IPI:IPI00025329.1	2,8	3590-1,3589-1	2.55	0.34	2.55	0.32	2.91	0.12	2.91	0.12	1.62	1
3	9908	G3BP2	2	IPI:IPI00009057.2	2,4	3590-1,3589-1	2.23	0.3	2.23	0.28	2.88	0.12	2.88	0.12	0.99	1
2	5610	EIF2AK2	2	IPI:IPI00019463.3	2,2	3590-1,3589-1	2.04	0.27	2.04	0.26	2.96	0.12	2.96	0.12	0.34	1
3	1973;26781	EIF4A1;SNORA67	2	IPI:IPI00025491.1	2,3	3590-1,3589-1	2.19	0.3	2.19	0.27	2.77	0.12	2.77	0.12	1.36	1
3	IPI:IPI00176692.7	-	2	IPI:IPI00176692.7	2,4	3590-1,3589-1	2.19	0.3	2.19	0.27	2.77	0.12	2.77	0.12	0.8	1
2	3009	HIST1H1B	2	IPI:IPI00217468.3	2,2	3590-1,3589-1	2	0.27	2	0.25	2.83	0.12	2.83	0.12	0.7	1
4	IPI:IPI00394699.2	-	2	IPI:IPI00394699.2	3,4	3590-1,3589-1	2.37	0.32	2.37	0.3	2.82	0.12	2.82	0.12	0.93	1
3	3183	HNRNPC	2	IPI:IPI00216592.2	2,3	3590-1,3589-1	2.26	0.3	2.26	0.28	2.96	0.12	2.96	0.12	1.09	1
2	5250	SLC25A3	2	IPI:IPI00022202.3	2,1	3590-1,3589-1	2	0.27	2	0.25	2.83	0.12	2.83	0.12	0.36	1
2	6636	SNRPF	2	IPI:IPI00220528.6	1,2	3590-1,3589-1	2	0.27	2	0.25	2.83	0.12	2.83	0.12	1.02	1
1	55015	PRPF39	1	IPI:IPI00383823.5	1	3590-1	2.83	0.38	2.83	0.35	2.83	0.12	2.83	0.12	2.07	1
2	3308	HSPA4	2	IPI:IPI00002966.2	1,2	3590-1,3589-1	2.04	0.27	2.04	0.26	2.96	0.12	2.96	0.12	-0.08	1
1	56945	MRPS22	2	IPI:IPI00013146.1	1,1	3590-1,3589-1	1.68	0.23	1.68	0.21	2.82	0.12	2.82	0.12	0.29	1
1	8667	EIF3H	2	IPI:IPI00647650.3	1,1	3590-1,3589-1	1.68	0.23	1.68	0.21	2.82	0.12	2.82	0.12	0.79	1
1	55319	C4orf43	1	IPI:IPI00019962.3	1	3590-1	2.83	0.38	2.83	0.35	2.83	0.12	2.83	0.12	1.73	1
2	5917	RARS	2	IPI:IPI00004860.2	1,3	3590-1,3589-1	2	0.27	2	0.25	2.83	0.12	2.83	0.12	0.51	1
1	213	ALB	2	IPI:IPI00022434.4	1,1	3590-1,3589-1	1.68	0.23	1.68	0.21	2.82	0.12	2.82	0.12	0.7	1
1	85865	GTPBP10	1	IPI:IPI00167638.4	1	3590-1	2.83	0.38	2.83	0.35	2.83	0.12	2.83	0.12	1.73	1
1	5702	PSMC3	1	IPI:IPI00018398.4	1	3590-1	2.83	0.38	2.83	0.35	2.83	0.12	2.83	0.12	1.22	1
1	51491	NOP16	2	IPI:IPI00032849.2	1,1	3590-1,3589-1	1.68	0.23	1.68	0.21	2.82	0.12	2.82	0.12	0.65	1
2	6637	SNRPG	2	IPI:IPI00016572.1	1,3	3590-1,3589-1	2	0.27	2	0.25	2.83	0.12	2.83	0.12	0.61	1
1	23223	RRP12	1	IPI:IPI00101186.6	1	3590-1	2.45	0.33	2.9	0.36	2.45	0.1	2.9	0.12	0.42	1.4
1	9898	UBAP2L	2	IPI:IPI00005416.5	1,1	3590-1,3589-1	1.68	0.23	1.68	0.21	2.82	0.12	2.82	0.12	0.08	1
1	10180	RBM6	1	IPI:IPI00297723.2	1	3590-1	2.83	0.38	2.83	0.35	2.83	0.12	2.83	0.12	2.64	1
1	26024	PTCD1	1	IPI:IPI00171925.5	1	3590-1	2.83	0.38	2.83	0.35	2.83	0.12	2.83	0.12	1.53	1
1	8665	EIF3F	2	IPI:IPI00654777.2	1,1	3590-1,3589-1	1.68	0.23	1.68	0.21	2.82	0.12	2.82	0.12	0.56	1
1	203427	SLC25A43	1	IPI:IPI00002036.4	1	3590-1	2.83	0.38	2.83	0.35	2.83	0.12	2.83	0.12	2.64	1
2	23451	SF3B1	1	IPI:IPI00026089.3	2	3589-1	2.95	0.4	2.95	0.37	2.95	0.12	2.95	0.12	1.49	1
2	28957	MRPS28	1	IPI:IPI00022276.3	2	3589-1	2.95	0.4	2.95	0.37	2.95	0.12	2.95	0.12	2.95	1
1	149986	LSM14B	1	IPI:IPI00032635.1	1	3589-1	2.83	0.38	2.83	0.35	2.83	0.12	2.83	0.12	2.07	1
1	1830	DSG3	1	IPI:IPI00031547.2	1	3589-1	2.83	0.38	2.83	0.35	2.83	0.12	2.83	0.12	1.17	1
1	IPI:IPI00062599.3	-	1	IPI:IPI00062599.3	1	3589-1	2.83	0.38	2.83	0.35	2.83	0.12	2.83	0.12	2.64	1
1	IPI:IPI00240503.7	-	1	IPI:IPI00240503.7	1	3589-1	2.83	0.38	2.83	0.35	2.83	0.12	2.83	0.12	2.64	1
1	191	AHCY	1	IPI:IPI00012007.6	1	3589-1	2.62	0.35	2.77	0.35	2.62	0.11	2.77	0.12	0.66	1.12
5	498	ATP5A1	2	IPI:IPI00440493.2	5,4	3590-1,3589-1	2.39	0.32	2.39	0.3	2.55	0.11	2.55	0.11	0.16	1
5	3185	HNRNPF	2	IPI:IPI00003881.5	7,2	3590-1,3589-1	2.48	0.33	2.48	0.31	2.75	0.11	2.75	0.11	0.22	1
5	6202	RPS8	2	IPI:IPI00216587.9	4,6	3590-1,3589-1	2.45	0.33	2.45	0.31	2.68	0.11	2.68	0.11	1.03	1
4	6187	RPS2	2	IPI:IPI00013485.3	4,4	3590-1,3589-1	2.31	0.31	2.31	0.29	2.66	0.11	2.66	0.11	-0.01	1
3	708	C1QBP	2	IPI:IPI00014230.1	3,2	3590-1,3589-1	2.12	0.29	2.12	0.27	2.6	0.11	2.6	0.11	1.51	1
3	9513	FXR2	1	IPI:IPI00016250.6	3	3590-1	2.75	0.37	2.75	0.34	2.75	0.11	2.75	0.11	2.1	1
2	6193	RPS5	2	IPI:IPI00008433.4	3,1	3590-1,3589-1	1.89	0.25	1.89	0.24	2.52	0.11	2.52	0.11	0.61	1
3	3006	HIST1H1C	2	IPI:IPI00217465.5	3,3	3590-1,3589-1	2.16	0.29	2.16	0.27	2.68	0.11	2.68	0.11	0.2	1
3	5860	QDPR	2	IPI:IPI00014439.4	2,3	3590-1,3589-1	2.12	0.29	2.12	0.27	2.6	0.11	2.6	0.11	1.26	1
2	5094	PCBP2	2	IPI:IPI00012066.2	2,2	3590-1,3589-1	1.85	0.25	1.92	0.24	2.42	0.1	2.61	0.11	0.36	1.08
3	284119	PTRF	2	IPI:IPI00176903.2	2,3	3590-1,3589-1	2.16	0.29	2.16	0.27	2.68	0.11	2.68	0.11	0.5	1
2	10399	GNB2L1	2	IPI:IPI00641950.4	2,2	3590-1,3589-1	1.96	0.26	1.96	0.25	2.72	0.11	2.72	0.11	0.91	1
2	5982	RFC2	1	IPI:IPI00017412.1	2	3590-1	2.53	0.34	2.53	0.32	2.53	0.11	2.53	0.11	2.32	1
2	253943	YTHDF3	1	IPI:IPI00396131.4	2	3590-1	2.72	0.37	2.72	0.34	2.72	0.11	2.72	0.11	2.16	1
2	6157	RPL27A	2	IPI:IPI00456758.4	2,1	3590-1,3589-1	1.89	0.25	1.89	0.24	2.52	0.11	2.52	0.11	0.97	1
2	163	AP2B1	2	IPI:IPI00784156.1	2,1	3590-1,3589-1	1.89	0.25	1.89	0.24	2.52	0.11	2.52	0.11	0.42	1
2	6429	SFRS4	1	IPI:IPI00000015.2	2	3590-1	2.62	0.35	2.62	0.33	2.62	0.11	2.62	0.11	2.98	1
2	122011	CSNK1A1L	1	IPI:IPI00167096.2	2	3590-1	2.72	0.37	2.72	0.34	2.72	0.11	2.72	0.11	1.76	1
3	6147	RPL23A	2	IPI:IPI00021266.1	2,3	3590-1,3589-1	2.16	0.29	2.16	0.27	2.68	0.11	2.68	0.11	0.46	1
1	84310	C7orf50	2	IPI:IPI00031651.1	1,1	3590-1,3589-1	1.59	0.21	1.59	0.2	2.53	0.11	2.53	0.11	0.48	1
1	51593	SRRT	2	IPI:IPI00220038.1	1,1	3590-1,3589-1	1.59	0.21	1.59	0.2	2.53	0.11	2.53	0.11	0.6	1
1	7916	BAT2	1	IPI:IPI00010700.2	1	3590-1	2.62	0.35	2.62	0.33	2.62	0.11	2.62	0.11	1.31	1
1	4673	NAP1L1	2	IPI:IPI00023860.1	1,1	3590-1,3589-1	1.63	0.22	1.63	0.2	2.67	0.11	2.67	0.11	0.9	1
2	112802	KRT71	2	IPI:IPI00061200.4	1,2	3590-1,3589-1	1.96	0.26	1.96	0.25	2.72	0.11	2.72	0.11	0.99	1
1	55161	TMEM33	2	IPI:IPI00299084.1	1,1	3590-1,3589-1	1.63	0.22	1.63	0.2	2.67	0.11	2.67	0.11	1.27	1
2	10949	HNRNPA0	2	IPI:IPI00011913.1	1,3	3590-1,3589-1	1.89	0.25	1.89	0.24	2.52	0.11	2.52	0.11	0.56	1
1	8467	SMARCA5	1	IPI:IPI00297211.1	1	3590-1	2.62	0.35	2.62	0.33	2.62	0.11	2.62	0.11	2.36	1
1	441502	RPS26P11	1	IPI:IPI00187140.1	1	3590-1	2.62	0.35	2.62	0.33	2.62	0.11	2.62	0.11	2.36	1
2	83743	GRWD1	2	IPI:IPI00027831.1	1,2	3590-1,3589-1	1.92	0.26	1.92	0.24	2.62	0.11	2.62	0.11	0.7	1
1	1736	DKC1	1	IPI:IPI00221394.8	1	3590-1	2.62	0.35	2.62	0.33	2.62	0.11	2.62	0.11	1.93	1
2	8087	FXR1	2	IPI:IPI00016249.4	1,3	3590-1,3589-1	1.92	0.26	1.92	0.24	2.62	0.11	2.62	0.11	0.01	1
1	100131713	RPL29P11	1	IPI:IPI00019208.5	1	3590-1	2.62	0.35	2.62	0.33	2.62	0.11	2.62	0.11	2.36	1
1	6166	RPL36AL	1	IPI:IPI00056494.5	1	3590-1	2.62	0.35	2.62	0.33	2.62	0.11	2.62	0.11	2.36	1
3	26135	SERBP1	1	IPI:IPI00410693.3	3	3589-1	2.62	0.35	2.62	0.33	2.62	0.11	2.62	0.11	1.4	1
3	57532	NUFIP2	1	IPI:IPI00002349.2	3	3589-1	2.62	0.35	2.62	0.33	2.62	0.11	2.62	0.11	1.35	1
2	3855	KRT7	1	IPI:IPI00306959.1	2	3589-1	2.53	0.34	2.53	0.32	2.53	0.11	2.53	0.11	1.45	1
2	54865	GPATCH4	1	IPI:IPI00374476.1	2	3589-1	2.72	0.37	2.72	0.34	2.72	0.11	2.72	0.11	2.11	1
1	10270	AKAP8	1	IPI:IPI00014474.1	1	3589-1	2.62	0.35	2.62	0.33	2.62	0.11	2.62	0.11	1.22	1
1	79672	FN3KRP	1	IPI:IPI00099986.5	1	3589-1	2.62	0.35	2.62	0.33	2.62	0.11	2.62	0.11	1.93	1
1	2934	GSN	1	IPI:IPI00026314.1	1	3589-1	2.62	0.35	2.62	0.33	2.62	0.11	2.62	0.11	2.36	1
1	55139	ANKZF1	1	IPI:IPI00335437.7	1	3589-1	2.62	0.35	2.62	0.33	2.62	0.11	2.62	0.11	2.36	1
1	55596	ZCCHC8	1	IPI:IPI00166422.6	1	3589-1	2.62	0.35	2.62	0.33	2.62	0.11	2.62	0.11	2.36	1
1	5928	RBBP4	1	IPI:IPI00328319.8	1	3589-1	2.62	0.35	2.62	0.33	2.62	0.11	2.62	0.11	2.36	1
1	3892	KRT86	1	IPI:IPI00182655.8	1	3589-1	2.62	0.35	2.62	0.33	2.62	0.11	2.62	0.11	1.22	1
1	6733	SRPK2	1	IPI:IPI00333420.5	1	3589-1	2.62	0.35	2.62	0.33	2.62	0.11	2.62	0.11	1.93	1
5	3852	KRT5	2	IPI:IPI00009867.3	6,4	3590-1,3589-1	2.28	0.31	2.28	0.29	2.33	0.1	2.33	0.1	0.08	1
5	203068	TUBB	2	IPI:IPI00011654.2	5,5	3590-1,3589-1	2.37	0.32	2.37	0.3	2.5	0.1	2.5	0.1	0.46	1
3	6210	RPS15A	2	IPI:IPI00221091.9	3,3	3590-1,3589-1	2.09	0.28	2.09	0.26	2.51	0.1	2.51	0.1	0.28	1
3	6228	RPS23	2	IPI:IPI00218606.7	3,3	3590-1,3589-1	2.06	0.28	2.06	0.26	2.44	0.1	2.44	0.1	1.89	1
3	444	ASPH	2	IPI:IPI00294834.6,IPI:IPI00024572.3	3,3	3590-1,3589-1	2.06	0.28	2.06	0.26	2.44	0.1	2.44	0.1	0.63	1
2	10130	PDIA6	1	IPI:IPI00299571.5	2	3590-1	2.31	0.31	2.31	0.29	2.31	0.1	2.31	0.1	1.3	1
2	25873	RPL36	2	IPI:IPI00216237.5	2,1	3590-1,3589-1	1.82	0.25	1.82	0.23	2.35	0.1	2.35	0.1	0.39	1
2	7284	TUFM	2	IPI:IPI00027107.5	2,1	3590-1,3589-1	1.85	0.25	1.85	0.23	2.42	0.1	2.42	0.1	0.11	1
2	22916	NCBP2	1	IPI:IPI00183500.2	2	3590-1	2.45	0.33	2.45	0.31	2.45	0.1	2.45	0.1	3.11	1
2	6434	TRA2B	2	IPI:IPI00301503.8	1,2	3590-1,3589-1	1.82	0.25	1.82	0.23	2.35	0.1	2.35	0.1	1.29	1
1	1159;LOC100133623;548596	CKMT1B;LOC100133623;CKMT1A	2	IPI:IPI00658109.1	1,1	3590-1,3589-1	1.51	0.2	1.51	0.19	2.29	0.1	2.29	0.1	0.57	1
1	3301	DNAJA1	2	IPI:IPI00012535.1	1,1	3590-1,3589-1	1.51	0.2	1.51	0.19	2.29	0.1	2.29	0.1	-0.03	1
2	6156	RPL30	2	IPI:IPI00219156.7	1,2	3590-1,3589-1	1.85	0.25	1.85	0.23	2.42	0.1	2.42	0.1	0.29	1
2	6745	SSR1	2	IPI:IPI00301021.3	1,2	3590-1,3589-1	1.85	0.25	1.85	0.23	2.42	0.1	2.42	0.1	1.1	1
1	1153	CIRBP	2	IPI:IPI00180954.4	1,1	3590-1,3589-1	1.55	0.21	1.55	0.19	2.4	0.1	2.4	0.1	0.29	1
1	9181	ARHGEF2	1	IPI:IPI00291316.5	1	3590-1	1.55	0.21	2.3	0.29	1.55	0.06	2.3	0.1	-0.05	2.21
1	1737	DLAT	1	IPI:IPI00021338.2	1	3590-1	2.31	0.31	2.31	0.29	2.31	0.1	2.31	0.1	2.08	1
1	IPI:IPI00556589.3	-	2	IPI:IPI00556589.3	1,1	3590-1,3589-1	1.55	0.21	1.55	0.19	2.4	0.1	2.4	0.1	1.04	1
1	55692	LUC7L	1	IPI:IPI00071318.1	1	3590-1	2.45	0.33	2.45	0.31	2.45	0.1	2.45	0.1	1.8	1
1	29889	GNL2	1	IPI:IPI00015808.3	1	3590-1	2.31	0.31	2.31	0.29	2.31	0.1	2.31	0.1	1.72	1
1	3692	EIF6	1	IPI:IPI00010105.1	1	3590-1	2.31	0.31	2.31	0.29	2.31	0.1	2.31	0.1	1.72	1
1	23078	KIAA0564	1	IPI:IPI00158296.5	1	3590-1	2.45	0.33	2.45	0.31	2.45	0.1	2.45	0.1	1.03	1
2	7184	HSP90B1	2	IPI:IPI00027230.3	1,3	3590-1,3589-1	1.82	0.25	1.82	0.23	2.35	0.1	2.35	0.1	0.61	1
1	27132	CPNE7	1	IPI:IPI00002657.1	1	3590-1	2.31	0.31	2.31	0.29	2.31	0.1	2.31	0.1	2.08	1
1	55178	RNMTL1	1	IPI:IPI00335589.5	1	3590-1	2.45	0.33	2.45	0.31	2.45	0.1	2.45	0.1	2.18	1
2	192111	PGAM5	1	IPI:IPI00063242.5	2	3589-1	2.31	0.31	2.31	0.29	2.31	0.1	2.31	0.1	1.3	1
1	23378	RRP8	1	IPI:IPI00304932.2	1	3589-1	2.45	0.33	2.45	0.31	2.45	0.1	2.45	0.1	1.58	1
1	2026	ENO2	1	IPI:IPI00216171.3	1	3589-1	2.45	0.33	2.45	0.31	2.45	0.1	2.45	0.1	1.8	1
1	10528	NOP56	1	IPI:IPI00411937.4	1	3589-1	2.31	0.31	2.31	0.29	2.31	0.1	2.31	0.1	1.72	1
1	100287932	TIMM23	1	IPI:IPI00007309.1	1	3589-1	2.45	0.33	2.45	0.31	2.45	0.1	2.45	0.1	2.18	1
1	56342	PPAN	1	IPI:IPI00219793.1	1	3589-1	2.45	0.33	2.45	0.31	2.45	0.1	2.45	0.1	1.46	1
1	64432	MRPS25	1	IPI:IPI00013167.1	1	3589-1	2.31	0.31	2.31	0.29	2.31	0.1	2.31	0.1	1.72	1
1	200916	RPL22L1	1	IPI:IPI00856049.1	1	3589-1	2.31	0.31	2.31	0.29	2.31	0.1	2.31	0.1	1.48	1
1	7430	EZR	1	IPI:IPI00746388.3	1	3589-1	2.45	0.33	2.45	0.31	2.45	0.1	2.45	0.1	0.49	1
1	3005	H1F0	1	IPI:IPI00550239.4	1	3589-1	2.31	0.31	2.31	0.29	2.31	0.1	2.31	0.1	2.08	1
1	57062	DDX24	1	IPI:IPI00006987.1	1	3589-1	2.45	0.33	2.45	0.31	2.45	0.1	2.45	0.1	1.17	1
1	51187	RSL24D1	1	IPI:IPI00008437.7	1	3589-1	2.45	0.33	2.45	0.31	2.45	0.1	2.45	0.1	2.18	1
1	51428	DDX41	1	IPI:IPI00007208.4	1	3589-1	2.45	0.33	2.45	0.31	2.45	0.1	2.45	0.1	1.8	1
1	23650	TRIM29	1	IPI:IPI00073096.3	1	3589-1	2.45	0.33	2.45	0.31	2.45	0.1	2.45	0.1	1.8	1
4	3959	LGALS3BP	2	IPI:IPI00023673.1	4,4	3590-1,3589-1	2.09	0.28	2.09	0.26	2.18	0.09	2.18	0.09	0.19	1
4	84790	TUBA1C	2	IPI:IPI00166768.3	5,3	3590-1,3589-1	2.02	0.27	2.02	0.25	2.04	0.09	2.04	0.09	0.04	1
3	3861	KRT14	2	IPI:IPI00384444.6	3,3	3590-1,3589-1	1.92	0.26	1.92	0.24	2.13	0.09	2.13	0.09	0.29	1
3	292	SLC25A5	2	IPI:IPI00007188.5	3,3	3590-1,3589-1	1.94	0.26	1.94	0.24	2.18	0.09	2.18	0.09	0.18	1
2	6950	TCP1	2	IPI:IPI00290566.1	3,1	3590-1,3589-1	1.63	0.22	1.76	0.22	1.88	0.08	2.18	0.09	-0.25	1.16
2	6146	RPL22	2	IPI:IPI00219153.4	3,1	3590-1,3589-1	1.73	0.23	1.73	0.22	2.12	0.09	2.12	0.09	0.29	1
3	IPI:IPI00069693.4	-	2	IPI:IPI00069693.4	3,2	3590-1,3589-1	1.92	0.26	1.92	0.24	2.13	0.09	2.13	0.09	0.71	1
2	25940	FAM98A	2	IPI:IPI00174442.2	2,2	3590-1,3589-1	1.76	0.24	1.76	0.22	2.19	0.09	2.19	0.09	0.29	1
3	6194	RPS6	2	IPI:IPI00021840.1	2,3	3590-1,3589-1	1.94	0.26	1.94	0.24	2.18	0.09	2.18	0.09	0.31	1
2	506	ATP5B	2	IPI:IPI00303476.1	2,2	3590-1,3589-1	1.7	0.23	1.71	0.21	2.05	0.09	2.07	0.09	-0.03	1.01
3	81027	TUBB1	2	IPI:IPI00006510.1	2,3	3590-1,3589-1	1.97	0.27	1.97	0.25	2.25	0.09	2.25	0.09	0.91	1
2	10381	TUBB3	1	IPI:IPI00013683.2	2	3590-1	2.14	0.29	2.14	0.27	2.14	0.09	2.14	0.09	0.97	1
2	152663	RPL7AP27	1	IPI:IPI00075558.9	2	3590-1	2.04	0.27	2.04	0.26	2.04	0.09	2.04	0.09	1.54	1
2	5859	QARS	1	IPI:IPI00026665.2	2	3590-1	2.19	0.3	2.26	0.28	2.19	0.09	2.26	0.09	0.76	1.06
2	6230	RPS25	2	IPI:IPI00012750.3	2,2	3590-1,3589-1	1.79	0.24	1.79	0.22	2.26	0.09	2.26	0.09	0.19	1
3	1832	DSP	2	IPI:IPI00013933.2	2,4	3590-1,3589-1	1.92	0.26	1.92	0.24	2.13	0.09	2.13	0.09	0.17	1
2	6136	RPL12	2	IPI:IPI00024933.3	2,2	3590-1,3589-1	1.7	0.23	1.7	0.21	2.05	0.09	2.05	0.09	0.02	1
1	5434	POLR2E	1	IPI:IPI00291093.3	1	3590-1	2.19	0.3	2.19	0.27	2.19	0.09	2.19	0.09	1.64	1
2	3311	HSPA7	2	IPI:IPI00011134.2	1,2	3590-1,3589-1	1.7	0.23	1.76	0.22	2.05	0.09	2.19	0.09	0.26	1.07
2	302	ANXA2	2	IPI:IPI00418169.3	1,2	3590-1,3589-1	1.7	0.23	1.7	0.21	2.05	0.09	2.05	0.09	0.56	1
2	6232	RPS27	2	IPI:IPI00397358.4	1,2	3590-1,3589-1	1.79	0.24	1.79	0.22	2.26	0.09	2.26	0.09	0.94	1
2	6168	RPL37A	2	IPI:IPI00414860.6	1,2	3590-1,3589-1	1.7	0.23	1.7	0.21	2.05	0.09	2.05	0.09	0.1	1
1	4839	NOP2	1	IPI:IPI00294891.5	1	3590-1	2.09	0.28	2.09	0.26	2.09	0.09	2.09	0.09	0.7	1
2	6137	RPL13	2	IPI:IPI00465361.4	1,2	3590-1,3589-1	1.76	0.24	1.76	0.22	2.19	0.09	2.19	0.09	0.42	1
1	6139;LOC100133931	RPL17;LOC100133931	2	IPI:IPI00413324.6	1,1	3590-1,3589-1	1.48	0.2	1.48	0.19	2.18	0.09	2.18	0.09	0.05	1
1	9397	NMT2	1	IPI:IPI00030223.3	1	3590-1	2.09	0.28	2.09	0.26	2.09	0.09	2.09	0.09	1.22	1
1	51495	PTPLAD1	1	IPI:IPI00008998.3	1	3590-1	2.19	0.3	2.19	0.27	2.19	0.09	2.19	0.09	0.58	1
1	6731	SRP72	1	IPI:IPI00215888.4	1	3590-1	2.09	0.28	2.09	0.26	2.09	0.09	2.09	0.09	1.35	1
1	11224	RPL35	2	IPI:IPI00412607.6	1,1	3590-1,3589-1	1.45	0.2	1.45	0.18	2.09	0.09	2.09	0.09	-0.1	1
1	51065	RPS27L	1	IPI:IPI00420117.6	1	3590-1	2.19	0.3	2.19	0.27	2.19	0.09	2.19	0.09	1.64	1
1	23234	DNAJC9	2	IPI:IPI00154975.3	1,1	3590-1,3589-1	1.48	0.2	1.48	0.19	2.18	0.09	2.18	0.09	0.15	1
2	477	ATP1A2	1	IPI:IPI00003021.1	2	3589-1	2.09	0.28	2.09	0.26	2.09	0.09	2.09	0.09	1.23	1
2	10940	POP1	1	IPI:IPI00293331.3	2	3589-1	2.19	0.3	2.19	0.27	2.19	0.09	2.19	0.09	1.57	1
2	6142	RPL18A	1	IPI:IPI00026202.1	2	3589-1	2.09	0.28	2.09	0.26	2.09	0.09	2.09	0.09	0.58	1
1	7531	YWHAE	1	IPI:IPI00000816.1	1	3589-1	1.63	0.22	2.26	0.28	1.63	0.07	2.26	0.09	-0.14	1.91
1	5984	RFC4	1	IPI:IPI00017381.1	1	3589-1	2.09	0.28	2.09	0.26	2.09	0.09	2.09	0.09	1.11	1
1	51144	HSD17B12	1	IPI:IPI00007676.3	1	3589-1	2.09	0.28	2.09	0.26	2.09	0.09	2.09	0.09	1.02	1
1	6924	TCEB3	1	IPI:IPI00018404.4	1	3589-1	2.09	0.28	2.09	0.26	2.09	0.09	2.09	0.09	1.56	1
1	55131	RBM28	1	IPI:IPI00304187.8	1	3589-1	2.19	0.3	2.19	0.27	2.19	0.09	2.19	0.09	1.2	1
1	4641	MYO1C	1	IPI:IPI00010418.5	1	3589-1	2.09	0.28	2.09	0.26	2.09	0.09	2.09	0.09	1.15	1
1	55037	PTCD3	1	IPI:IPI00783302.1	1	3589-1	2.19	0.3	2.19	0.27	2.19	0.09	2.19	0.09	0.83	1
1	5033	P4HA1	1	IPI:IPI00009923.1	1	3589-1	2.09	0.28	2.09	0.26	2.09	0.09	2.09	0.09	0.89	1
2	304	ANXA2P2	2	IPI:IPI00334627.3	2,1	3590-1,3589-1	1.61	0.22	1.61	0.2	1.84	0.08	1.84	0.08	0.18	1
2	8335;3012;8332;8969;8331;8330;8329;8336	HIST1H2AB;HIST1H2AE;HIST1H2AL;HIST1H2AG;HIST1H2AJ;HIST1H2AK;HIST1H2AI;HIST1H2AM	1	IPI:IPI00026272.2	2	3590-1	2	0.27	2	0.25	2	0.08	2	0.08	1.31	1
1	10165	SLC25A13	2	IPI:IPI00007084.3	1,1	3590-1,3589-1	1.39	0.19	1.39	0.17	1.92	0.08	1.92	0.08	-0.18	1
1	11180	WDR6	1	IPI:IPI00013953.1	1	3590-1	1.92	0.26	1.92	0.24	1.92	0.08	1.92	0.08	0.76	1
1	284393	RPL10P16	2	IPI:IPI00374260.4	1,1	3590-1,3589-1	1.36	0.18	1.36	0.17	1.85	0.08	1.85	0.08	0.05	1
1	7532	YWHAG	2	IPI:IPI00220642.7	1,1	3590-1,3589-1	1.39	0.19	1.39	0.17	1.92	0.08	1.92	0.08	0.17	1
1	LOC100131813	LOC100131813	2	IPI:IPI00886929.1	1,1	3590-1,3589-1	1.39	0.19	1.39	0.17	1.92	0.08	1.92	0.08	0.69	1
1	50809	HP1BP3	1	IPI:IPI00448752.1	1	3590-1	1.92	0.26	1.92	0.24	1.92	0.08	1.92	0.08	0.89	1
1	2314	FLII	1	IPI:IPI00031023.1	1	3590-1	2	0.27	2	0.25	2	0.08	2	0.08	0.56	1
2	84617	TUBB6	1	IPI:IPI00646779.2,IPI:IPI00641706.1	2	3590-1	1.96	0.26	1.96	0.25	1.96	0.08	1.96	0.08	0.53	1
1	54915	YTHDF1	1	IPI:IPI00221345.1	1	3590-1	2	0.27	2	0.25	2	0.08	2	0.08	1.11	1
1	26993	AKAP8L	1	IPI:IPI00297455.5	1	3590-1	1.85	0.25	1.85	0.23	1.85	0.08	1.85	0.08	1.35	1
1	5935	RBM3	1	IPI:IPI00024320.1	1	3590-1	1.85	0.25	1.85	0.23	1.85	0.08	1.85	0.08	0.68	1
1	84305	WIBG	2	IPI:IPI00305092.7	1,1	3590-1,3589-1	1.36	0.18	1.36	0.17	1.85	0.08	1.85	0.08	0.08	1
1	3735	KARS	2	IPI:IPI00014238.2	1,1	3590-1,3589-1	1.41	0.19	1.41	0.18	2	0.08	2	0.08	-0.1	1
1	54460	MRPS21	1	IPI:IPI00014812.1	1	3590-1	1.92	0.26	1.92	0.24	1.92	0.08	1.92	0.08	1.42	1
1	1981	EIF4G1	1	IPI:IPI00386533.3	1	3590-1	1.85	0.25	1.85	0.23	1.85	0.08	1.85	0.08	-0.09	1
1	388344	RPL13P12	2	IPI:IPI00397611.2	1,1	3590-1,3589-1	1.41	0.19	1.41	0.18	2	0.08	2	0.08	-0.01	1
1	51429	SNX9	1	IPI:IPI00001883.1	1	3590-1	2	0.27	2	0.25	2	0.08	2	0.08	1.02	1
1	2317	FLNB	1	IPI:IPI00289334.1	1	3590-1	1.68	0.23	2	0.25	1.68	0.07	2	0.08	-0.01	1.42
1	10061	ABCF2	1	IPI:IPI00005045.1	1	3590-1	1.85	0.25	1.85	0.23	1.85	0.08	1.85	0.08	0.36	1
1	51520	LARS	1	IPI:IPI00103994.4	1	3590-1	1.92	0.26	1.93	0.24	1.92	0.08	1.93	0.08	0	1.01
1	2017	CTTN	1	IPI:IPI00029601.6	1	3589-1	2	0.27	2	0.25	2	0.08	2	0.08	1.31	1
1	3930	LBR	1	IPI:IPI00292135.1	1	3589-1	1.85	0.25	1.85	0.23	1.85	0.08	1.85	0.08	1.08	1
1	23435	TARDBP	1	IPI:IPI00025815.2	1	3589-1	1.85	0.25	1.85	0.23	1.85	0.08	1.85	0.08	0.88	1
1	10482	NXF1	1	IPI:IPI00033153.1	1	3589-1	2	0.27	2	0.25	2	0.08	2	0.08	1.17	1
1	10155	TRIM28	1	IPI:IPI00438229.2	1	3589-1	1.92	0.26	1.92	0.24	1.92	0.08	1.92	0.08	0.45	1
1	10613	ERLIN1	1	IPI:IPI00007940.6	1	3589-1	2	0.27	2	0.25	2	0.08	2	0.08	1.31	1
1	8731	RNMT	1	IPI:IPI00410657.2	1	3589-1	2	0.27	2	0.25	2	0.08	2	0.08	0.71	1
1	51649	MRPS23	1	IPI:IPI00032881.2	1	3589-1	2	0.27	2	0.25	2	0.08	2	0.08	0.62	1
1	3691	ITGB4	1	IPI:IPI00027422.1	1	3589-1	1.85	0.25	1.85	0.23	1.85	0.08	1.85	0.08	0.18	1
1	6234	RPS28	1	IPI:IPI00719622.1	1	3589-1	1.85	0.25	1.85	0.23	1.85	0.08	1.85	0.08	0.48	1
2	6160	RPL31	1	IPI:IPI00026302.3	2	3590-1	1.79	0.24	1.79	0.22	1.79	0.07	1.79	0.07	0.49	1
2	5052	PRDX1	1	IPI:IPI00000874.1	2	3590-1	1.66	0.22	1.66	0.21	1.66	0.07	1.66	0.07	0.31	1
2	IPI:IPI00008669.4	-	2	IPI:IPI00008669.4	2,1	3590-1,3589-1	1.57	0.21	1.57	0.2	1.74	0.07	1.74	0.07	0.82	1
1	11171	STRAP	2	IPI:IPI00294536.2	1,1	3590-1,3589-1	1.29	0.17	1.29	0.16	1.66	0.07	1.66	0.07	-0.28	1
1	388122	RPSAP55	2	IPI:IPI00399077.4	1,1	3590-1,3589-1	1.29	0.17	1.29	0.16	1.66	0.07	1.66	0.07	0.5	1
1	100131971	RPS26P54	2	IPI:IPI00376121.3	1,1	3590-1,3589-1	1.31	0.18	1.31	0.16	1.71	0.07	1.71	0.07	0	1
1	8566	PDXK	1	IPI:IPI00013004.1	1	3590-1	1.73	0.23	1.73	0.22	1.73	0.07	1.73	0.07	1.23	1
1	8349	HIST2H2BE	2	IPI:IPI00003935.6	1,1	3590-1,3589-1	1.31	0.18	1.31	0.16	1.71	0.07	1.71	0.07	-0.2	1
1	8634	RTCD1	1	IPI:IPI00011726.1	1	3590-1	1.68	0.23	1.68	0.21	1.68	0.07	1.68	0.07	1.17	1
1	10483	SEC23B	1	IPI:IPI00017376.2	1	3590-1	1.79	0.24	1.79	0.22	1.79	0.07	1.79	0.07	0.73	1
1	51639	SF3B14	1	IPI:IPI00032827.1	1	3590-1	1.79	0.24	1.79	0.22	1.79	0.07	1.79	0.07	1.29	1
1	92609	TIMM50	1	IPI:IPI00418497.1	1	3590-1	1.68	0.23	1.68	0.21	1.68	0.07	1.68	0.07	0.59	1
1	5162	PDHB	1	IPI:IPI00003925.6	1	3590-1	1.73	0.23	1.73	0.22	1.73	0.07	1.73	0.07	0.79	1
1	1615	DARS	1	IPI:IPI00216951.2	1	3590-1	1.45	0.2	1.62	0.2	1.45	0.06	1.62	0.07	0.01	1.26
1	7818	DAP3	1	IPI:IPI00018120.1	1	3590-1	1.59	0.21	1.59	0.2	1.59	0.07	1.59	0.07	0.31	1
1	283742	FAM98B	1	IPI:IPI00167572.4	1	3590-1	1.73	0.23	1.73	0.22	1.73	0.07	1.73	0.07	0.54	1
1	6205	RPS11	1	IPI:IPI00025091.3	1	3590-1	1.73	0.23	1.73	0.22	1.73	0.07	1.73	0.07	0.76	1
1	7706	TRIM25	1	IPI:IPI00029629.3	1	3590-1	1.73	0.23	1.73	0.22	1.73	0.07	1.73	0.07	0	1
1	8363;8367;8365;8362;8370;8360;8361;554313;8364;8366;8294;8368;8359;121504	HIST1H4J;HIST1H4E;HIST1H4H;HIST1H4K;HIST2H4A;HIST1H4D;HIST1H4F;HIST2H4B;HIST1H4C;HIST1H4B;HIST1H4I;HIST1H4L;HIST1H4A;HIST4H4	1	IPI:IPI00453473.6	1	3590-1	1.63	0.22	1.63	0.2	1.63	0.07	1.63	0.07	0.62	1
1	7280	TUBB2A	1	IPI:IPI00013475.1	1	3590-1	1.68	0.23	1.68	0.21	1.68	0.07	1.68	0.07	0.26	1
1	2197	FAU	1	IPI:IPI00019770.3	1	3590-1	1.68	0.23	1.68	0.21	1.68	0.07	1.68	0.07	0.7	1
1	27350	APOBEC3C	1	IPI:IPI00555878.1	1	3590-1	1.68	0.23	1.68	0.21	1.68	0.07	1.68	0.07	1.05	1
1	6185	RPN2	1	IPI:IPI00028635.4	1	3590-1	1.68	0.23	1.68	0.21	1.68	0.07	1.68	0.07	0.12	1
1	83858	ATAD3B	1	IPI:IPI00045921.1	1	3590-1	1.63	0.22	1.63	0.2	1.63	0.07	1.63	0.07	0.15	1
2	3854	KRT6B	1	IPI:IPI00293665.9	2	3589-1	1.7	0.23	1.7	0.21	1.7	0.07	1.7	0.07	0.63	1
2	6169	RPL38	1	IPI:IPI00215790.6	2	3589-1	1.66	0.22	1.66	0.21	1.66	0.07	1.66	0.07	0.18	1
2	3860	KRT13	1	IPI:IPI00009866.6	2	3589-1	1.68	0.23	1.68	0.21	1.68	0.07	1.68	0.07	0.69	1
2	729611	RPL29P30	1	IPI:IPI00052885.7	2	3589-1	1.66	0.22	1.66	0.21	1.66	0.07	1.66	0.07	0.94	1
1	27044	SND1	1	IPI:IPI00140420.4	1	3589-1	1.68	0.23	1.68	0.21	1.68	0.07	1.68	0.07	-0.11	1
1	9733	SART3	1	IPI:IPI00006025.1	1	3589-1	1.68	0.23	1.68	0.21	1.68	0.07	1.68	0.07	0.27	1
1	5034	P4HB	1	IPI:IPI00010796.1	1	3589-1	1.63	0.22	1.63	0.2	1.63	0.07	1.63	0.07	0.49	1
1	8664	EIF3D	1	IPI:IPI00006181.1	1	3589-1	1.73	0.23	1.73	0.22	1.73	0.07	1.73	0.07	0.38	1
1	10971	YWHAQ	1	IPI:IPI00018146.1	1	3589-1	1.59	0.21	1.59	0.2	1.59	0.07	1.59	0.07	0.39	1
1	2332	FMR1	1	IPI:IPI00215720.1	1	3589-1	1.68	0.23	1.68	0.21	1.68	0.07	1.68	0.07	0.7	1
1	2316	FLNA	1	IPI:IPI00302592.2	1	3589-1	1.45	0.2	1.58	0.2	1.45	0.06	1.58	0.07	0.01	1.2
1	192669	EIF2C3	1	IPI:IPI00304181.4	1	3589-1	1.79	0.24	1.79	0.22	1.79	0.07	1.79	0.07	0.94	1
2	646057	LOC646057	1	IPI:IPI00887164.2	2	3590-1	1.48	0.2	1.55	0.19	1.48	0.06	1.55	0.06	-0.15	1.1
1	IPI:IPI00909417.1	-	1	IPI:IPI00909417.1	1	3590-1	1.48	0.2	1.48	0.19	1.48	0.06	1.48	0.06	0.95	1
1	7534	YWHAZ	2	IPI:IPI00021263.3	1,1	3590-1,3589-1	1.17	0.16	1.17	0.15	1.37	0.06	1.37	0.06	-0.27	1
1	220885;3921	RPSAP15;RPSA	1	IPI:IPI00411639.1	1	3590-1	1.48	0.2	1.48	0.19	1.48	0.06	1.48	0.06	0.15	1
1	8436	SDPR	1	IPI:IPI00005809.7	1	3590-1	1.45	0.2	1.45	0.18	1.45	0.06	1.45	0.06	0.31	1
1	6631	SNRPC	1	IPI:IPI00013396.3	1	3590-1	1.48	0.2	1.48	0.19	1.48	0.06	1.48	0.06	0.18	1
1	10694	CCT8	1	IPI:IPI00302925.4	1	3590-1	1.39	0.19	1.54	0.19	1.39	0.06	1.54	0.06	-0.33	1.24
2	9119	KRT75	2	IPI:IPI00005859.5	1,2	3590-1,3589-1	1.44	0.19	1.44	0.18	1.47	0.06	1.47	0.06	-0.11	1
1	51726	DNAJB11	1	IPI:IPI00008454.1	1	3590-1	1.48	0.2	1.48	0.19	1.48	0.06	1.48	0.06	0.57	1
1	7295	TXN	1	IPI:IPI00216298.6	1	3590-1	1.39	0.19	1.39	0.17	1.39	0.06	1.39	0.06	0.63	1
1	5725	PTBP1	1	IPI:IPI00179964.5	1	3590-1	1.36	0.18	1.36	0.17	1.36	0.06	1.36	0.06	-0.44	1
1	3376	IARS	1	IPI:IPI00644127.2	1	3590-1	1.45	0.2	1.5	0.19	1.45	0.06	1.5	0.06	-0.03	1.07
1	6500	SKP1	1	IPI:IPI00301364.3	1	3590-1	1.55	0.21	1.55	0.19	1.55	0.06	1.55	0.06	0.62	1
1	5478	PPIA	1	IPI:IPI00419585.9	1	3590-1	1.51	0.2	1.51	0.19	1.51	0.06	1.51	0.06	0.57	1
1	192666	KRT24	1	IPI:IPI00004550.5	1	3590-1	1.55	0.21	1.55	0.19	1.55	0.06	1.55	0.06	1.04	1
1	6135	RPL11	2	IPI:IPI00376798.3	1,1	3590-1,3589-1	1.2	0.16	1.2	0.15	1.45	0.06	1.45	0.06	-0.35	1
1	8402	SLC25A11	1	IPI:IPI00219729.3	1	3590-1	1.51	0.2	1.51	0.19	1.51	0.06	1.51	0.06	0.06	1
1	6158	RPL28	1	IPI:IPI00182533.5	1	3590-1	1.51	0.2	1.51	0.19	1.51	0.06	1.51	0.06	0.34	1
2	IPI:IPI00180956.6	-	1	IPI:IPI00180956.6	2	3589-1	1.55	0.21	1.55	0.19	1.55	0.06	1.55	0.06	0.59	1
1	1642	DDB1	1	IPI:IPI00293464.5	1	3589-1	1.39	0.19	1.39	0.17	1.39	0.06	1.39	0.06	-0.12	1
1	5955	RCN2	1	IPI:IPI00029628.1	1	3589-1	1.51	0.2	1.51	0.19	1.51	0.06	1.51	0.06	0.26	1
1	5939	RBMS2	1	IPI:IPI00003706.1	1	3589-1	1.55	0.21	1.55	0.19	1.55	0.06	1.55	0.06	0.77	1
1	6742	SSBP1	1	IPI:IPI00029744.1	1	3589-1	1.39	0.19	1.39	0.17	1.39	0.06	1.39	0.06	0.01	1
1	10294	DNAJA2	1	IPI:IPI00032406.1	1	3589-1	1.41	0.19	1.41	0.18	1.41	0.06	1.41	0.06	0	1
1	6634	SNRPD3	1	IPI:IPI00017964.1	1	3589-1	1.45	0.2	1.45	0.18	1.45	0.06	1.45	0.06	0.83	1
1	7203	CCT3	1	IPI:IPI00290770.3	1	3589-1	1.55	0.21	1.55	0.19	1.55	0.06	1.55	0.06	-0.32	1
1	7019	TFAM	1	IPI:IPI00020928.1	1	3589-1	1.51	0.2	1.51	0.19	1.51	0.06	1.51	0.06	0.31	1
1	6224	RPS20	1	IPI:IPI00012493.1	1	3589-1	1.45	0.2	1.45	0.18	1.45	0.06	1.45	0.06	0.02	1
1	9045	RPL14	2	IPI:IPI00555744.6	1,1	3590-1,3589-1	1.14	0.15	1.14	0.14	1.3	0.05	1.3	0.05	-0.42	1
1	1915	EEF1A1	1	IPI:IPI00025447.8	1	3590-1	1.11	0.15	1.11	0.14	1.11	0.05	1.11	0.05	-0.62	1
1	6152	RPL24	2	IPI:IPI00306332.4	1,1	3590-1,3589-1	1.14	0.15	1.14	0.14	1.3	0.05	1.3	0.05	-0.55	1
1	6138	RPL15	2	IPI:IPI00470528.5	1,1	3590-1,3589-1	1.14	0.15	1.14	0.14	1.3	0.05	1.3	0.05	-0.69	1
1	1917	EEF1A2	1	IPI:IPI00014424.1	1	3590-1	1.19	0.16	1.19	0.15	1.19	0.05	1.19	0.05	-0.47	1
1	2058	EPRS	1	IPI:IPI00013452.9	1	3590-1	1.24	0.17	1.29	0.16	1.24	0.05	1.29	0.05	-0.39	1.08
1	7316;6233;7314	UBC;RPS27A;UBB	1	IPI:IPI00179330.6	1	3590-1	1.2	0.16	1.2	0.15	1.2	0.05	1.2	0.05	0.16	1

## Sheet: PTPN6
tsc	gene_id	symbol	found_in	ipi	tscs	search_ids	sscore	nsscore	wsscore	nwsscore	dscore	ndscore	wdscore	nwdscore	zscore	wf
488	5777	PTPN6	2	IPI:IPI00183046.2,IPI:IPI00218604.6	499476	3586-1,3585-1	88.36	11.91	99.58	12.45	353.45	14.73	448.88	18.7	18.71	1.27
2	5781	PTPN11	2	IPI:IPI00298347.1	2,2	3586-1,3585-1	9.8	1.32	9.8	1.23	67.88	2.83	67.88	2.83	6.76	1
1	8473	OGT	2	IPI:IPI00005780.3	1,1	3586-1,3585-1	6.93	0.93	6.93	0.87	48	2	48	2	7	1
1	1211	CLTA	2	IPI:IPI00216393.1	1,1	3586-1,3585-1	4.9	0.66	4.9	0.61	24	1	24	1	4.8	1
1	56647	BCCIP	2	IPI:IPI00002203.6	1,1	3586-1,3585-1	4.9	0.66	4.9	0.61	24	1	24	1	4.8	1
1	53981	CPSF2	2	IPI:IPI00419531.2	1,1	3586-1,3585-1	4.9	0.66	4.9	0.61	24	1	24	1	4.8	1
1	1662	DDX10	2	IPI:IPI00297900.4	1,1	3586-1,3585-1	4.9	0.66	4.9	0.61	24	1	24	1	4.8	1
2	84154	BXDC1	2	IPI:IPI00396329.1	2,1	3586-1,3585-1	5.66	0.76	5.66	0.71	22.63	0.94	22.63	0.94	3.53	1
2	79590	MRPL24	2	IPI:IPI00514506.3	1,2	3586-1,3585-1	5.66	0.76	5.66	0.71	22.63	0.94	22.63	0.94	5.49	1
2	55759	WDR12	2	IPI:IPI00304232.1	1,2	3586-1,3585-1	5.66	0.76	5.66	0.71	22.63	0.94	22.63	0.94	5.49	1
41	1213	CLTC	2	IPI:IPI00024067.4	38,43	3586-1,3585-1	9.45	1.27	11.73	1.47	13.96	0.58	21.5	0.9	5.89	1.54
1	5782	PTPN12	2	IPI:IPI00289082.2	1,1	3586-1,3585-1	4	0.54	4	0.5	16	0.67	16	0.67	3.92	1
1	8899	PRPF4B	2	IPI:IPI00013721.2	1,1	3586-1,3585-1	4	0.54	4	0.5	16	0.67	16	0.67	2.63	1
1	201595	STT3B	2	IPI:IPI00152377.1	1,1	3586-1,3585-1	4	0.54	4	0.5	16	0.67	16	0.67	2.63	1
3	54935	DUSP23	2	IPI:IPI00306353.3	1,4	3586-1,3585-1	3.62	0.49	4.92	0.62	7.55	0.31	13.97	0.58	0.58	1.85	possible carry over
2	57669	EPB41L5	2	IPI:IPI00217841.1	2,1	3586-1,3585-1	4.38	0.59	4.38	0.55	13.58	0.57	13.58	0.57	4.02	1
2	55003	PAK1IP1	2	IPI:IPI00549540.3	2,1	3586-1,3585-1	4.38	0.59	4.38	0.55	13.58	0.57	13.58	0.57	4.02	1
2	23016	EXOSC7	2	IPI:IPI00014198.2	2,1	3586-1,3585-1	4.38	0.59	4.38	0.55	13.58	0.57	13.58	0.57	4.79	1
1	5356	PLRG1	2	IPI:IPI00002624.1	1,1	3586-1,3585-1	3.46	0.47	3.46	0.43	12	0.5	12	0.5	2.43	1
1	10885	WDR3	2	IPI:IPI00009471.1	1,1	3586-1,3585-1	3.46	0.47	3.46	0.43	12	0.5	12	0.5	3.29	1
1	10923	SUB1	2	IPI:IPI00221222.7	1,1	3586-1,3585-1	3.46	0.47	3.46	0.43	12	0.5	12	0.5	2.43	1
1	51202	DDX47	2	IPI:IPI00023972.5	1,1	3586-1,3585-1	3.46	0.47	3.46	0.43	12	0.5	12	0.5	3.29	1
1	56902	PNO1	2	IPI:IPI00024524.4	1,1	3586-1,3585-1	3.46	0.47	3.46	0.43	12	0.5	12	0.5	3.29	1
1	54433	GAR1	2	IPI:IPI00302176.5	1,1	3586-1,3585-1	3.46	0.47	3.46	0.43	12	0.5	12	0.5	3.29	1
11	8218	CLTCL1	2	IPI:IPI00022881.1	12,10	3586-1,3585-1	5.57	0.75	5.87	0.73	9.35	0.39	10.38	0.43	5.78	1.11
3	57062	DDX24	2	IPI:IPI00006987.1	3,2	3586-1,3585-1	4.24	0.57	4.24	0.53	10.39	0.43	10.39	0.43	4.3	1
3	10969	EBNA1BP2	2	IPI:IPI00745955.4	3,2	3586-1,3585-1	4.24	0.57	4.24	0.53	10.39	0.43	10.39	0.43	3.1	1
2	51755	CRKRS	1	IPI:IPI00021175.1	2	3585-1	9.8	1.32	9.8	1.23	9.8	0.41	9.8	0.41	6.76	1
2	10849	CD3EAP	2	IPI:IPI00012788.1	2,1	3586-1,3585-1	3.7	0.5	3.7	0.46	9.7	0.4	9.7	0.4	4.26	1
2	55794	DDX28	2	IPI:IPI00020050.5	2,2	3586-1,3585-1	3.7	0.5	3.7	0.46	9.7	0.4	9.7	0.4	4.26	1
2	115708	TRMT61A	2	IPI:IPI00177856.9	2,1	3586-1,3585-1	3.7	0.5	3.7	0.46	9.7	0.4	9.7	0.4	4.26	1
2	1736	DKC1	2	IPI:IPI00221394.8	2,1	3586-1,3585-1	3.7	0.5	3.7	0.46	9.7	0.4	9.7	0.4	4.26	1
1	5500	PPP1CB	2	IPI:IPI00218236.6	1,1	3586-1,3585-1	3.1	0.42	3.1	0.39	9.6	0.4	9.6	0.4	2.9	1
1	23076	RRP1B	2	IPI:IPI00032374.3	1,1	3586-1,3585-1	3.1	0.42	3.1	0.39	9.6	0.4	9.6	0.4	1.6	1
1	55661	DDX27	2	IPI:IPI00293078.1	1,1	3586-1,3585-1	3.1	0.42	3.1	0.39	9.6	0.4	9.6	0.4	2.9	1
2	79039	DDX54	2	IPI:IPI00152510.4	1,2	3586-1,3585-1	3.7	0.5	3.7	0.46	9.7	0.4	9.7	0.4	2.28	1
1	9128	PRPF4	2	IPI:IPI00150269.1	1,1	3586-1,3585-1	3.1	0.42	3.1	0.39	9.6	0.4	9.6	0.4	2.23	1
3	114294	LACTB	2	IPI:IPI00294186.4	4,1	3586-1,3585-1	4	0.54	4	0.5	9.23	0.38	9.23	0.38	4.95	1
2	23212	RRS1	2	IPI:IPI00014253.4	2,1	3586-1,3585-1	3.46	0.47	3.46	0.43	8.49	0.35	8.49	0.35	2.41	1
3	27292	DIMT1L	2	IPI:IPI00004459.1	2,3	3586-1,3585-1	3.79	0.51	3.79	0.47	8.31	0.35	8.31	0.35	3.71	1
2	23378	RRP8	2	IPI:IPI00304932.2	1,2	3586-1,3585-1	3.46	0.47	3.46	0.43	8.49	0.35	8.49	0.35	3.58	1
2	60488	MRPS35	2	IPI:IPI00073779.1	1,2	3586-1,3585-1	3.46	0.47	3.46	0.43	8.49	0.35	8.49	0.35	2.92	1
23	1660	DHX9	2	IPI:IPI00844578.1	21,24	3586-1,3585-1	6.18	0.83	6.18	0.77	7.96	0.33	7.96	0.33	1.13	1
8	8826	IQGAP1	2	IPI:IPI00009342.1	8,7	3586-1,3585-1	3.92	0.53	4.7	0.59	5.43	0.23	7.82	0.33	0.09	1.44
4	5394	EXOSC10	2	IPI:IPI00009464.1	3,4	3586-1,3585-1	4	0.54	4	0.5	8	0.33	8	0.33	3.87	1
1	5985	RFC5	2	IPI:IPI00031514.1	1,1	3586-1,3585-1	2.83	0.38	2.83	0.35	8	0.33	8	0.33	2.07	1
1	1743;1744	DLST;DLSTP	2	IPI:IPI00384122.5	1,1	3586-1,3585-1	2.83	0.38	2.83	0.35	8	0.33	8	0.33	2.07	1
1	2975	GTF3C1	2	IPI:IPI00414481.7	1,1	3586-1,3585-1	2.83	0.38	2.83	0.35	8	0.33	8	0.33	2.07	1
2	9181	ARHGEF2	2	IPI:IPI00291316.5	3,1	3586-1,3585-1	2.19	0.3	3.26	0.41	3.39	0.14	7.5	0.31	0.18	2.21
3	55299	BXDC2	2	IPI:IPI00181728.1	3,2	3586-1,3585-1	3.62	0.49	3.62	0.45	7.55	0.31	7.55	0.31	4.08	1
2	64432	MRPS25	2	IPI:IPI00013167.1	2,2	3586-1,3585-1	3.26	0.44	3.26	0.41	7.54	0.31	7.54	0.31	3.89	1
2	10528	NOP56	2	IPI:IPI00411937.4	2,2	3586-1,3585-1	3.26	0.44	3.26	0.41	7.54	0.31	7.54	0.31	3.89	1
2	55717	BRWD2	2	IPI:IPI00412224.2	1,2	3586-1,3585-1	3.26	0.44	3.26	0.41	7.54	0.31	7.54	0.31	1.39	1
2	55907	CMAS	2	IPI:IPI00303158.3	1,2	3586-1,3585-1	3.26	0.44	3.26	0.41	7.54	0.31	7.54	0.31	2.45	1
2	728774	RPS15AP25	2	IPI:IPI00156232.1	1,2	3586-1,3585-1	3.26	0.44	3.26	0.41	7.54	0.31	7.54	0.31	3.13	1
43	4691	NCL	2	IPI:IPI00183526.6,IPI:IPI00444262.3	46,39	3586-1,3585-1	6.85	0.92	6.85	0.86	7.15	0.3	7.15	0.3	3.1	1
6	27044	SND1	2	IPI:IPI00140420.4	7,4	3586-1,3585-1	4.11	0.55	4.11	0.51	6.91	0.29	6.91	0.29	1.72	1
3	23517	SKIV2L2	2	IPI:IPI00647217.2	3,2	3586-1,3585-1	3.46	0.47	3.46	0.43	6.93	0.29	6.93	0.29	3.04	1
2	9092	SART1	1	IPI:IPI00021417.3	2	3586-1	6.93	0.93	6.93	0.87	6.93	0.29	6.93	0.29	4.8	1
2	27349	MCAT	1	IPI:IPI00023359.1	2	3586-1	6.93	0.93	6.93	0.87	6.93	0.29	6.93	0.29	6.06	1
1	149041	RC3H1	1	IPI:IPI00216992.5	1	3586-1	6.93	0.93	6.93	0.87	6.93	0.29	6.93	0.29	7	1
1	51247	PAIP2	2	IPI:IPI00304483.1	1,1	3586-1,3585-1	2.62	0.35	2.62	0.33	6.86	0.29	6.86	0.29	2.36	1
1	11340	EXOSC8	1	IPI:IPI00552920.2	1	3586-1	6.93	0.93	6.93	0.87	6.93	0.29	6.93	0.29	7	1
1	6733	SRPK2	2	IPI:IPI00333420.5	1,1	3586-1,3585-1	2.62	0.35	2.62	0.33	6.86	0.29	6.86	0.29	1.93	1
1	79672	FN3KRP	2	IPI:IPI00099986.5	1,1	3586-1,3585-1	2.62	0.35	2.62	0.33	6.86	0.29	6.86	0.29	1.93	1
1	84881	RPUSD4	1	IPI:IPI00304069.3	1	3586-1	6.93	0.93	6.93	0.87	6.93	0.29	6.93	0.29	7	1
1	7707	ZNF148	1	IPI:IPI00010833.1	1	3586-1	6.93	0.93	6.93	0.87	6.93	0.29	6.93	0.29	7	1
1	3996	LLGL1	1	IPI:IPI00105532.3	1	3586-1	6.93	0.93	6.93	0.87	6.93	0.29	6.93	0.29	7	1
1	11168	PSIP1	1	IPI:IPI00028122.1	1	3586-1	6.93	0.93	6.93	0.87	6.93	0.29	6.93	0.29	7	1
1	29109	FHOD1	1	IPI:IPI00001730.3	1	3586-1	6.93	0.93	6.93	0.87	6.93	0.29	6.93	0.29	7	1
1	4036	LRP2	1	IPI:IPI00024292.2	1	3586-1	6.93	0.93	6.93	0.87	6.93	0.29	6.93	0.29	7	1
1	5996	RGS1	1	IPI:IPI00873849.2	1	3586-1	6.93	0.93	6.93	0.87	6.93	0.29	6.93	0.29	7	1
1	4931	NVL	1	IPI:IPI00006197.1	1	3586-1	6.93	0.93	6.93	0.87	6.93	0.29	6.93	0.29	7	1
1	10465	PPIH	1	IPI:IPI00007346.1	1	3586-1	6.93	0.93	6.93	0.87	6.93	0.29	6.93	0.29	7	1
1	203069	R3HCC1	1	IPI:IPI00000264.4	1	3586-1	6.93	0.93	6.93	0.87	6.93	0.29	6.93	0.29	7	1
1	55254	TMEM39A	1	IPI:IPI00329181.6	1	3586-1	6.93	0.93	6.93	0.87	6.93	0.29	6.93	0.29	7	1
1	666	BOK	1	IPI:IPI00000133.1	1	3586-1	6.93	0.93	6.93	0.87	6.93	0.29	6.93	0.29	7	1
1	10716	TBR1	1	IPI:IPI00003421.3	1	3586-1	6.93	0.93	6.93	0.87	6.93	0.29	6.93	0.29	7	1
1	IPI:IPI00929242.1	-	1	IPI:IPI00929242.1	1	3586-1	6.93	0.93	6.93	0.87	6.93	0.29	6.93	0.29	7	1
1	79085	SLC25A23	1	IPI:IPI00419997.1	1	3585-1	6.93	0.93	6.93	0.87	6.93	0.29	6.93	0.29	7	1
1	8821	INPP4B	1	IPI:IPI00022020.4	1	3585-1	6.93	0.93	6.93	0.87	6.93	0.29	6.93	0.29	7	1
1	114791	TUBGCP5	1	IPI:IPI00045492.1	1	3585-1	6.93	0.93	6.93	0.87	6.93	0.29	6.93	0.29	7	1
1	22984	PDCD11	1	IPI:IPI00400922.5	1	3585-1	6.93	0.93	6.93	0.87	6.93	0.29	6.93	0.29	7	1
1	54386	TERF2IP	1	IPI:IPI00008961.1	1	3585-1	6.93	0.93	6.93	0.87	6.93	0.29	6.93	0.29	7	1
1	10573	MRPL28	1	IPI:IPI00172594.3	1	3585-1	6.93	0.93	6.93	0.87	6.93	0.29	6.93	0.29	7	1
1	5151	PDE8A	1	IPI:IPI00030976.2	1	3585-1	6.93	0.93	6.93	0.87	6.93	0.29	6.93	0.29	7	1
1	54496	PRMT7	1	IPI:IPI00909654.1	1	3585-1	6.93	0.93	6.93	0.87	6.93	0.29	6.93	0.29	7	1
1	65095	KRI1	1	IPI:IPI00639842.1	1	3585-1	6.93	0.93	6.93	0.87	6.93	0.29	6.93	0.29	7	1
1	64897	C12orf43	1	IPI:IPI00100930.2	1	3585-1	6.93	0.93	6.93	0.87	6.93	0.29	6.93	0.29	7	1
1	79828	METTL8	1	IPI:IPI00303423.8	1	3585-1	6.93	0.93	6.93	0.87	6.93	0.29	6.93	0.29	7	1
1	3064	HTT	1	IPI:IPI00002335.1	1	3585-1	6.93	0.93	6.93	0.87	6.93	0.29	6.93	0.29	7	1
1	57649	PHF12	1	IPI:IPI00290033.3	1	3585-1	6.93	0.93	6.93	0.87	6.93	0.29	6.93	0.29	7	1
1	84074	QRICH2	1	IPI:IPI00030267.3	1	3585-1	6.93	0.93	6.93	0.87	6.93	0.29	6.93	0.29	7	1
38	10342	TFG	2	IPI:IPI00294619.2	38,38	3586-1,3585-1	6.38	0.86	6.38	0.8	6.6	0.28	6.6	0.28	0.2	1
17	4670	HNRNPM	2	IPI:IPI00171903.2	15,19	3586-1,3585-1	5.22	0.7	5.22	0.65	6.6	0.28	6.6	0.28	1.25	1
17	4736	RPL10A	2	IPI:IPI00412579.6	17,17	3586-1,3585-1	5.22	0.7	5.22	0.65	6.6	0.28	6.6	0.28	2.99	1
31	6175	RPLP0	2	IPI:IPI00008530.1	39,23	3586-1,3585-1	6.02	0.81	6.02	0.75	6.51	0.27	6.51	0.27	2.5	1
14	6125	RPL5	2	IPI:IPI00000494.6	10,17	3586-1,3585-1	4.89	0.66	4.89	0.61	6.4	0.27	6.4	0.27	3.1	1
11	6626	SNRPA	2	IPI:IPI00012382.3	12,9	3586-1,3585-1	4.6	0.62	4.6	0.58	6.37	0.27	6.37	0.27	0.8	1
22	3181	HNRNPA2B1	2	IPI:IPI00386854.6,IPI:IPI00396378.3	18,25	3586-1,3585-1	5.49	0.74	5.49	0.69	6.43	0.27	6.43	0.27	1.56	1
4	55226	NAT10	2	IPI:IPI00300127.3	3,4	3586-1,3585-1	3.58	0.48	3.58	0.45	6.4	0.27	6.4	0.27	3.3	1
4	6601	SMARCC2	2	IPI:IPI00150057.6	3,4	3586-1,3585-1	3.58	0.48	3.58	0.45	6.4	0.27	6.4	0.27	3.26	1
3	10155	TRIM28	2	IPI:IPI00438229.2	2,3	3586-1,3585-1	3.33	0.45	3.33	0.42	6.39	0.27	6.39	0.27	2.25	1
19	6122	RPL3	2	IPI:IPI00550021.4	22,15	3586-1,3585-1	5.18	0.7	5.18	0.65	6.15	0.26	6.15	0.26	1.77	1
2	4733	DRG1	2	IPI:IPI00031836.3	3,1	3586-1,3585-1	2.95	0.4	2.95	0.37	6.17	0.26	6.17	0.26	1.12	1
2	8886	DDX18	2	IPI:IPI00301323.1	1,2	3586-1,3585-1	2.95	0.4	2.95	0.37	6.17	0.26	6.17	0.26	3.2	1
12	2547	XRCC6	2	IPI:IPI00644712.4	13,11	3586-1,3585-1	4.53	0.61	4.53	0.57	5.92	0.25	5.92	0.25	0.82	1
8	3308	HSPA4	2	IPI:IPI00002966.2	10,5	3586-1,3585-1	4.09	0.55	4.09	0.51	5.91	0.25	5.91	0.25	1.5	1
23	4869	NPM1	2	IPI:IPI00220740.1	17,28	3586-1,3585-1	5.38	0.73	5.38	0.67	6.04	0.25	6.04	0.25	2.17	1
10	3428	IFI16	2	IPI:IPI00003443.3	14,5	3586-1,3585-1	4.38	0.59	4.38	0.55	6.07	0.25	6.07	0.25	3.02	1
22	6189	RPS3A	2	IPI:IPI00419880.6	21,23	3586-1,3585-1	5.35	0.72	5.35	0.67	6.1	0.25	6.1	0.25	2.36	1
8	142	PARP1	2	IPI:IPI00449049.5	7,8	3586-1,3585-1	3.92	0.53	4.13	0.52	5.43	0.23	6.03	0.25	0.82	1.11
9	6426	SFRS1	2	IPI:IPI00215884.4	11,7	3586-1,3585-1	4.24	0.57	4.24	0.53	6	0.25	6	0.25	1.2	1
1	56342	PPAN	2	IPI:IPI00219793.1	1,1	3586-1,3585-1	2.45	0.33	2.45	0.31	6	0.25	6	0.25	1.46	1
1	3980	LIG3	2	IPI:IPI00000156.3	1,1	3586-1,3585-1	2.45	0.33	2.45	0.31	6	0.25	6	0.25	2.18	1
1	23029	RBM34	2	IPI:IPI00181617.4	1,1	3586-1,3585-1	2.45	0.33	2.45	0.31	6	0.25	6	0.25	1.8	1
1	7430	EZR	2	IPI:IPI00746388.3	1,1	3586-1,3585-1	2.45	0.33	2.45	0.31	6	0.25	6	0.25	0.49	1
33	3313	HSPA9	2	IPI:IPI00007765.5	31,34	3586-1,3585-1	5.8	0.78	5.8	0.73	5.86	0.24	5.86	0.24	0.87	1
11	3608	ILF2	2	IPI:IPI00005198.2	11,11	3586-1,3585-1	4.34	0.58	4.34	0.54	5.67	0.24	5.67	0.24	1.6	1
7	8661	EIF3A	2	IPI:IPI00029012.1	8,5	3586-1,3585-1	3.91	0.53	3.91	0.49	5.77	0.24	5.77	0.24	1.77	1
11	6628	SNRPB	2	IPI:IPI00027285.1	9,12	3586-1,3585-1	4.34	0.58	4.34	0.54	5.67	0.24	5.67	0.24	1.57	1
4	9733	SART3	2	IPI:IPI00006025.1	3,5	3586-1,3585-1	3.36	0.45	3.36	0.42	5.64	0.24	5.64	0.24	2.88	1
2	10482	NXF1	2	IPI:IPI00033153.1	2,1	3586-1,3585-1	2.83	0.38	2.83	0.35	5.66	0.24	5.66	0.24	2.86	1
2	23404	EXOSC2	2	IPI:IPI00015905.1	2,1	3586-1,3585-1	2.83	0.38	2.83	0.35	5.66	0.24	5.66	0.24	2.65	1
2	51649	MRPS23	2	IPI:IPI00032881.2	1,2	3586-1,3585-1	2.83	0.38	2.83	0.35	5.66	0.24	5.66	0.24	1.73	1
10	9188	DDX21	2	IPI:IPI00015953.3	14,5	3586-1,3585-1	4.22	0.57	4.22	0.53	5.63	0.23	5.63	0.23	2.52	1
13	1653	DDX1	2	IPI:IPI00293655.3	12,14	3586-1,3585-1	4.42	0.6	4.42	0.55	5.41	0.23	5.41	0.23	1.55	1
12	3609	ILF3	2	IPI:IPI00219330.2	12,12	3586-1,3585-1	4.38	0.59	4.38	0.55	5.54	0.23	5.54	0.23	1.79	1
15	6133	RPL9	2	IPI:IPI00031691.1	14,15	3586-1,3585-1	4.6	0.62	4.6	0.58	5.46	0.23	5.46	0.23	3.28	1
10	6625	SNRNP70	2	IPI:IPI00219483.1	8,12	3586-1,3585-1	4.14	0.56	4.14	0.52	5.41	0.23	5.41	0.23	0.68	1
5	60	ACTB	2	IPI:IPI00021439.1	4,5	3586-1,3585-1	2.31	0.31	3.52	0.44	2.39	0.1	5.55	0.23	-0.1	2.32
3	221184	CPNE2	2	IPI:IPI00645310.1	2,3	3586-1,3585-1	3.1	0.42	3.1	0.39	5.54	0.23	5.54	0.23	2.6	1
2	23499	MACF1	2	IPI:IPI00256861.4	1,3	3586-1,3585-1	2.45	0.33	2.8	0.35	4.24	0.18	5.56	0.23	0.29	1.31
16	6124	RPL4	2	IPI:IPI00003918.6	17,14	3586-1,3585-1	4.56	0.61	4.56	0.57	5.2	0.22	5.2	0.22	1.99	1
11	51493	C22orf28	2	IPI:IPI00550689.3	12,9	3586-1,3585-1	4.2	0.57	4.2	0.53	5.31	0.22	5.31	0.22	1.18	1
14	6128	RPL6	2	IPI:IPI00329389.8	10,18	3586-1,3585-1	4.44	0.6	4.44	0.56	5.28	0.22	5.28	0.22	1.65	1
22	2521	FUS	2	IPI:IPI00221354.1	19,24	3586-1,3585-1	5.01	0.68	5.01	0.63	5.35	0.22	5.35	0.22	1.66	1
5	56886	UGCGL1	2	IPI:IPI00024466.2	7,2	3586-1,3585-1	3.46	0.47	3.46	0.43	5.37	0.22	5.37	0.22	2.78	1
4	988	CDC5L	2	IPI:IPI00465294.2	6,2	3586-1,3585-1	3.27	0.44	3.27	0.41	5.34	0.22	5.34	0.22	2.59	1
5	6741	SSB	2	IPI:IPI00009032.1	6,4	3586-1,3585-1	3.46	0.47	3.46	0.43	5.37	0.22	5.37	0.22	3.55	1
5	2926	GRSF1	2	IPI:IPI00478657.4	4,5	3586-1,3585-1	3.46	0.47	3.46	0.43	5.37	0.22	5.37	0.22	2.34	1
3	26156	RSL1D1	2	IPI:IPI00008708.5	4,2	3586-1,3585-1	3	0.4	3	0.38	5.2	0.22	5.2	0.22	2.08	1
11	3178	HNRNPA1	2	IPI:IPI00215965.2	12,9	3586-1,3585-1	4.2	0.57	4.2	0.53	5.31	0.22	5.31	0.22	3.54	1
6	6633	SNRPD2	2	IPI:IPI00017963.1	4,7	3586-1,3585-1	3.62	0.49	3.62	0.45	5.34	0.22	5.34	0.22	0.99	1
2	122011	CSNK1A1L	2	IPI:IPI00167096.2	2,1	3586-1,3585-1	2.72	0.37	2.72	0.34	5.22	0.22	5.22	0.22	1.76	1
3	8664	EIF3D	2	IPI:IPI00006181.1	2,4	3586-1,3585-1	3	0.4	3	0.38	5.2	0.22	5.2	0.22	2.29	1
2	51520	LARS	2	IPI:IPI00103994.4	2,1	3586-1,3585-1	2.72	0.37	2.73	0.34	5.22	0.22	5.27	0.22	0.4	1.01
1	3005	H1F0	2	IPI:IPI00550239.4	1,1	3586-1,3585-1	2.31	0.31	2.31	0.29	5.33	0.22	5.33	0.22	2.08	1
1	6599	SMARCC1	2	IPI:IPI00234252.3	1,1	3586-1,3585-1	2.31	0.31	2.31	0.29	5.33	0.22	5.33	0.22	1.34	1
3	10667	FARS2	2	IPI:IPI00008579.3	1,4	3586-1,3585-1	3	0.4	3	0.38	5.2	0.22	5.2	0.22	2.92	1
2	3329	HSPD1	2	IPI:IPI00784154.1	1,2	3586-1,3585-1	1.63	0.22	2.72	0.34	1.88	0.08	5.25	0.22	-0.23	2.79
1	64969	MRPS5	2	IPI:IPI00169400.1	1,1	3586-1,3585-1	2.31	0.31	2.31	0.29	5.33	0.22	5.33	0.22	1.48	1
2	50809	HP1BP3	2	IPI:IPI00640417.1,IPI:IPI00448752.1	1,2	3586-1,3585-1	2.72	0.37	2.72	0.34	5.22	0.22	5.22	0.22	2.31	1
1	27132	CPNE7	2	IPI:IPI00002657.1	1,1	3586-1,3585-1	2.31	0.31	2.31	0.29	5.33	0.22	5.33	0.22	2.08	1
26	3312	HSPA8	2	IPI:IPI00003865.1	22,30	3586-1,3585-1	5.1	0.69	5.1	0.64	5.1	0.21	5.1	0.21	-0.3	1
9	5976	UPF1	2	IPI:IPI00034049.1	7,10	3586-1,3585-1	3.92	0.53	3.92	0.49	5.13	0.21	5.13	0.21	0.48	1
7	8894	EIF2S2	2	IPI:IPI00021728.3	7,6	3586-1,3585-1	3.67	0.49	3.67	0.46	5.08	0.21	5.08	0.21	1.8	1
4	23107	MRPS27	2	IPI:IPI00022002.6	4,3	3586-1,3585-1	3.18	0.43	3.18	0.4	5.06	0.21	5.06	0.21	3.13	1
4	9131	AIFM1	2	IPI:IPI00000690.1	4,4	3586-1,3585-1	3.18	0.43	3.18	0.4	5.06	0.21	5.06	0.21	1.14	1
6	11224	RPL35	2	IPI:IPI00412607.6	2,9	3586-1,3585-1	3.54	0.48	3.54	0.44	5.12	0.21	5.12	0.21	2.88	1
10	6238	RRBP1	2	IPI:IPI00215743.3	10,9	3586-1,3585-1	3.87	0.52	3.87	0.48	4.74	0.2	4.74	0.2	1.33	1
10	10492	SYNCRIP	2	IPI:IPI00018140.3	10,10	3586-1,3585-1	3.94	0.53	3.94	0.49	4.9	0.2	4.9	0.2	0.41	1
7	170506	DHX36	2	IPI:IPI00027415.2	9,4	3586-1,3585-1	3.53	0.48	3.53	0.44	4.71	0.2	4.71	0.2	1.94	1
8	1965	EIF2S1	2	IPI:IPI00219678.3	9,7	3586-1,3585-1	3.64	0.49	3.64	0.46	4.7	0.2	4.7	0.2	2.04	1
24	3858	KRT10	2	IPI:IPI00009865.2	15,33	3586-1,3585-1	4.9	0.66	4.9	0.61	4.9	0.2	4.9	0.2	0.43	1
13	6208	RPS14	2	IPI:IPI00026271.5	11,14	3586-1,3585-1	4.16	0.56	4.16	0.52	4.8	0.2	4.8	0.2	2.13	1
6	1665	DHX15	2	IPI:IPI00396435.3	6,5	3586-1,3585-1	3.39	0.46	3.39	0.42	4.7	0.2	4.7	0.2	1.32	1
4	8662	EIF3B	2	IPI:IPI00396370.6	6,2	3586-1,3585-1	3.1	0.42	3.1	0.39	4.8	0.2	4.8	0.2	1.95	1
8	23367	LARP1	2	IPI:IPI00185919.3	5,10	3586-1,3585-1	3.7	0.5	3.7	0.46	4.84	0.2	4.84	0.2	0.7	1
5	23450	SF3B3	2	IPI:IPI00300371.5	5,4	3586-1,3585-1	3.3	0.44	3.3	0.41	4.87	0.2	4.87	0.2	2.03	1
7	7150	TOP1	2	IPI:IPI00413611.1	5,9	3586-1,3585-1	3.53	0.48	3.53	0.44	4.71	0.2	4.71	0.2	3.29	1
8	3184	HNRNPD	2	IPI:IPI00028888.1	8,7	3586-1,3585-1	3.64	0.49	3.64	0.46	4.7	0.2	4.7	0.2	2.27	1
7	26528	DAZAP1	2	IPI:IPI00165230.1	8,5	3586-1,3585-1	3.53	0.48	3.53	0.44	4.71	0.2	4.71	0.2	2.48	1
7	6203	RPS9	2	IPI:IPI00221088.5	3,10	3586-1,3585-1	3.53	0.48	3.53	0.44	4.71	0.2	4.71	0.2	1.27	1
2	1981	EIF4G1	2	IPI:IPI00386533.3	2,1	3586-1,3585-1	2.62	0.35	2.62	0.33	4.85	0.2	4.85	0.2	0.28	1
3	2197	FAU	2	IPI:IPI00019770.3	2,3	3586-1,3585-1	2.91	0.39	2.91	0.36	4.88	0.2	4.88	0.2	3.41	1
1	80335	WDR82	2	IPI:IPI00152695.2	1,1	3586-1,3585-1	2.19	0.3	2.19	0.27	4.8	0.2	4.8	0.2	1.93	1
1	55037	PTCD3	2	IPI:IPI00783302.1	1,1	3586-1,3585-1	2.19	0.3	2.19	0.27	4.8	0.2	4.8	0.2	0.83	1
1	10199	MPHOSPH10	1	IPI:IPI00012149.1	1	3586-1	4.9	0.66	4.9	0.61	4.9	0.2	4.9	0.2	4.8	1
1	117246	FTSJ3	1	IPI:IPI00217686.3	1	3586-1	4.9	0.66	4.9	0.61	4.9	0.2	4.9	0.2	4.8	1
1	57690	TNRC6C	1	IPI:IPI00030572.5	1	3586-1	4.9	0.66	4.9	0.61	4.9	0.2	4.9	0.2	4.8	1
1	10250	SRRM1	1	IPI:IPI00328293.3	1	3586-1	4.9	0.66	4.9	0.61	4.9	0.2	4.9	0.2	4.8	1
1	27043	PELP1	1	IPI:IPI00006702.4	1	3586-1	4.9	0.66	4.9	0.61	4.9	0.2	4.9	0.2	2.94	1
1	128308	MRPL55	1	IPI:IPI00419626.2	1	3586-1	4.9	0.66	4.9	0.61	4.9	0.2	4.9	0.2	4.8	1
1	5479	PPIB	2	IPI:IPI00646304.4	1,1	3586-1,3585-1	2.19	0.3	2.19	0.27	4.8	0.2	4.8	0.2	0.71	1
1	140890	SFRS12	1	IPI:IPI00103497.1	1	3586-1	4.9	0.66	4.9	0.61	4.9	0.2	4.9	0.2	4.8	1
1	51116	MRPS2	1	IPI:IPI00006970.2	1	3586-1	4.9	0.66	4.9	0.61	4.9	0.2	4.9	0.2	2.04	1
1	144402	CPNE8	1	IPI:IPI00334276.4	1	3586-1	4.9	0.66	4.9	0.61	4.9	0.2	4.9	0.2	4.8	1
1	3993	LLGL2	1	IPI:IPI00465050.2	1	3586-1	4.9	0.66	4.9	0.61	4.9	0.2	4.9	0.2	4.8	1
1	4967	OGDH	1	IPI:IPI00098902.4	1	3586-1	4.9	0.66	4.9	0.61	4.9	0.2	4.9	0.2	4.8	1
1	10749	KIF1C	1	IPI:IPI00179757.6	1	3585-1	4.9	0.66	4.9	0.61	4.9	0.2	4.9	0.2	4.8	1
1	55505	NOP10	1	IPI:IPI00032853.1	1	3585-1	4.9	0.66	4.9	0.61	4.9	0.2	4.9	0.2	4.8	1
1	3067	HDC	1	IPI:IPI00290368.3	1	3585-1	4.9	0.66	4.9	0.61	4.9	0.2	4.9	0.2	4.8	1
1	9941	EXOG	1	IPI:IPI00021106.4	1	3585-1	4.9	0.66	4.9	0.61	4.9	0.2	4.9	0.2	4.8	1
1	65109	UPF3B	1	IPI:IPI00023409.1	1	3585-1	4.9	0.66	4.9	0.61	4.9	0.2	4.9	0.2	4.8	1
1	1854	DUT	1	IPI:IPI00013679.1	1	3585-1	4.9	0.66	4.9	0.61	4.9	0.2	4.9	0.2	4.8	1
1	553117	RPL39P5	1	IPI:IPI00037619.4	1	3585-1	4.9	0.66	4.9	0.61	4.9	0.2	4.9	0.2	4.8	1
1	83880	EIF3FP2	1	IPI:IPI00011177.1	1	3585-1	4.9	0.66	4.9	0.61	4.9	0.2	4.9	0.2	4.8	1
1	6422	SFRP1	1	IPI:IPI00749245.1	1	3585-1	4.9	0.66	4.9	0.61	4.9	0.2	4.9	0.2	4.8	1
1	63892	THADA	1	IPI:IPI00412647.7	1	3585-1	4.9	0.66	4.9	0.61	4.9	0.2	4.9	0.2	4.8	1
1	192670;192669	EIF2C4;EIF2C3	1	IPI:IPI00030602.6	1	3585-1	4.9	0.66	4.9	0.61	4.9	0.2	4.9	0.2	4.8	1
21	3849	KRT2	2	IPI:IPI00021304.1	20,22	3586-1,3585-1	4.63	0.62	4.63	0.58	4.67	0.19	4.67	0.19	0.39	1
13	26986	PABPC1	2	IPI:IPI00008524.1	13,13	3586-1,3585-1	4.05	0.55	4.05	0.51	4.54	0.19	4.54	0.19	0.32	1
14	1654	DDX3X	2	IPI:IPI00215637.5	15,13	3586-1,3585-1	4.15	0.56	4.15	0.52	4.6	0.19	4.6	0.19	0.42	1
10	1655	DDX5	2	IPI:IPI00017617.1	8,11	3586-1,3585-1	3.75	0.51	3.75	0.47	4.46	0.19	4.46	0.19	0.8	1
7	4686	NCBP1	2	IPI:IPI00019380.1	6,8	3586-1,3585-1	3.46	0.47	3.46	0.43	4.52	0.19	4.52	0.19	1.24	1
6	5725	PTBP1	2	IPI:IPI00179964.5	6,5	3586-1,3585-1	3.33	0.45	3.33	0.42	4.53	0.19	4.53	0.19	0.54	1
6	6632	SNRPD1	2	IPI:IPI00302850.4	6,5	3586-1,3585-1	3.33	0.45	3.33	0.42	4.53	0.19	4.53	0.19	1.44	1
7	10236	HNRNPR	2	IPI:IPI00012074.3	4,9	3586-1,3585-1	3.46	0.47	3.46	0.43	4.52	0.19	4.52	0.19	0.97	1
14	9349	RPL23	2	IPI:IPI00010153.5	17,11	3586-1,3585-1	4.1	0.55	4.1	0.51	4.49	0.19	4.49	0.19	2.6	1
5	6635	SNRPE	2	IPI:IPI00029266.1	7,3	3586-1,3585-1	3.23	0.44	3.23	0.4	4.67	0.19	4.67	0.19	1.58	1
7	387867	RPSAP12	2	IPI:IPI00398958.3	4,10	3586-1,3585-1	3.46	0.47	3.46	0.43	4.52	0.19	4.52	0.19	2.42	1
3	10432;5936	RBM14;RBM4	2	IPI:IPI00013174.2	3,3	3586-1,3585-1	2.83	0.38	2.83	0.35	4.62	0.19	4.62	0.19	1.57	1
3	6730	SRP68	1	IPI:IPI00102936.3	3	3586-1	4.54	0.61	4.54	0.57	4.54	0.19	4.54	0.19	5.3	1
2	345651	ACTBL2	2	IPI:IPI00003269.1	2,2	3586-1,3585-1	1.55	0.21	2.55	0.32	1.7	0.07	4.58	0.19	-0.08	2.7
2	10483	SEC23B	2	IPI:IPI00017376.2	2,2	3586-1,3585-1	2.53	0.34	2.53	0.32	4.53	0.19	4.53	0.19	2.03	1
2	1173	AP2M1	2	IPI:IPI00022256.3	2,1	3586-1,3585-1	2.53	0.34	2.53	0.32	4.53	0.19	4.53	0.19	1.12	1
9	3006	HIST1H1C	2	IPI:IPI00217465.5	3,14	3586-1,3585-1	3.73	0.5	3.73	0.47	4.65	0.19	4.65	0.19	2.24	1
18	3848	KRT1	2	IPI:IPI00220327.4	19,17	3586-1,3585-1	4.24	0.57	4.24	0.53	4.24	0.18	4.24	0.18	-0.47	1
6	163	AP2B1	2	IPI:IPI00784156.1	8,3	3586-1,3585-1	3.27	0.44	3.27	0.41	4.36	0.18	4.36	0.18	2.79	1
7	4076	CAPRIN1	2	IPI:IPI00783872.2	6,8	3586-1,3585-1	3.35	0.45	3.35	0.42	4.23	0.18	4.23	0.18	0.79	1
6	6223	RPS19	2	IPI:IPI00215780.5	4,7	3586-1,3585-1	3.27	0.44	3.27	0.41	4.36	0.18	4.36	0.18	1.81	1
9	6210	RPS15A	2	IPI:IPI00221091.9	10,8	3586-1,3585-1	3.61	0.49	3.61	0.45	4.35	0.18	4.35	0.18	2.61	1
4	6142	RPL18A	2	IPI:IPI00026202.1	4,4	3586-1,3585-1	2.95	0.4	2.95	0.37	4.36	0.18	4.36	0.18	1.91	1
2	51605	TRMT6	2	IPI:IPI00099311.3	3,1	3586-1,3585-1	2.45	0.33	2.45	0.31	4.24	0.18	4.24	0.18	1.57	1
9	IPI:IPI00394699.2	-	2	IPI:IPI00394699.2	12,5	3586-1,3585-1	3.56	0.48	3.56	0.45	4.23	0.18	4.23	0.18	3.31	1
4	220885;3921	RPSAP15;RPSA	2	IPI:IPI00411639.1,IPI:IPI00413108.4	4,4	3586-1,3585-1	2.95	0.4	2.95	0.37	4.36	0.18	4.36	0.18	2.71	1
2	64949	MRPS26	1	IPI:IPI00006606.1	2	3586-1	4.38	0.59	4.38	0.55	4.38	0.18	4.38	0.18	4.79	1
3	7818	DAP3	2	IPI:IPI00018120.1	2,3	3586-1,3585-1	2.75	0.37	2.75	0.34	4.38	0.18	4.38	0.18	2.2	1
3	4646	MYO6	1	IPI:IPI00008455.1,IPI:IPI00069126.1	3	3586-1	4.24	0.57	4.24	0.53	4.24	0.18	4.24	0.18	2.79	1
2	178	AGL	1	IPI:IPI00219065.2	2	3586-1	4.38	0.59	4.38	0.55	4.38	0.18	4.38	0.18	4.02	1
3	LOC440733	LOC440733	2	IPI:IPI00455479.1	1,4	3586-1,3585-1	2.75	0.37	2.75	0.34	4.38	0.18	4.38	0.18	2.38	1
2	81627	C1orf25	2	IPI:IPI00334914.2	1,2	3586-1,3585-1	2.45	0.33	2.45	0.31	4.24	0.18	4.24	0.18	1.68	1
1	28973	MRPS18B	2	IPI:IPI00022316.3	1,1	3586-1,3585-1	2.09	0.28	2.09	0.26	4.36	0.18	4.36	0.18	1.35	1
1	857	CAV1	2	IPI:IPI00009236.5	1,1	3586-1,3585-1	2.09	0.28	2.09	0.26	4.36	0.18	4.36	0.18	1.05	1
4	6139;LOC100133931	RPL17;LOC100133931	2	IPI:IPI00413324.6	1,7	3586-1,3585-1	2.95	0.4	2.95	0.37	4.36	0.18	4.36	0.18	2.57	1
1	23451	SF3B1	2	IPI:IPI00026089.3	1,1	3586-1,3585-1	2.09	0.28	2.09	0.26	4.36	0.18	4.36	0.18	0.53	1
1	6924	TCEB3	2	IPI:IPI00018404.4	1,1	3586-1,3585-1	2.09	0.28	2.09	0.26	4.36	0.18	4.36	0.18	1.56	1
1	10419	PRMT5	2	IPI:IPI00064328.3	1,1	3586-1,3585-1	2.09	0.28	2.09	0.26	4.36	0.18	4.36	0.18	1.35	1
2	7205	TRIP6	1	IPI:IPI00301561.1	2	3585-1	4	0.54	4.29	0.54	4	0.17	4.29	0.18	0.21	1.15
15	9961	MVP	2	IPI:IPI00000105.4	14,16	3586-1,3585-1	3.95	0.53	3.95	0.49	4.03	0.17	4.03	0.17	-0.42	1
13	11100	HNRNPUL1	2	IPI:IPI00013070.2	11,15	3586-1,3585-1	3.82	0.51	3.82	0.48	4.04	0.17	4.04	0.17	0.73	1
10	3192	HNRNPU	2	IPI:IPI00479217.1	11,9	3586-1,3585-1	3.55	0.48	3.55	0.44	3.98	0.17	3.98	0.17	0.95	1
8	6191	RPS4X	2	IPI:IPI00217030.1	9,7	3586-1,3585-1	3.36	0.45	3.36	0.42	3.99	0.17	3.99	0.17	0.91	1
7	10146	G3BP1	2	IPI:IPI00012442.1	7,6	3586-1,3585-1	3.24	0.44	3.24	0.41	3.97	0.17	3.97	0.17	0.28	1
6	7520	XRCC5	2	IPI:IPI00220834.8	6,6	3586-1,3585-1	3.2	0.43	3.2	0.4	4.19	0.17	4.19	0.17	0.26	1
11	3185	HNRNPF	2	IPI:IPI00003881.5	9,12	3586-1,3585-1	3.68	0.5	3.68	0.46	4.08	0.17	4.08	0.17	1.82	1
7	6204	RPS10	2	IPI:IPI00008438.1	8,6	3586-1,3585-1	3.24	0.44	3.24	0.41	3.97	0.17	3.97	0.17	1.89	1
11	8531	CSDA	2	IPI:IPI00031801.4	7,14	3586-1,3585-1	3.72	0.5	3.72	0.47	4.18	0.17	4.18	0.17	1.09	1
5	83743	GRWD1	2	IPI:IPI00027831.1	5,4	3586-1,3585-1	3.04	0.41	3.04	0.38	4.14	0.17	4.14	0.17	3.05	1
8	6129;100130892	RPL7;RPL7P32	2	IPI:IPI00030179.3	5,10	3586-1,3585-1	3.36	0.45	3.36	0.42	3.99	0.17	3.99	0.17	1.67	1
6	22907	DHX30	2	IPI:IPI00411733.4	6,5	3586-1,3585-1	3.2	0.43	3.2	0.4	4.19	0.17	4.19	0.17	0.49	1
4	10514	MYBBP1A	2	IPI:IPI00005024.3	5,2	3586-1,3585-1	2.83	0.38	2.83	0.35	4	0.17	4	0.17	1.12	1
8	6229	RPS24	2	IPI:IPI00029750.1	7,9	3586-1,3585-1	3.41	0.46	3.41	0.43	4.1	0.17	4.1	0.17	2.23	1
6	6218	RPS17	2	IPI:IPI00221093.7	6,6	3586-1,3585-1	3.16	0.43	3.16	0.4	4.07	0.17	4.07	0.17	0.9	1
6	6201	RPS7	2	IPI:IPI00013415.1	5,6	3586-1,3585-1	3.2	0.43	3.2	0.4	4.19	0.17	4.19	0.17	1.73	1
5	7073	TIAL1	2	IPI:IPI00005615.1	5,5	3586-1,3585-1	3.04	0.41	3.04	0.38	4.14	0.17	4.14	0.17	1.09	1
4	161	AP2A2	2	IPI:IPI00016621.7	4,3	3586-1,3585-1	2.89	0.39	2.89	0.36	4.18	0.17	4.18	0.17	1.39	1
3	124540	MSI2	2	IPI:IPI00073713.3	4,2	3586-1,3585-1	2.68	0.36	2.68	0.34	4.16	0.17	4.16	0.17	2.03	1
3	790	CAD	2	IPI:IPI00301263.2	4,2	3586-1,3585-1	2.12	0.29	2.66	0.33	2.6	0.11	4.08	0.17	-0.12	1.57
4	388344	RPL13P12	2	IPI:IPI00397611.2	5,2	3586-1,3585-1	2.83	0.38	2.83	0.35	4	0.17	4	0.17	2.07	1
4	56829	ZC3HAV1	2	IPI:IPI00332936.1,IPI:IPI00410067.2	4,3	3586-1,3585-1	2.89	0.39	2.89	0.36	4.18	0.17	4.18	0.17	1.62	1
4	51631	LUC7L2	2	IPI:IPI00006932.4,IPI:IPI00893087.1	3,4	3586-1,3585-1	2.83	0.38	2.83	0.35	4	0.17	4	0.17	2.6	1
2	2332	FMR1	2	IPI:IPI00215720.1	2,2	3586-1,3585-1	2.37	0.32	2.37	0.3	3.99	0.17	3.99	0.17	2.05	1
2	9403	2014-09-15	1	IPI:IPI00030877.2	2	3586-1	4	0.54	4	0.5	4	0.17	4	0.17	3.81	1
4	23112	TNRC6B	2	IPI:IPI00152296.1,IPI:IPI00385511.5	3,4	3586-1,3585-1	2.83	0.38	2.83	0.35	4	0.17	4	0.17	0.35	1
1	23246	BOP1	1	IPI:IPI00028955.4	1	3586-1	4	0.54	4	0.5	4	0.17	4	0.17	3.92	1
1	29997	GLTSCR2	1	IPI:IPI00024567.4	1	3586-1	4	0.54	4	0.5	4	0.17	4	0.17	3.92	1
1	130773	RPL23AP37	1	IPI:IPI00041625.1	1	3586-1	4	0.54	4	0.5	4	0.17	4	0.17	3.92	1
1	51072;728556	MEMO1;MEMO1P	1	IPI:IPI00032426.1	1	3586-1	4	0.54	4	0.5	4	0.17	4	0.17	3.92	1
1	5110	PCMT1	1	IPI:IPI00411680.9	1	3586-1	4	0.54	4	0.5	4	0.17	4	0.17	2.63	1
1	63931	MRPS14	1	IPI:IPI00005050.1	1	3586-1	4	0.54	4	0.5	4	0.17	4	0.17	3.92	1
1	10286	BCAS2	1	IPI:IPI00025178.3	1	3586-1	4	0.54	4	0.5	4	0.17	4	0.17	3.92	1
1	10614	HEXIM1	1	IPI:IPI00007941.4	1	3586-1	4	0.54	4	0.5	4	0.17	4	0.17	3.92	1
1	2632	GBE1	1	IPI:IPI00296635.5	1	3586-1	4	0.54	4	0.5	4	0.17	4	0.17	3.92	1
1	7020	TFAP2A	1	IPI:IPI00009453.2	1	3586-1	4	0.54	4	0.5	4	0.17	4	0.17	3.92	1
1	94239	H2AFV	2	IPI:IPI00018278.3	1,1	3586-1,3585-1	2	0.27	2	0.25	4	0.17	4	0.17	0.97	1
1	4676	NAP1L4	1	IPI:IPI00017763.6	1	3586-1	4	0.54	4	0.5	4	0.17	4	0.17	3.92	1
1	55218	EXD2	1	IPI:IPI00465113.2	1	3586-1	4	0.54	4	0.5	4	0.17	4	0.17	3.92	1
1	667	DST	1	IPI:IPI00008756.7	1	3586-1	4	0.54	4	0.5	4	0.17	4	0.17	3.92	1
1	26121	PRPF31	1	IPI:IPI00292000.6	1	3586-1	4	0.54	4	0.5	4	0.17	4	0.17	2.63	1
1	388698	FLG2	2	IPI:IPI00397801.4	1,1	3586-1,3585-1	2	0.27	2	0.25	4	0.17	4	0.17	1.22	1
2	400506	C16orf88	1	IPI:IPI00554560.4	2	3585-1	4	0.54	4	0.5	4	0.17	4	0.17	3.81	1
1	284086	NEK8	1	IPI:IPI00328397.3	1	3585-1	4	0.54	4	0.5	4	0.17	4	0.17	2.63	1
1	31	ACACA	1	IPI:IPI00011569.2	1	3585-1	4	0.54	4	0.5	4	0.17	4	0.17	3.92	1
1	9329	GTF3C4	1	IPI:IPI00016725.2	1	3585-1	4	0.54	4	0.5	4	0.17	4	0.17	3.92	1
1	10944	C11orf58	1	IPI:IPI00003419.1	1	3585-1	4	0.54	4	0.5	4	0.17	4	0.17	3.92	1
1	10556	RPP30	1	IPI:IPI00019196.3	1	3585-1	4	0.54	4	0.5	4	0.17	4	0.17	3.92	1
1	5464	PPA1	1	IPI:IPI00015018.1	1	3585-1	4	0.54	4	0.5	4	0.17	4	0.17	3.92	1
1	84864	MINA	1	IPI:IPI00216737.3	1	3585-1	4	0.54	4	0.5	4	0.17	4	0.17	2.63	1
1	54542	RC3H2	1	IPI:IPI00177819.5	1	3585-1	4	0.54	4	0.5	4	0.17	4	0.17	3.92	1
1	124245	ZC3H18	1	IPI:IPI00293312.6	1	3585-1	4	0.54	4	0.5	4	0.17	4	0.17	1.91	1
1	9416	DDX23	1	IPI:IPI00006725.2	1	3585-1	4	0.54	4	0.5	4	0.17	4	0.17	3.92	1
1	84172	POLR1B	1	IPI:IPI00026445.3	1	3585-1	4	0.54	4	0.5	4	0.17	4	0.17	3.92	1
1	64411	ARAP3	1	IPI:IPI00103380.1	1	3585-1	4	0.54	4	0.5	4	0.17	4	0.17	3.92	1
15	3309	HSPA5	2	IPI:IPI00003362.2	15,14	3586-1,3585-1	3.91	0.53	3.91	0.49	3.95	0.16	3.95	0.16	0.09	1
12	6188	RPS3	2	IPI:IPI00011253.3	9,14	3586-1,3585-1	3.7	0.5	3.7	0.46	3.95	0.16	3.95	0.16	0.78	1
8	6187	RPS2	2	IPI:IPI00013485.3	9,7	3586-1,3585-1	3.26	0.44	3.26	0.41	3.76	0.16	3.76	0.16	1.08	1
6	3182	HNRNPAB	2	IPI:IPI00106509.3,IPI:IPI00334587.1	7,4	3586-1,3585-1	3.1	0.42	3.1	0.39	3.92	0.16	3.92	0.16	0.99	1
10	8148	TAF15	2	IPI:IPI00020194.1	8,11	3586-1,3585-1	3.46	0.47	3.46	0.43	3.79	0.16	3.79	0.16	1.12	1
5	1994	ELAVL1	2	IPI:IPI00301936.4	5,4	3586-1,3585-1	2.92	0.39	2.92	0.37	3.82	0.16	3.82	0.16	1.03	1
5	6732	SRPK1	2	IPI:IPI00290439.2	4,6	3586-1,3585-1	2.92	0.39	2.92	0.37	3.82	0.16	3.82	0.16	1.58	1
6	4343	MOV10	2	IPI:IPI00444452.3	4,7	3586-1,3585-1	3.1	0.42	3.1	0.39	3.92	0.16	3.92	0.16	0.56	1
4	22803	XRN2	2	IPI:IPI00100151.4	4,3	3586-1,3585-1	2.77	0.37	2.77	0.35	3.84	0.16	3.84	0.16	1.61	1
7	6136	RPL12	2	IPI:IPI00024933.3	8,6	3586-1,3585-1	3.19	0.43	3.19	0.4	3.84	0.16	3.84	0.16	2.61	1
4	10856	RUVBL2	2	IPI:IPI00009104.7	3,5	3586-1,3585-1	2.58	0.35	2.81	0.35	3.32	0.14	3.95	0.16	0.08	1.19
3	79169	C1orf35	1	IPI:IPI00293746.2	3	3586-1	3.79	0.51	3.79	0.47	3.79	0.16	3.79	0.16	4.91	1
3	8668	EIF3I	1	IPI:IPI00012795.3	3	3586-1	3.79	0.51	3.79	0.47	3.79	0.16	3.79	0.16	2.99	1
2	27339	PRPF19	2	IPI:IPI00004968.1	3,1	3586-1,3585-1	2.31	0.31	2.31	0.29	3.78	0.16	3.78	0.16	1.12	1
2	728689;8663	EIF3CL;EIF3C	2	IPI:IPI00016910.1	2,1	3586-1,3585-1	2.31	0.31	2.31	0.29	3.78	0.16	3.78	0.16	0.97	1
2	4673	NAP1L1	2	IPI:IPI00023860.1	2,1	3586-1,3585-1	2.31	0.31	2.31	0.29	3.78	0.16	3.78	0.16	2.52	1
2	6431	SFRS6	2	IPI:IPI00012345.2	2,1	3586-1,3585-1	2.31	0.31	2.31	0.29	3.78	0.16	3.78	0.16	1.92	1
2	26608	TBL2	2	IPI:IPI00000948.3	1,2	3586-1,3585-1	2.31	0.31	2.31	0.29	3.78	0.16	3.78	0.16	1.46	1
3	9100	USP10	2	IPI:IPI00291946.8	1,5	3586-1,3585-1	2.56	0.35	2.56	0.32	3.78	0.16	3.78	0.16	1.52	1
1	3320	HSP90AA1	2	IPI:IPI00382470.3	1,1	3586-1,3585-1	1.1	0.15	1.94	0.24	1.2	0.05	3.77	0.16	-0.26	3.14
3	23645	PPP1R15A	1	IPI:IPI00290444.2	3	3585-1	3.79	0.51	3.79	0.47	3.79	0.16	3.79	0.16	3.56	1
1	5269	SERPINB6	1	IPI:IPI00413451.1	1	3585-1	3.46	0.47	3.78	0.47	3.46	0.14	3.78	0.16	0.55	1.19
12	6181	RPLP2	2	IPI:IPI00008529.1	9,14	3586-1,3585-1	3.53	0.48	3.53	0.44	3.6	0.15	3.6	0.15	1.93	1
8	3189	HNRNPH3	2	IPI:IPI00013877.2	8,8	3586-1,3585-1	3.17	0.43	3.17	0.4	3.56	0.15	3.56	0.15	0.42	1
6	10521	DDX17	2	IPI:IPI00023785.7	9,3	3586-1,3585-1	3	0.4	3	0.38	3.67	0.15	3.67	0.15	0.37	1
5	5813	PURA	2	IPI:IPI00023591.1	5,4	3586-1,3585-1	2.88	0.39	2.88	0.36	3.71	0.15	3.71	0.15	1.62	1
4	162	AP1B1	2	IPI:IPI00328257.4	5,2	3586-1,3585-1	2.67	0.36	2.67	0.33	3.56	0.15	3.56	0.15	1.64	1
4	11338	U2AF2	2	IPI:IPI00031556.7	4,4	3586-1,3585-1	2.67	0.36	2.67	0.33	3.56	0.15	3.56	0.15	1.18	1
4	9987	HNRPDL	2	IPI:IPI00011274.3	4,4	3586-1,3585-1	2.72	0.37	2.72	0.34	3.7	0.15	3.7	0.15	0.54	1
4	54888	NSUN2	2	IPI:IPI00306369.3	4,3	3586-1,3585-1	2.72	0.37	2.72	0.34	3.7	0.15	3.7	0.15	1.82	1
4	64848	YTHDC2	1	IPI:IPI00010200.3	4	3586-1	3.7	0.5	3.7	0.46	3.7	0.15	3.7	0.15	3.49	1
8	6130	RPL7A	2	IPI:IPI00299573.1	8,8	3586-1,3585-1	3.17	0.43	3.17	0.4	3.56	0.15	3.56	0.15	1.18	1
3	3191	HNRNPL	2	IPI:IPI00027834.3	3,2	3586-1,3585-1	2.5	0.34	2.5	0.31	3.62	0.15	3.62	0.15	0.35	1
6	2130	EWSR1	2	IPI:IPI00009841.5	4,7	3586-1,3585-1	3	0.4	3	0.38	3.67	0.15	3.67	0.15	0.46	1
5	IPI:IPI00176692.7	-	2	IPI:IPI00176692.7	3,6	3586-1,3585-1	2.83	0.38	2.83	0.35	3.58	0.15	3.58	0.15	2.04	1
3	7072	TIA1	2	IPI:IPI00291398.2	3,3	3586-1,3585-1	2.5	0.34	2.5	0.31	3.62	0.15	3.62	0.15	1.77	1
2	5814	PURB	2	IPI:IPI00045051.3	2,1	3586-1,3585-1	2.25	0.3	2.25	0.28	3.58	0.15	3.58	0.15	1.76	1
2	51386	EIF3L	2	IPI:IPI00465233.1	2,1	3586-1,3585-1	2.25	0.3	2.25	0.28	3.58	0.15	3.58	0.15	0.59	1
3	3868	KRT16	2	IPI:IPI00217963.3	2,3	3586-1,3585-1	2.06	0.28	2.51	0.31	2.44	0.1	3.64	0.15	0.13	1.49
2	84365	MKI67IP	2	IPI:IPI00154590.6	2,2	3586-1,3585-1	2.25	0.3	2.25	0.28	3.58	0.15	3.58	0.15	1.26	1
4	27161	EIF2C2	2	IPI:IPI00745433.2	2,6	3586-1,3585-1	2.67	0.36	2.67	0.33	3.56	0.15	3.56	0.15	0.26	1
4	26523	EIF2C1	2	IPI:IPI00007736.5	2,5	3586-1,3585-1	2.67	0.36	2.67	0.33	3.56	0.15	3.56	0.15	1.04	1
3	152663	RPL7AP27	2	IPI:IPI00075558.9	2,3	3586-1,3585-1	2.5	0.34	2.5	0.31	3.62	0.15	3.62	0.15	2.72	1
4	1968	EIF2S3	2	IPI:IPI00297982.7	2,5	3586-1,3585-1	2.72	0.37	2.72	0.34	3.7	0.15	3.7	0.15	1.4	1
6	6168	RPL37A	2	IPI:IPI00414860.6	8,3	3586-1,3585-1	2.95	0.4	2.95	0.37	3.55	0.15	3.55	0.15	2.25	1
2	IPI:IPI00911039.1	-	2	IPI:IPI00911039.1	2,1	3586-1,3585-1	2.25	0.3	2.25	0.28	3.58	0.15	3.58	0.15	1.46	1
2	26354	GNL3	2	IPI:IPI00003886.3	1,3	3586-1,3585-1	2.25	0.3	2.25	0.28	3.58	0.15	3.58	0.15	1.61	1
2	64965	MRPS9	2	IPI:IPI00641924.2	1,2	3586-1,3585-1	2.25	0.3	2.25	0.28	3.58	0.15	3.58	0.15	1.28	1
4	6234	RPS28	1	IPI:IPI00719622.1	4	3585-1	3.7	0.5	3.7	0.46	3.7	0.15	3.7	0.15	3.23	1
11	10383	TUBB2C	2	IPI:IPI00007752.1	11,11	3586-1,3585-1	3.38	0.46	3.38	0.42	3.45	0.14	3.45	0.14	-0.06	1
11	3303;3304	HSPA1A;HSPA1B	2	IPI:IPI00304925.5	10,11	3586-1,3585-1	3.35	0.45	3.35	0.42	3.38	0.14	3.38	0.14	0.7	1
9	3187	HNRNPH1	2	IPI:IPI00013881.6	9,9	3586-1,3585-1	3.2	0.43	3.2	0.4	3.42	0.14	3.42	0.14	1.59	1
6	4904	YBX1	2	IPI:IPI00031812.3	6,5	3586-1,3585-1	2.91	0.39	2.91	0.36	3.45	0.14	3.45	0.14	0.8	1
5	6207	RPS13	2	IPI:IPI00221089.5	5,5	3586-1,3585-1	2.78	0.37	2.78	0.35	3.47	0.14	3.47	0.14	1.28	1
11	TRYP_PIG_contaminant	TRYP_PIG_contaminant	2	UPSP:TRYP_PIG_contaminant	15,7	3586-1,3585-1	3.32	0.45	3.32	0.42	3.32	0.14	3.32	0.14	-0.75	1
4	51637	C14orf166	2	IPI:IPI00006980.1	5,3	3586-1,3585-1	2.62	0.35	2.62	0.33	3.42	0.14	3.42	0.14	0.77	1
3	9530	BAG4	2	IPI:IPI00030695.1	4,2	3586-1,3585-1	2.4	0.32	2.4	0.3	3.33	0.14	3.33	0.14	0.67	1
3	6421	SFPQ	2	IPI:IPI00010740.1	4,1	3586-1,3585-1	2.4	0.32	2.4	0.3	3.33	0.14	3.33	0.14	0.82	1
5	6146	RPL22	2	IPI:IPI00219153.4	4,6	3586-1,3585-1	2.74	0.37	2.74	0.34	3.35	0.14	3.35	0.14	2.43	1
5	6217	RPS16	2	IPI:IPI00221092.8	4,6	3586-1,3585-1	2.74	0.37	2.74	0.34	3.35	0.14	3.35	0.14	0.81	1
6	6141	RPL18	2	IPI:IPI00215719.6	4,8	3586-1,3585-1	2.87	0.39	2.87	0.36	3.36	0.14	3.36	0.14	1.89	1
4	103	ADAR	1	IPI:IPI00025057.2,IPI:IPI00394665.4	4	3586-1	3.46	0.47	3.46	0.43	3.46	0.14	3.46	0.14	3.37	1
4	10643	IGF2BP3	2	IPI:IPI00658000.2	4,4	3586-1,3585-1	2.62	0.35	2.62	0.33	3.42	0.14	3.42	0.14	0.67	1
4	1656	DDX6	2	IPI:IPI00030320.4	3,4	3586-1,3585-1	2.58	0.35	2.58	0.32	3.32	0.14	3.32	0.14	0.29	1
4	25873	RPL36	2	IPI:IPI00216237.5	3,4	3586-1,3585-1	2.58	0.35	2.58	0.32	3.32	0.14	3.32	0.14	1.79	1
3	23560	GTPBP4	1	IPI:IPI00385042.4	3	3586-1	3.46	0.47	3.46	0.43	3.46	0.14	3.46	0.14	3.79	1
3	23	ABCF1	2	IPI:IPI00013495.1	3,3	3586-1,3585-1	2.45	0.33	2.45	0.31	3.46	0.14	3.46	0.14	0.67	1
4	22827	PUF60	2	IPI:IPI00069750.2	2,5	3586-1,3585-1	2.58	0.35	2.58	0.32	3.32	0.14	3.32	0.14	1.67	1
4	92140	MTDH	2	IPI:IPI00328715.4	2,5	3586-1,3585-1	2.62	0.35	2.62	0.33	3.42	0.14	3.42	0.14	0.93	1
2	8241	RBM10	1	IPI:IPI00375731.1	2	3586-1	3.26	0.44	3.26	0.41	3.26	0.14	3.26	0.14	2.63	1
2	6430	SFRS5	2	IPI:IPI00012341.1	2,2	3586-1,3585-1	2.19	0.3	2.19	0.27	3.39	0.14	3.39	0.14	1.41	1
3	6227	RPS21	2	IPI:IPI00017448.1	2,4	3586-1,3585-1	2.45	0.33	2.45	0.31	3.46	0.14	3.46	0.14	1.84	1
3	9584	RBM39	2	IPI:IPI00163505.2	2,3	3586-1,3585-1	2.4	0.32	2.4	0.3	3.33	0.14	3.33	0.14	1.31	1
3	4841	NONO	2	IPI:IPI00304596.3	2,3	3586-1,3585-1	2.45	0.33	2.45	0.31	3.46	0.14	3.46	0.14	1.14	1
3	10399	GNB2L1	2	IPI:IPI00641950.4	2,3	3586-1,3585-1	2.4	0.32	2.4	0.3	3.33	0.14	3.33	0.14	1.8	1
2	23095	KIF1B	1	IPI:IPI00029011.5	2	3586-1	3.26	0.44	3.26	0.41	3.26	0.14	3.26	0.14	3.4	1
3	3009	HIST1H1B	2	IPI:IPI00217468.3	2,3	3586-1,3585-1	2.45	0.33	2.45	0.31	3.46	0.14	3.46	0.14	1.5	1
1	10262	SF3B4	2	IPI:IPI00017339.1	1,1	3586-1,3585-1	1.85	0.25	1.85	0.23	3.43	0.14	3.43	0.14	1.54	1
2	6427	SFRS2	2	IPI:IPI00005978.8	1,2	3586-1,3585-1	2.14	0.29	2.14	0.27	3.24	0.14	3.24	0.14	0.91	1
1	83759	RBM4B	1	IPI:IPI00027838.1	1	3586-1	3.46	0.47	3.46	0.43	3.46	0.14	3.46	0.14	3.29	1
2	5955	RCN2	2	IPI:IPI00029628.1	1,2	3586-1,3585-1	2.14	0.29	2.14	0.27	3.24	0.14	3.24	0.14	1.21	1
3	3315	HSPB1	2	IPI:IPI00025512.2	1,4	3586-1,3585-1	2.45	0.33	2.45	0.31	3.46	0.14	3.46	0.14	0.89	1
1	23435	TARDBP	2	IPI:IPI00025815.2	1,1	3586-1,3585-1	1.85	0.25	1.85	0.23	3.43	0.14	3.43	0.14	0.88	1
1	6388	SDF2	1	IPI:IPI00293167.4	1	3586-1	3.46	0.47	3.46	0.43	3.46	0.14	3.46	0.14	3.29	1
1	IPI:IPI00293975.5	-	1	IPI:IPI00293975.5	1	3586-1	3.46	0.47	3.46	0.43	3.46	0.14	3.46	0.14	3.29	1
1	9967	THRAP3	1	IPI:IPI00104050.3	1	3586-1	3.46	0.47	3.46	0.43	3.46	0.14	3.46	0.14	1.98	1
2	6165	RPL35A	2	IPI:IPI00029731.8	1,2	3586-1,3585-1	2.19	0.3	2.19	0.27	3.39	0.14	3.39	0.14	1.84	1
1	23405	DICER1	1	IPI:IPI00219036.5	1	3586-1	3.46	0.47	3.46	0.43	3.46	0.14	3.46	0.14	3.29	1
1	4140	MARK3	1	IPI:IPI00183118.4	1	3586-1	2.83	0.38	3.26	0.41	2.83	0.12	3.26	0.14	0.38	1.33
2	55692	LUC7L	1	IPI:IPI00071318.1	2	3585-1	3.46	0.47	3.46	0.43	3.46	0.14	3.46	0.14	4.02	1
1	118460	EXOSC6	1	IPI:IPI00073602.1	1	3585-1	3.46	0.47	3.46	0.43	3.46	0.14	3.46	0.14	3.29	1
1	55651	NHP2	1	IPI:IPI00041325.1	1	3585-1	3.46	0.47	3.46	0.43	3.46	0.14	3.46	0.14	3.29	1
1	23481	PES1	1	IPI:IPI00003768.1	1	3585-1	3.46	0.47	3.46	0.43	3.46	0.14	3.46	0.14	3.29	1
1	23264	ZC3H7B	1	IPI:IPI00099131.1	1	3585-1	3.46	0.47	3.46	0.43	3.46	0.14	3.46	0.14	1.78	1
1	65080	MRPL44	1	IPI:IPI00009680.3	1	3585-1	3.46	0.47	3.46	0.43	3.46	0.14	3.46	0.14	3.29	1
1	54882;404734;8637	ANKHD1;ANKHD1-EIF4EBP3;EIF4EBP3	1	IPI:IPI00217442.2	1	3585-1	3.46	0.47	3.46	0.43	3.46	0.14	3.46	0.14	1.55	1
1	11177	BAZ1A	1	IPI:IPI00383565.5	1	3585-1	3.46	0.47	3.46	0.43	3.46	0.14	3.46	0.14	3.29	1
1	1175	AP2S1	1	IPI:IPI00183781.4	1	3585-1	3.46	0.47	3.46	0.43	3.46	0.14	3.46	0.14	2.43	1
1	9879	DDX46	1	IPI:IPI00329791.9	1	3585-1	2.83	0.38	3.35	0.42	2.83	0.12	3.35	0.14	0.54	1.4
1	6607;6606	SMN2;SMN1	1	IPI:IPI00003394.1	1	3585-1	3.46	0.47	3.46	0.43	3.46	0.14	3.46	0.14	3.29	1
1	24148	PRPF6	1	IPI:IPI00305068.5	1	3585-1	3.46	0.47	3.46	0.43	3.46	0.14	3.46	0.14	3.29	1
7	3190	HNRNPK	2	IPI:IPI00216049.1	8,5	3586-1,3585-1	2.86	0.39	2.86	0.36	3.1	0.13	3.1	0.13	0.69	1
8	3959	LGALS3BP	2	IPI:IPI00023673.1	11,5	3586-1,3585-1	2.95	0.4	2.95	0.37	3.08	0.13	3.08	0.13	2	1
10	3857	KRT9	2	IPI:IPI00019359.4	8,12	3586-1,3585-1	3.19	0.43	3.19	0.4	3.23	0.13	3.23	0.13	-0.41	1
8	3305	HSPA1L	2	IPI:IPI00301277.1	7,8	3586-1,3585-1	3.02	0.41	3.02	0.38	3.22	0.13	3.22	0.13	0.82	1
4	284119	PTRF	2	IPI:IPI00176903.2	5,3	3586-1,3585-1	2.49	0.34	2.49	0.31	3.1	0.13	3.1	0.13	0.97	1
4	25940	FAM98A	2	IPI:IPI00174442.2	5,3	3586-1,3585-1	2.49	0.34	2.49	0.31	3.1	0.13	3.1	0.13	1.68	1
6	54431	DNAJC10	2	IPI:IPI00293260.5	4,7	3586-1,3585-1	2.72	0.37	2.72	0.34	3.01	0.13	3.01	0.13	0.7	1
4	6230	RPS25	2	IPI:IPI00012750.3	4,3	3586-1,3585-1	2.53	0.34	2.53	0.32	3.2	0.13	3.2	0.13	1.43	1
6	6194	RPS6	2	IPI:IPI00021840.1	6,5	3586-1,3585-1	2.75	0.37	2.75	0.34	3.09	0.13	3.09	0.13	1.85	1
6	6138	RPL15	2	IPI:IPI00470528.5	5,6	3586-1,3585-1	2.79	0.38	2.79	0.35	3.18	0.13	3.18	0.13	2.04	1
4	84310	C7orf50	1	IPI:IPI00031651.1	4	3586-1	3.18	0.43	3.18	0.4	3.18	0.13	3.18	0.13	3.93	1
3	619563;6161	SNORA7A;RPL32	2	IPI:IPI00395998.5	4,2	3586-1,3585-1	2.31	0.31	2.31	0.29	3.08	0.13	3.08	0.13	1.45	1
3	10949	HNRNPA0	2	IPI:IPI00011913.1	2,3	3586-1,3585-1	2.31	0.31	2.31	0.29	3.08	0.13	3.08	0.13	1.33	1
2	6631	SNRPC	2	IPI:IPI00013396.3	2,1	3586-1,3585-1	2.09	0.28	2.09	0.26	3.08	0.13	3.08	0.13	1.14	1
3	8607	RUVBL1	2	IPI:IPI00021187.4	2,3	3586-1,3585-1	2.12	0.29	2.28	0.29	2.6	0.11	3.01	0.13	0.05	1.16
2	8575	PRKRA	2	IPI:IPI00021167.3	2,1	3586-1,3585-1	2.09	0.28	2.09	0.26	3.08	0.13	3.08	0.13	0.81	1
4	6137	RPL13	2	IPI:IPI00465361.4	2,5	3586-1,3585-1	2.49	0.34	2.49	0.31	3.1	0.13	3.1	0.13	1.95	1
4	6155	RPL27	2	IPI:IPI00219155.5	2,6	3586-1,3585-1	2.45	0.33	2.45	0.31	3	0.13	3	0.13	1.07	1
2	6428	SFRS3	2	IPI:IPI00010204.1	2,1	3586-1,3585-1	2.09	0.28	2.09	0.26	3.08	0.13	3.08	0.13	1.84	1
3	6193	RPS5	2	IPI:IPI00008433.4	3,3	3586-1,3585-1	2.31	0.31	2.31	0.29	3.08	0.13	3.08	0.13	1.39	1
1	6134	RPL10	2	IPI:IPI00646899.2	1,1	3586-1,3585-1	1.73	0.23	1.73	0.22	3	0.13	3	0.13	0.89	1
1	5442	POLRMT	1	IPI:IPI00298738.3	1	3586-1	3.1	0.42	3.1	0.39	3.1	0.13	3.1	0.13	2.9	1
1	9933	KIAA0020	1	IPI:IPI00791325.1	1	3586-1	3.1	0.42	3.1	0.39	3.1	0.13	3.1	0.13	2.9	1
2	23234	DNAJC9	2	IPI:IPI00014718.4	2,2	3586-1,3585-1	2.09	0.28	2.09	0.26	3.08	0.13	3.08	0.13	1.06	1
1	27288	RBMXL2	2	IPI:IPI00004450.2	1,1	3586-1,3585-1	1.79	0.24	1.79	0.22	3.2	0.13	3.2	0.13	1.47	1
1	7706	TRIM25	2	IPI:IPI00029629.3	1,1	3586-1,3585-1	1.73	0.23	1.73	0.22	3	0.13	3	0.13	0	1
1	5977	DPF2	2	IPI:IPI00023322.1	1,1	3586-1,3585-1	1.79	0.24	1.79	0.22	3.2	0.13	3.2	0.13	0.79	1
1	64087	MCCC2	1	IPI:IPI00784044.1	1	3586-1	3.1	0.42	3.1	0.39	3.1	0.13	3.1	0.13	2.9	1
1	64960	MRPS15	1	IPI:IPI00550037.3	1	3586-1	3.1	0.42	3.1	0.39	3.1	0.13	3.1	0.13	2.9	1
1	7812	CSDE1	2	IPI:IPI00470891.2	1,1	3586-1,3585-1	1.73	0.23	1.73	0.22	3	0.13	3	0.13	0.03	1
1	1040	CDS1	1	IPI:IPI00024234.1	1	3586-1	3.1	0.42	3.1	0.39	3.1	0.13	3.1	0.13	2.23	1
1	5936	RBM4	1	IPI:IPI00003704.4	1	3586-1	3.1	0.42	3.1	0.39	3.1	0.13	3.1	0.13	2.9	1
2	55131	RBM28	1	IPI:IPI00304187.8	2	3585-1	3.1	0.42	3.1	0.39	3.1	0.13	3.1	0.13	2.84	1
1	26097	C1orf77	1	IPI:IPI00300990.5	1	3585-1	3.1	0.42	3.1	0.39	3.1	0.13	3.1	0.13	2.9	1
1	22872	SEC31A	1	IPI:IPI00305152.6	1	3585-1	3.1	0.42	3.1	0.39	3.1	0.13	3.1	0.13	1.7	1
1	9982	FGFBP1	1	IPI:IPI00021399.1	1	3585-1	3.1	0.42	3.1	0.39	3.1	0.13	3.1	0.13	2.9	1
1	51203	NUSAP1	1	IPI:IPI00000398.2	1	3585-1	3.1	0.42	3.1	0.39	3.1	0.13	3.1	0.13	2.23	1
1	1499	CTNNB1	1	IPI:IPI00017292.1	1	3585-1	1.85	0.25	3.12	0.39	1.85	0.08	3.12	0.13	-0.11	2.83
1	10291	SF3A1	1	IPI:IPI00017451.1	1	3585-1	3.1	0.42	3.1	0.39	3.1	0.13	3.1	0.13	1.7	1
1	24138	IFIT5	1	IPI:IPI00012756.1	1	3585-1	3.1	0.42	3.1	0.39	3.1	0.13	3.1	0.13	2.9	1
4	220988	HNRNPA3	2	IPI:IPI00419373.1	5,3	3586-1,3585-1	2.41	0.32	2.41	0.3	2.9	0.12	2.9	0.12	0.27	1
4	641293;6144;729402	RPL21P19;RPL21;RPL21P16	2	IPI:IPI00247583.5	5,3	3586-1,3585-1	2.37	0.32	2.37	0.3	2.82	0.12	2.82	0.12	0.32	1
4	444	ASPH	2	IPI:IPI00294834.6	6,2	3586-1,3585-1	2.37	0.32	2.37	0.3	2.82	0.12	2.82	0.12	1.15	1
5	6143	RPL19	2	IPI:IPI00025329.1	6,3	3586-1,3585-1	2.55	0.34	2.55	0.32	2.91	0.12	2.91	0.12	1.62	1
3	6780	STAU1	2	IPI:IPI00000001.2	4,2	3586-1,3585-1	2.23	0.3	2.23	0.28	2.88	0.12	2.88	0.12	0.3	1
3	9908	G3BP2	2	IPI:IPI00009057.2	3,2	3586-1,3585-1	2.23	0.3	2.23	0.28	2.88	0.12	2.88	0.12	0.99	1
4	6176	RPLP1	2	IPI:IPI00008527.3	3,4	3586-1,3585-1	2.37	0.32	2.37	0.3	2.82	0.12	2.82	0.12	0.47	1
2	3909	LAMA3	2	IPI:IPI00377045.3	3,1	3586-1,3585-1	1.96	0.26	2.06	0.26	2.72	0.11	2.99	0.12	0.16	1.1
3	56945	MRPS22	1	IPI:IPI00013146.1	3	3586-1	2.91	0.39	2.91	0.36	2.91	0.12	2.91	0.12	1.97	1
3	10808	HSPH1	2	IPI:IPI00218993.1	3,2	3586-1,3585-1	2.23	0.3	2.23	0.28	2.88	0.12	2.88	0.12	0.5	1
3	6160	RPL31	2	IPI:IPI00026302.3	3,3	3586-1,3585-1	2.19	0.3	2.19	0.27	2.77	0.12	2.77	0.12	1.23	1
4	6135	RPL11	2	IPI:IPI00376798.3	3,4	3586-1,3585-1	2.41	0.32	2.41	0.3	2.9	0.12	2.9	0.12	2.15	1
3	10644	IGF2BP2	2	IPI:IPI00179713.6	2,4	3586-1,3585-1	2.26	0.3	2.26	0.28	2.96	0.12	2.96	0.12	0.03	1
3	11171	STRAP	2	IPI:IPI00294536.2	2,4	3586-1,3585-1	2.23	0.3	2.23	0.28	2.88	0.12	2.88	0.12	0.84	1
2	55646	LYAR	2	IPI:IPI00015838.3	2,2	3586-1,3585-1	2	0.27	2	0.25	2.83	0.12	2.83	0.12	0.75	1
2	5250	SLC25A3	2	IPI:IPI00022202.3	2,2	3586-1,3585-1	2	0.27	2	0.25	2.83	0.12	2.83	0.12	0.36	1
2	10970	CKAP4	2	IPI:IPI00141318.2	2,1	3586-1,3585-1	1.89	0.25	2.04	0.26	2.52	0.11	2.95	0.12	-0.12	1.17
2	6224	RPS20	2	IPI:IPI00012493.1	2,1	3586-1,3585-1	2.04	0.27	2.04	0.26	2.96	0.12	2.96	0.12	0.86	1
2	55342	STRBP	2	IPI:IPI00169430.2	2,1	3586-1,3585-1	2.04	0.27	2.04	0.26	2.96	0.12	2.96	0.12	1.08	1
2	55602	CDKN2AIP	1	IPI:IPI00020991.2	2	3586-1	2.83	0.38	2.83	0.35	2.83	0.12	2.83	0.12	2.03	1
2	8731	RNMT	1	IPI:IPI00410657.2	2	3586-1	2.83	0.38	2.83	0.35	2.83	0.12	2.83	0.12	1.93	1
2	4839	NOP2	1	IPI:IPI00294891.5	2	3586-1	2.95	0.4	2.95	0.37	2.95	0.12	2.95	0.12	1.82	1
3	23196	FAM120A	2	IPI:IPI00039626.3	2,3	3586-1,3585-1	2.26	0.3	2.26	0.28	2.96	0.12	2.96	0.12	-0.03	1
3	100131971	RPS26P54	2	IPI:IPI00376121.3	3,2	3586-1,3585-1	2.26	0.3	2.26	0.28	2.96	0.12	2.96	0.12	1.98	1
2	6432	SFRS7	2	IPI:IPI00003377.1	2,2	3586-1,3585-1	2	0.27	2	0.25	2.83	0.12	2.83	0.12	0.78	1
1	10484	SEC23A	2	IPI:IPI00017375.2	1,1	3586-1,3585-1	1.68	0.23	1.68	0.21	2.82	0.12	2.82	0.12	0.46	1
3	8761	PABPC4	2	IPI:IPI00012726.4	1,4	3586-1,3585-1	2.26	0.3	2.26	0.28	2.96	0.12	2.96	0.12	0.01	1
1	10921	RNPS1	1	IPI:IPI00033561.3	1	3586-1	2.83	0.38	2.83	0.35	2.83	0.12	2.83	0.12	2.64	1
2	6637	SNRPG	2	IPI:IPI00016572.1	1,3	3586-1,3585-1	2	0.27	2	0.25	2.83	0.12	2.83	0.12	0.61	1
1	9093	DNAJA3	2	IPI:IPI00179187.3	1,1	3586-1,3585-1	1.68	0.23	1.68	0.21	2.82	0.12	2.82	0.12	0.3	1
1	85865	GTPBP10	1	IPI:IPI00167638.4	1	3586-1	2.83	0.38	2.83	0.35	2.83	0.12	2.83	0.12	1.73	1
1	8634	RTCD1	2	IPI:IPI00011726.1	1,1	3586-1,3585-1	1.68	0.23	1.68	0.21	2.82	0.12	2.82	0.12	1.17	1
1	8665	EIF3F	2	IPI:IPI00654777.2	1,1	3586-1,3585-1	1.68	0.23	1.68	0.21	2.82	0.12	2.82	0.12	0.56	1
1	64928	MRPL14	1	IPI:IPI00418290.1	1	3586-1	2.83	0.38	2.83	0.35	2.83	0.12	2.83	0.12	1.36	1
1	64794	DDX31	1	IPI:IPI00043990.3	1	3586-1	2.83	0.38	2.83	0.35	2.83	0.12	2.83	0.12	1.73	1
1	55695	NSUN5	1	IPI:IPI00101659.6	1	3586-1	2.83	0.38	2.83	0.35	2.83	0.12	2.83	0.12	2.07	1
1	65993	MRPS34	1	IPI:IPI00169413.1	1	3586-1	2.83	0.38	2.83	0.35	2.83	0.12	2.83	0.12	1.73	1
2	55149	MTPAP	1	IPI:IPI00153051.5	2	3585-1	2.83	0.38	2.83	0.35	2.83	0.12	2.83	0.12	2.22	1
2	59	ACTA2	1	IPI:IPI00008603.1	2	3585-1	1.66	0.22	2.88	0.36	1.66	0.07	2.88	0.12	-0.09	3.02
1	27335	EIF3K	1	IPI:IPI00033143.1	1	3585-1	2.83	0.38	2.83	0.35	2.83	0.12	2.83	0.12	1.73	1
1	65008	MRPL1	1	IPI:IPI00549381.5	1	3585-1	2.83	0.38	2.83	0.35	2.83	0.12	2.83	0.12	2.07	1
1	8801	SUCLG2	1	IPI:IPI00096066.2	1	3585-1	2.83	0.38	2.83	0.35	2.83	0.12	2.83	0.12	2.07	1
5	498	ATP5A1	2	IPI:IPI00440493.2	5,4	3586-1,3585-1	2.39	0.32	2.39	0.3	2.55	0.11	2.55	0.11	0.16	1
3	708	C1QBP	2	IPI:IPI00014230.1	3,3	3586-1,3585-1	2.12	0.29	2.12	0.27	2.6	0.11	2.6	0.11	1.51	1
2	6209	RPS15	2	IPI:IPI00479058.2	2,2	3586-1,3585-1	1.89	0.25	1.89	0.24	2.52	0.11	2.52	0.11	-0.1	1
3	3311	HSPA7	2	IPI:IPI00011134.2	2,3	3586-1,3585-1	2.09	0.28	2.16	0.27	2.51	0.1	2.69	0.11	0.73	1.07
2	5834	PYGB	1	IPI:IPI00004358.4	2	3586-1	2.62	0.35	2.62	0.33	2.62	0.11	2.62	0.11	1.47	1
2	9669	EIF5B	1	IPI:IPI00299254.3	2	3586-1	2.53	0.34	2.53	0.32	2.53	0.11	2.53	0.11	0.29	1
3	6158	RPL28	1	IPI:IPI00182533.5	3	3586-1	2.62	0.35	2.62	0.33	2.62	0.11	2.62	0.11	2.57	1
2	6727	SRP14	2	IPI:IPI00293434.2	2,2	3586-1,3585-1	1.92	0.26	1.92	0.24	2.62	0.11	2.62	0.11	0.5	1
2	112802	KRT71	2	IPI:IPI00061200.4	2,2	3586-1,3585-1	1.96	0.26	1.96	0.25	2.72	0.11	2.72	0.11	0.99	1
2	270	AMPD1	1	IPI:IPI00448879.2	2	3586-1	2.62	0.35	2.62	0.33	2.62	0.11	2.62	0.11	3.31	1
2	284393	RPL10P16	2	IPI:IPI00374260.4	1,2	3586-1,3585-1	1.92	0.26	1.92	0.24	2.62	0.11	2.62	0.11	0.96	1
2	140801	RPL10L	2	IPI:IPI00064765.3	1,3	3586-1,3585-1	1.89	0.25	1.89	0.24	2.52	0.11	2.52	0.11	0.93	1
2	3838;LOC728860	KPNA2;LOC728860	2	IPI:IPI00002214.1	1,2	3586-1,3585-1	1.96	0.26	1.96	0.25	2.72	0.11	2.72	0.11	0.25	1
1	22824	HSPA4L	2	IPI:IPI00295485.1	1,1	3586-1,3585-1	1.59	0.21	1.59	0.2	2.53	0.11	2.53	0.11	0.07	1
2	84305	WIBG	2	IPI:IPI00305092.7	1,3	3586-1,3585-1	1.92	0.26	1.92	0.24	2.62	0.11	2.62	0.11	1.03	1
1	6748	SSR4	2	IPI:IPI00019385.3	1,1	3586-1,3585-1	1.63	0.22	1.63	0.2	2.67	0.11	2.67	0.11	0.47	1
1	3836	KPNA1	1	IPI:IPI00303292.1	1	3586-1	2.62	0.35	2.62	0.33	2.62	0.11	2.62	0.11	1.93	1
2	58472	SQRDL	2	IPI:IPI00009634.1	1,3	3586-1,3585-1	1.92	0.26	1.92	0.24	2.62	0.11	2.62	0.11	-0.08	1
1	51154	MRTO4	1	IPI:IPI00106491.3	1	3586-1	2.62	0.35	2.62	0.33	2.62	0.11	2.62	0.11	2.36	1
1	65244	SPATS2	1	IPI:IPI00329345.7	1	3586-1	2.62	0.35	2.62	0.33	2.62	0.11	2.62	0.11	1.65	1
1	9147	SDCCAG1	1	IPI:IPI00301618.6	1	3586-1	2.62	0.35	2.62	0.33	2.62	0.11	2.62	0.11	2.36	1
2	6157	RPL27A	2	IPI:IPI00456758.4	1,3	3586-1,3585-1	1.89	0.25	1.89	0.24	2.52	0.11	2.52	0.11	0.97	1
1	10971	YWHAQ	2	IPI:IPI00018146.1	1,1	3586-1,3585-1	1.59	0.21	1.59	0.2	2.53	0.11	2.53	0.11	0.39	1
1	57129	MRPL47	1	IPI:IPI00030820.2	1	3586-1	2.62	0.35	2.62	0.33	2.62	0.11	2.62	0.11	2.36	1
1	9414	TJP2	1	IPI:IPI00003843.2	1	3586-1	2.31	0.31	2.66	0.33	2.31	0.1	2.66	0.11	0.39	1.33
1	51081	MRPS7	1	IPI:IPI00006440.6	1	3586-1	2.62	0.35	2.62	0.33	2.62	0.11	2.62	0.11	1.36	1
1	23185	LARP4B	2	IPI:IPI00827634.2	1,1	3586-1,3585-1	1.59	0.21	1.59	0.2	2.53	0.11	2.53	0.11	0.36	1
2	11052	CPSF6	1	IPI:IPI00012998.2	2	3585-1	2.62	0.35	2.62	0.33	2.62	0.11	2.62	0.11	1.69	1
1	9667	SAFB2	1	IPI:IPI00005648.1	1	3585-1	2.62	0.35	2.62	0.33	2.62	0.11	2.62	0.11	2.36	1
1	55139	ANKZF1	1	IPI:IPI00335437.7	1	3585-1	2.62	0.35	2.62	0.33	2.62	0.11	2.62	0.11	2.36	1
1	5315	PKM2	1	IPI:IPI00220644.8	1	3585-1	1.22	0.16	2.75	0.34	1.22	0.05	2.75	0.11	-0.15	5.04
1	8467	SMARCA5	1	IPI:IPI00297211.1	1	3585-1	2.62	0.35	2.62	0.33	2.62	0.11	2.62	0.11	2.36	1
1	29088	MRPL15	1	IPI:IPI00023086.3	1	3585-1	2.62	0.35	2.62	0.33	2.62	0.11	2.62	0.11	2.36	1
5	7277	TUBA4A	2	IPI:IPI00007750.1	5,5	3586-1,3585-1	2.33	0.31	2.33	0.29	2.44	0.1	2.44	0.1	-0.28	1
5	84790	TUBA1C	2	IPI:IPI00166768.3	4,5	3586-1,3585-1	2.26	0.3	2.26	0.28	2.28	0.1	2.28	0.1	0.4	1
3	6169	RPL38	2	IPI:IPI00215790.6	3,2	3586-1,3585-1	2.03	0.27	2.03	0.25	2.37	0.1	2.37	0.1	0.76	1
4	IPI:IPI00069693.4	-	2	IPI:IPI00069693.4	5,3	3586-1,3585-1	2.22	0.3	2.22	0.28	2.46	0.1	2.46	0.1	1.36	1
2	51491	NOP16	1	IPI:IPI00032849.2	2	3586-1	2.37	0.32	2.37	0.3	2.37	0.1	2.37	0.1	1.95	1
2	6597	SMARCA4	1	IPI:IPI00029822.4	2	3586-1	2.45	0.33	2.45	0.31	2.45	0.1	2.45	0.1	1.21	1
2	6156	RPL30	2	IPI:IPI00219156.7	2,1	3586-1,3585-1	1.85	0.25	1.85	0.23	2.42	0.1	2.42	0.1	0.29	1
2	283742	FAM98B	1	IPI:IPI00167572.4	2	3586-1	2.45	0.33	2.45	0.31	2.45	0.1	2.45	0.1	1.72	1
2	137107	RPL10AP3	1	IPI:IPI00035167.9	2	3586-1	2.31	0.31	2.31	0.29	2.31	0.1	2.31	0.1	2.11	1
3	6636	SNRPF	1	IPI:IPI00220528.6	3	3586-1	2.45	0.33	2.45	0.31	2.45	0.1	2.45	0.1	1.93	1
1	57532	NUFIP2	2	IPI:IPI00002349.2	1,1	3586-1,3585-1	1.51	0.2	1.51	0.19	2.29	0.1	2.29	0.1	-0.01	1
1	51010	EXOSC3	1	IPI:IPI00015956.3	1	3586-1	2.31	0.31	2.31	0.29	2.31	0.1	2.31	0.1	2.08	1
2	3326	HSP90AB1	1	IPI:IPI00414676.6,IPI:IPI00411633.4	2	3586-1	1.57	0.21	2.43	0.3	1.57	0.07	2.43	0.1	-0.22	2.41
2	3183	HNRNPC	2	IPI:IPI00216592.2	1,2	3586-1,3585-1	1.85	0.25	1.85	0.23	2.42	0.1	2.42	0.1	0.41	1
1	124801	LSM12	2	IPI:IPI00410324.2	1,1	3586-1,3585-1	1.55	0.21	1.55	0.19	2.4	0.1	2.4	0.1	0.93	1
1	5093	PCBP1	1	IPI:IPI00016610.2	1	3586-1	2.31	0.31	2.31	0.29	2.31	0.1	2.31	0.1	1.2	1
1	343069	HNRNPCL1	2	IPI:IPI00027569.1	1,1	3586-1,3585-1	1.55	0.21	1.55	0.19	2.4	0.1	2.4	0.1	0.38	1
1	10427	SEC24B	1	IPI:IPI00030851.3	1	3586-1	2.45	0.33	2.45	0.31	2.45	0.1	2.45	0.1	0.96	1
2	23521	RPL13A	2	IPI:IPI00304612.9	1,2	3586-1,3585-1	1.82	0.25	1.82	0.23	2.35	0.1	2.35	0.1	0.52	1
1	7203	CCT3	2	IPI:IPI00290770.3	1,1	3586-1,3585-1	1.55	0.21	1.55	0.19	2.4	0.1	2.4	0.1	-0.32	1
1	6150	MRPL23	1	IPI:IPI00293476.3	1	3586-1	2.45	0.33	2.45	0.31	2.45	0.1	2.45	0.1	2.18	1
1	7019	TFAM	2	IPI:IPI00020928.1	1,1	3586-1,3585-1	1.51	0.2	1.51	0.19	2.29	0.1	2.29	0.1	0.31	1
1	55720	TSR1	2	IPI:IPI00292894.5	1,1	3586-1,3585-1	1.51	0.2	1.51	0.19	2.29	0.1	2.29	0.1	-0.08	1
1	51187	RSL24D1	1	IPI:IPI00008437.7	1	3586-1	2.45	0.33	2.45	0.31	2.45	0.1	2.45	0.1	2.18	1
1	57470	LRRC47	1	IPI:IPI00170935.1	1	3586-1	2.45	0.33	2.45	0.31	2.45	0.1	2.45	0.1	0.78	1
1	55178	RNMTL1	1	IPI:IPI00335589.5	1	3586-1	2.45	0.33	2.45	0.31	2.45	0.1	2.45	0.1	2.18	1
1	51428	DDX41	1	IPI:IPI00007208.4	1	3586-1	2.45	0.33	2.45	0.31	2.45	0.1	2.45	0.1	1.8	1
1	55522;10575	ILK-2;CCT4	2	IPI:IPI00302927.6	1,1	3586-1,3585-1	1.45	0.2	1.58	0.2	2.09	0.09	2.51	0.1	-0.31	1.2
1	23650	TRIM29	1	IPI:IPI00073096.3	1	3586-1	2.45	0.33	2.45	0.31	2.45	0.1	2.45	0.1	1.8	1
3	51121	RPL26L1	1	IPI:IPI00007144.1	3	3585-1	2.45	0.33	2.45	0.31	2.45	0.1	2.45	0.1	1.15	1
2	10574	CCT7	1	IPI:IPI00018465.1	2	3585-1	1.96	0.26	2.49	0.31	1.96	0.08	2.49	0.1	-0.1	1.61
4	729611	RPL29P30	1	IPI:IPI00052885.7	4	3585-1	2.34	0.32	2.34	0.29	2.34	0.1	2.34	0.1	2.94	1
1	3646	EIF3E	1	IPI:IPI00013068.1	1	3585-1	2.45	0.33	2.45	0.31	2.45	0.1	2.45	0.1	1.31	1
1	29889	GNL2	1	IPI:IPI00015808.3	1	3585-1	2.31	0.31	2.31	0.29	2.31	0.1	2.31	0.1	1.72	1
1	3728	JUP	1	IPI:IPI00554711.3	1	3585-1	1.55	0.21	2.45	0.31	1.55	0.06	2.45	0.1	-0.12	2.5
1	10480	EIF3M	1	IPI:IPI00102069.5	1	3585-1	2.31	0.31	2.31	0.29	2.31	0.1	2.31	0.1	0.88	1
1	79009	DDX50	1	IPI:IPI00031554.1	1	3585-1	2.31	0.31	2.31	0.29	2.31	0.1	2.31	0.1	1.38	1
1	84164	ASCC2	1	IPI:IPI00452803.5	1	3585-1	2.31	0.31	2.31	0.29	2.31	0.1	2.31	0.1	1.34	1
1	8985	PLOD3	1	IPI:IPI00030255.1	1	3585-1	2.31	0.31	2.31	0.29	2.31	0.1	2.31	0.1	1.72	1
1	80086	TUBA4B	1	IPI:IPI00017454.4	1	3585-1	2.31	0.31	2.31	0.29	2.31	0.1	2.31	0.1	1.72	1
1	1475	CSTA	1	IPI:IPI00032325.1	1	3585-1	2.45	0.33	2.45	0.31	2.45	0.1	2.45	0.1	1.8	1
1	6598	SMARCB1	1	IPI:IPI00029695.2	1	3585-1	2.45	0.33	2.45	0.31	2.45	0.1	2.45	0.1	1.58	1
1	23191	CYFIP1	1	IPI:IPI00550212.4	1	3585-1	2.31	0.31	2.31	0.29	2.31	0.1	2.31	0.1	1.72	1
1	23524	SRRM2	1	IPI:IPI00782992.3	1	3585-1	2.45	0.33	2.45	0.31	2.45	0.1	2.45	0.1	0.96	1
3	3861	KRT14	2	IPI:IPI00384444.6	4,1	3586-1,3585-1	1.92	0.26	1.92	0.24	2.13	0.09	2.13	0.09	0.29	1
4	203068	TUBB	2	IPI:IPI00011654.2	3,4	3586-1,3585-1	2.12	0.29	2.12	0.27	2.24	0.09	2.24	0.09	0.11	1
3	292	SLC25A5	2	IPI:IPI00007188.5	3,3	3586-1,3585-1	1.94	0.26	1.94	0.24	2.18	0.09	2.18	0.09	0.18	1
2	5860	QDPR	2	IPI:IPI00014439.4	2,1	3586-1,3585-1	1.73	0.23	1.73	0.22	2.12	0.09	2.12	0.09	0.5	1
3	6202	RPS8	2	IPI:IPI00216587.9	2,4	3586-1,3585-1	1.9	0.26	1.9	0.24	2.08	0.09	2.08	0.09	0.1	1
2	160	AP2A1	1	IPI:IPI00256684.1	2	3586-1	2.14	0.29	2.14	0.27	2.14	0.09	2.14	0.09	1.07	1
2	8436	SDPR	1	IPI:IPI00005809.7	2	3586-1	2.04	0.27	2.04	0.26	2.04	0.09	2.04	0.09	1.46	1
2	1973;26781	EIF4A1;SNORA67	2	IPI:IPI00025491.1	2,2	3586-1,3585-1	1.79	0.24	1.79	0.22	2.26	0.09	2.26	0.09	0.61	1
2	6147	RPL23A	2	IPI:IPI00021266.1	2,2	3586-1,3585-1	1.76	0.24	1.76	0.22	2.19	0.09	2.19	0.09	0.01	1
3	9045	RPL14	2	IPI:IPI00555744.6	2,3	3586-1,3585-1	1.97	0.27	1.97	0.25	2.25	0.09	2.25	0.09	1.6	1
1	IPI:IPI00909417.1	-	2	IPI:IPI00909417.1	1,1	3586-1,3585-1	1.48	0.2	1.48	0.19	2.18	0.09	2.18	0.09	0.95	1
2	302	ANXA2	2	IPI:IPI00418169.3	1,2	3586-1,3585-1	1.7	0.23	1.7	0.21	2.05	0.09	2.05	0.09	0.56	1
1	4478	MSN	1	IPI:IPI00219365.3	1	3586-1	2.19	0.3	2.19	0.27	2.19	0.09	2.19	0.09	-0.08	1
1	5962	RDX	1	IPI:IPI00017367.6	1	3586-1	2	0.27	2.04	0.26	2	0.08	2.04	0.09	0.03	1.04
2	3854	KRT6B	2	IPI:IPI00293665.9	1,2	3586-1,3585-1	1.7	0.23	1.7	0.21	2.05	0.09	2.05	0.09	0.63	1
2	6222;LOC100130553	RPS18;LOC100130553	2	IPI:IPI00013296.3	1,3	3586-1,3585-1	1.76	0.24	1.76	0.22	2.19	0.09	2.19	0.09	-0.26	1
1	5033	P4HA1	1	IPI:IPI00009923.1	1	3586-1	2.09	0.28	2.09	0.26	2.09	0.09	2.09	0.09	0.89	1
1	140564	APOBEC3D	1	IPI:IPI00413447.4	1	3586-1	2.09	0.28	2.09	0.26	2.09	0.09	2.09	0.09	1.11	1
1	3028	HSD17B10	1	IPI:IPI00017726.1	1	3586-1	2.09	0.28	2.09	0.26	2.09	0.09	2.09	0.09	0.64	1
1	1503	CTPS	1	IPI:IPI00290142.5	1	3586-1	2.19	0.3	2.19	0.27	2.19	0.09	2.19	0.09	0.92	1
1	28957	MRPS28	1	IPI:IPI00022276.3	1	3586-1	2.09	0.28	2.09	0.26	2.09	0.09	2.09	0.09	1.22	1
1	4641	MYO1C	1	IPI:IPI00010418.5	1	3586-1	2.09	0.28	2.09	0.26	2.09	0.09	2.09	0.09	1.15	1
3	1917	EEF1A2	1	IPI:IPI00014424.1	3	3585-1	2.06	0.28	2.06	0.26	2.06	0.09	2.06	0.09	0.4	1
2	5610	EIF2AK2	1	IPI:IPI00019463.3	2	3585-1	2.04	0.27	2.04	0.26	2.04	0.09	2.04	0.09	0.34	1
2	3301	DNAJA1	1	IPI:IPI00012535.1	2	3585-1	2.14	0.29	2.14	0.27	2.14	0.09	2.14	0.09	0.67	1
2	10940	POP1	1	IPI:IPI00293331.3	2	3585-1	2.19	0.3	2.19	0.27	2.19	0.09	2.19	0.09	1.57	1
2	149224	RPS7P4	1	IPI:IPI00008293.4	2	3585-1	2.14	0.29	2.14	0.27	2.14	0.09	2.14	0.09	1.43	1
1	59349	KLHL12	1	IPI:IPI00642182.2	1	3585-1	2.09	0.28	2.09	0.26	2.09	0.09	2.09	0.09	0.97	1
1	38	ACAT1	1	IPI:IPI00030363.1	1	3585-1	1.92	0.26	2.1	0.26	1.92	0.08	2.1	0.09	0.28	1.2
1	9343	EFTUD2	1	IPI:IPI00003519.1	1	3585-1	2.19	0.3	2.19	0.27	2.19	0.09	2.19	0.09	1	1
1	51808	PHAX	1	IPI:IPI00303402.7	1	3585-1	2.19	0.3	2.19	0.27	2.19	0.09	2.19	0.09	1.93	1
1	5520	PPP2R2A	1	IPI:IPI00332511.5	1	3585-1	2.09	0.28	2.09	0.26	2.09	0.09	2.09	0.09	0.67	1
1	51602	NOP58	1	IPI:IPI00006379.1	1	3585-1	2.19	0.3	2.19	0.27	2.19	0.09	2.19	0.09	1.42	1
1	10802	SEC24A	1	IPI:IPI00178798.4	1	3585-1	2.19	0.3	2.19	0.27	2.19	0.09	2.19	0.09	1.64	1
1	23350	SR140	1	IPI:IPI00143753.6	1	3585-1	2.19	0.3	2.19	0.27	2.19	0.09	2.19	0.09	1.64	1
1	2011	MARK2	1	IPI:IPI00290158.6	1	3585-1	1.79	0.24	2.08	0.26	1.79	0.07	2.08	0.09	0.15	1.35
3	3852	KRT5	2	IPI:IPI00009867.3	3,3	3586-1,3585-1	1.77	0.24	1.77	0.22	1.8	0.08	1.8	0.08	-0.45	1
2	5094	PCBP2	1	IPI:IPI00012066.2	2	3586-1	1.85	0.25	1.92	0.24	1.85	0.08	1.92	0.08	0.36	1.08
2	729362;3188	RPL36AP37;HNRNPH2	1	IPI:IPI00026230.1	2	3586-1	2	0.27	2	0.25	2	0.08	2	0.08	0.67	1
2	5052	PRDX1	2	IPI:IPI00000874.1	2,2	3586-1,3585-1	1.66	0.22	1.66	0.21	1.94	0.08	1.94	0.08	0.31	1
1	8087	FXR1	2	IPI:IPI00016249.4	1,1	3586-1,3585-1	1.36	0.18	1.36	0.17	1.85	0.08	1.85	0.08	-0.33	1
1	65265	C8orf33	1	IPI:IPI00011997.4	1	3586-1	2	0.27	2	0.25	2	0.08	2	0.08	1.7	1
2	6228	RPS23	2	IPI:IPI00218606.7	1,2	3586-1,3585-1	1.68	0.23	1.68	0.21	1.99	0.08	1.99	0.08	0.86	1
1	54915	YTHDF1	1	IPI:IPI00221345.1	1	3586-1	2	0.27	2	0.25	2	0.08	2	0.08	1.11	1
1	8971	H1FX	1	IPI:IPI00021924.1	1	3586-1	2	0.27	2	0.25	2	0.08	2	0.08	1.17	1
1	84617	TUBB6	2	IPI:IPI00641706.1	1,1	3586-1,3585-1	1.39	0.19	1.39	0.17	1.92	0.08	1.92	0.08	-0.11	1
1	7295	TXN	2	IPI:IPI00216298.6	1,1	3586-1,3585-1	1.39	0.19	1.39	0.17	1.92	0.08	1.92	0.08	0.63	1
2	304	ANXA2P2	2	IPI:IPI00334627.3	1,2	3586-1,3585-1	1.61	0.22	1.61	0.2	1.84	0.08	1.84	0.08	0.18	1
1	113251	LARP4	1	IPI:IPI00395347.3	1	3586-1	1.85	0.25	1.85	0.23	1.85	0.08	1.85	0.08	1.08	1
1	7307	U2AF1	1	IPI:IPI00005613.3	1	3586-1	2	0.27	2	0.25	2	0.08	2	0.08	1.17	1
2	81027	TUBB1	2	IPI:IPI00006510.1	1,2	3586-1,3585-1	1.61	0.22	1.61	0.2	1.84	0.08	1.84	0.08	0.25	1
1	6429	SFRS4	1	IPI:IPI00000015.2	1	3586-1	1.85	0.25	1.85	0.23	1.85	0.08	1.85	0.08	1.2	1
1	3796	KIF2A	1	IPI:IPI00010368.6	1	3586-1	1.92	0.26	1.92	0.24	1.92	0.08	1.92	0.08	1.42	1
1	9782	MATR3	2	IPI:IPI00017297.1	1,1	3586-1,3585-1	1.41	0.19	1.41	0.18	2	0.08	2	0.08	-0.26	1
2	6152	RPL24	2	IPI:IPI00306332.4	1,3	3586-1,3585-1	1.61	0.22	1.61	0.2	1.84	0.08	1.84	0.08	0.32	1
2	6132	RPL8	2	IPI:IPI00012772.8	1,2	3586-1,3585-1	1.68	0.23	1.68	0.21	1.99	0.08	1.99	0.08	0.22	1
1	2597	GAPDH	2	IPI:IPI00219018.7	1,1	3586-1,3585-1	1.39	0.19	1.39	0.17	1.92	0.08	1.92	0.08	-0.2	1
1	253943	YTHDF3	1	IPI:IPI00396131.4	1	3586-1	1.92	0.26	1.92	0.24	1.92	0.08	1.92	0.08	0.81	1
1	55700	MAP7D1	1	IPI:IPI00645814.1	1	3586-1	1.92	0.26	1.92	0.24	1.92	0.08	1.92	0.08	1.12	1
1	196374	KRT78	1	IPI:IPI00166205.2	1	3586-1	2	0.27	2	0.25	2	0.08	2	0.08	1.49	1
3	1915	EEF1A1	1	IPI:IPI00025447.8	3	3585-1	1.92	0.26	1.92	0.24	1.92	0.08	1.92	0.08	0.55	1
2	10189	THOC4	1	IPI:IPI00328840.9	2	3585-1	1.92	0.26	1.92	0.24	1.92	0.08	1.92	0.08	1.21	1
2	2058	EPRS	1	IPI:IPI00013452.9	2	3585-1	1.76	0.24	1.83	0.23	1.76	0.07	1.83	0.08	-0.12	1.08
2	5917	RARS	1	IPI:IPI00004860.2	2	3585-1	2	0.27	2	0.25	2	0.08	2	0.08	0.51	1
2	8335;3012;8332;8969;8331;8330;8329;8336	HIST1H2AB;HIST1H2AE;HIST1H2AL;HIST1H2AG;HIST1H2AJ;HIST1H2AK;HIST1H2AI;HIST1H2AM	1	IPI:IPI00026272.2	2	3585-1	2	0.27	2	0.25	2	0.08	2	0.08	1.31	1
1	9775	EIF4A3	1	IPI:IPI00009328.4	1	3585-1	1.92	0.26	1.92	0.24	1.92	0.08	1.92	0.08	1.12	1
1	8813	DPM1	1	IPI:IPI00022018.1	1	3585-1	2	0.27	2	0.25	2	0.08	2	0.08	1.49	1
1	10061	ABCF2	1	IPI:IPI00005045.1	1	3585-1	1.85	0.25	1.85	0.23	1.85	0.08	1.85	0.08	0.36	1
1	23020	SNRNP200	1	IPI:IPI00420014.2	1	3585-1	2	0.27	2	0.25	2	0.08	2	0.08	1.11	1
1	6311	ATXN2	1	IPI:IPI00180154.4	1	3585-1	1.85	0.25	1.85	0.23	1.85	0.08	1.85	0.08	0.93	1
1	54460	MRPS21	1	IPI:IPI00014812.1	1	3585-1	1.92	0.26	1.92	0.24	1.92	0.08	1.92	0.08	1.42	1
1	LOC652595	LOC652595	1	IPI:IPI00183920.2	1	3585-1	1.92	0.26	1.92	0.24	1.92	0.08	1.92	0.08	0.85	1
1	54865	GPATCH4	1	IPI:IPI00374476.1	1	3585-1	1.92	0.26	1.92	0.24	1.92	0.08	1.92	0.08	0.79	1
1	5515	PPP2CA	1	IPI:IPI00008380.1	1	3585-1	2	0.27	2	0.25	2	0.08	2	0.08	1.31	1
1	10939	AFG3L2	1	IPI:IPI00001091.4	1	3585-1	1.92	0.26	1.92	0.24	1.92	0.08	1.92	0.08	0.54	1
1	6832	SUPV3L1	1	IPI:IPI00412404.1	1	3585-1	1.92	0.26	1.92	0.24	1.92	0.08	1.92	0.08	0.48	1
1	221092	HNRNPUL2	1	IPI:IPI00456887.2	1	3586-1	1.63	0.22	1.63	0.2	1.63	0.07	1.63	0.07	0.62	1
1	8349	HIST2H2BE	2	IPI:IPI00003935.6	1,1	3586-1,3585-1	1.31	0.18	1.31	0.16	1.71	0.07	1.71	0.07	-0.2	1
1	388122	RPSAP55	2	IPI:IPI00399077.4	1,1	3586-1,3585-1	1.29	0.17	1.29	0.16	1.66	0.07	1.66	0.07	0.5	1
1	1933	EEF1B2	1	IPI:IPI00178440.3	1	3586-1	1.59	0.21	1.59	0.2	1.59	0.07	1.59	0.07	0.48	1
1	7284	TUFM	2	IPI:IPI00027107.5	1,1	3586-1,3585-1	1.31	0.18	1.31	0.16	1.71	0.07	1.71	0.07	-0.27	1
1	8566	PDXK	1	IPI:IPI00013004.1	1	3586-1	1.73	0.23	1.73	0.22	1.73	0.07	1.73	0.07	1.23	1
1	8106	PABPN1	1	IPI:IPI00005792.2	1	3586-1	1.68	0.23	1.68	0.21	1.68	0.07	1.68	0.07	0.95	1
1	9513	FXR2	1	IPI:IPI00016250.6	1	3586-1	1.59	0.21	1.59	0.2	1.59	0.07	1.59	0.07	0.27	1
1	8667	EIF3H	1	IPI:IPI00647650.3	1	3586-1	1.68	0.23	1.68	0.21	1.68	0.07	1.68	0.07	0.79	1
1	10128	LRPPRC	1	IPI:IPI00783271.1	1	3586-1	1.51	0.2	1.73	0.22	1.51	0.06	1.73	0.07	-0.34	1.31
1	3855	KRT7	1	IPI:IPI00306959.1	1	3586-1	1.79	0.24	1.79	0.22	1.79	0.07	1.79	0.07	0.46	1
1	22916	NCBP2	1	IPI:IPI00183500.2	1	3586-1	1.73	0.23	1.73	0.22	1.73	0.07	1.73	0.07	1.23	1
1	5214	PFKP	2	IPI:IPI00009790.1	1,1	3586-1,3585-1	1.33	0.18	1.33	0.17	1.78	0.07	1.78	0.07	-0.45	1
1	22948	CCT5	1	IPI:IPI00010720.1	1	3586-1	1.59	0.21	1.64	0.21	1.59	0.07	1.64	0.07	-0.19	1.06
1	192669	EIF2C3	1	IPI:IPI00304181.4	1	3586-1	1.79	0.24	1.79	0.22	1.79	0.07	1.79	0.07	0.94	1
1	1314	COPA	1	IPI:IPI00295857.7	1	3586-1	1.73	0.23	1.79	0.22	1.73	0.07	1.79	0.07	0.13	1.07
1	83858	ATAD3B	1	IPI:IPI00045921.1	1	3586-1	1.63	0.22	1.63	0.2	1.63	0.07	1.63	0.07	0.15	1
1	5981	RFC1	1	IPI:IPI00375358.2	1	3586-1	1.79	0.24	1.79	0.22	1.79	0.07	1.79	0.07	0.55	1
1	3030	HADHA	1	IPI:IPI00031522.2	1	3586-1	1.51	0.2	1.67	0.21	1.51	0.06	1.67	0.07	-0.31	1.22
2	1832	DSP	1	IPI:IPI00013933.2	2	3585-1	1.57	0.21	1.57	0.2	1.57	0.07	1.57	0.07	-0.2	1
1	5982	RFC2	1	IPI:IPI00017412.1	1	3585-1	1.79	0.24	1.79	0.22	1.79	0.07	1.79	0.07	0.85	1
1	11137	PWP1	1	IPI:IPI00014298.3	1	3585-1	1.79	0.24	1.79	0.22	1.79	0.07	1.79	0.07	0.6	1
1	6576	SLC25A1	1	IPI:IPI00294159.3	1	3585-1	1.73	0.23	1.73	0.22	1.73	0.07	1.73	0.07	0.29	1
1	487	ATP2A1	1	IPI:IPI00024804.3	1	3585-1	1.79	0.24	1.79	0.22	1.79	0.07	1.79	0.07	0.59	1
1	10973	ASCC3	1	IPI:IPI00430472.2	1	3585-1	1.59	0.21	1.59	0.2	1.59	0.07	1.59	0.07	-0.16	1
1	8363;8367;8365;8362;8370;8360;8361;554313;8364;8366;8294;8368;8359;121504	HIST1H4J;HIST1H4E;HIST1H4H;HIST1H4K;HIST2H4A;HIST1H4D;HIST1H4F;HIST2H4B;HIST1H4C;HIST1H4B;HIST1H4I;HIST1H4L;HIST1H4A;HIST4H4	1	IPI:IPI00453473.6	1	3585-1	1.63	0.22	1.63	0.2	1.63	0.07	1.63	0.07	0.62	1
1	539	ATP5O	1	IPI:IPI00007611.1	1	3585-1	1.59	0.21	1.59	0.2	1.59	0.07	1.59	0.07	0.52	1
1	3853	KRT6A	1	IPI:IPI00300725.7	1	3585-1	1.79	0.24	1.79	0.22	1.79	0.07	1.79	0.07	0.94	1
2	9119	KRT75	2	IPI:IPI00005859.5	3,1	3586-1,3585-1	1.44	0.19	1.44	0.18	1.47	0.06	1.47	0.06	-0.11	1
1	7532	YWHAG	1	IPI:IPI00220642.7	1	3586-1	1.39	0.19	1.39	0.17	1.39	0.06	1.39	0.06	0.17	1
1	LOC100131813	LOC100131813	1	IPI:IPI00886929.1	1	3586-1	1.39	0.19	1.39	0.17	1.39	0.06	1.39	0.06	0.69	1
1	10165	SLC25A13	1	IPI:IPI00007084.3	1	3586-1	1.39	0.19	1.39	0.17	1.39	0.06	1.39	0.06	-0.18	1
1	6634	SNRPD3	1	IPI:IPI00017964.1	1	3586-1	1.45	0.2	1.45	0.18	1.45	0.06	1.45	0.06	0.83	1
1	7385	UQCRC2	1	IPI:IPI00305383.1	1	3586-1	1.45	0.2	1.45	0.18	1.45	0.06	1.45	0.06	-0.04	1
1	6500	SKP1	1	IPI:IPI00301364.3	1	3586-1	1.55	0.21	1.55	0.19	1.55	0.06	1.55	0.06	0.62	1
1	51726	DNAJB11	1	IPI:IPI00008454.1	1	3586-1	1.48	0.2	1.48	0.19	1.48	0.06	1.48	0.06	0.57	1
1	1153	CIRBP	1	IPI:IPI00180954.4	1	3585-1	1.55	0.21	1.55	0.19	1.55	0.06	1.55	0.06	0.29	1
1	10294	DNAJA2	1	IPI:IPI00032406.1	1	3585-1	1.41	0.19	1.41	0.18	1.41	0.06	1.41	0.06	0	1
1	51747	CROP	1	IPI:IPI00107745.3	1	3585-1	1.55	0.21	1.55	0.19	1.55	0.06	1.55	0.06	0.42	1
1	293	SLC25A6	1	IPI:IPI00291467.7	1	3585-1	1.39	0.19	1.39	0.17	1.39	0.06	1.39	0.06	-0.07	1
1	286887	KRT6C	1	IPI:IPI00299145.9	1	3585-1	1.41	0.19	1.41	0.18	1.41	0.06	1.41	0.06	0.79	1
1	IPI:IPI00556589.3	-	1	IPI:IPI00556589.3	1	3585-1	1.55	0.21	1.55	0.19	1.55	0.06	1.55	0.06	1.04	1
1	192666	KRT24	1	IPI:IPI00004550.5	1	3585-1	1.55	0.21	1.55	0.19	1.55	0.06	1.55	0.06	1.04	1
1	1159;LOC100133623;548596	CKMT1B;LOC100133623;CKMT1A	1	IPI:IPI00658109.1	1	3585-1	1.51	0.2	1.51	0.19	1.51	0.06	1.51	0.06	0.57	1
1	26135	SERBP1	1	IPI:IPI00410693.3	1	3585-1	1.51	0.2	1.51	0.19	1.51	0.06	1.51	0.06	0.01	1
1	5478	PPIA	1	IPI:IPI00419585.9	1	3585-1	1.51	0.2	1.51	0.19	1.51	0.06	1.51	0.06	0.57	1
1	908	CCT6A	1	IPI:IPI00027626.3	1	3585-1	1.36	0.18	1.36	0.17	1.36	0.06	1.36	0.06	-0.23	1
1	10694	CCT8	1	IPI:IPI00302925.4	1	3585-1	1.39	0.19	1.54	0.19	1.39	0.06	1.54	0.06	-0.33	1.24
1	3376	IARS	1	IPI:IPI00514082.1	1	3585-1	1.45	0.2	1.5	0.19	1.45	0.06	1.5	0.06	-0.03	1.07
1	646057	LOC646057	2	IPI:IPI00887164.2	1,1	3586-1,3585-1	1.04	0.14	1.09	0.14	1.09	0.05	1.2	0.05	-0.5	1.1
1	7184	HSP90B1	1	IPI:IPI00027230.3	1	3586-1	1.29	0.17	1.29	0.16	1.29	0.05	1.29	0.05	-0.18	1
1	IPI:IPI00180956.6	-	2	IPI:IPI00180956.6	1,1	3586-1,3585-1	1.1	0.15	1.1	0.14	1.2	0.05	1.2	0.05	-0.5	1
1	143	PARP4	1	IPI:IPI00296909.3	1	3586-1	1.31	0.18	1.31	0.16	1.31	0.05	1.31	0.05	-0.48	1
1	6434	TRA2B	1	IPI:IPI00301503.8	1	3585-1	1.29	0.17	1.29	0.16	1.29	0.05	1.29	0.05	0.14	1
1	442497;6520	LOC442497;SLC3A2	1	IPI:IPI00027493.1	1	3585-1	1.26	0.17	1.26	0.16	1.26	0.05	1.26	0.05	-0.45	1
1	506	ATP5B	1	IPI:IPI00303476.1	1	3585-1	1.2	0.16	1.21	0.15	1.2	0.05	1.21	0.05	-0.38	1.01
1	6232	RPS27	1	IPI:IPI00397358.4	1	3585-1	1.26	0.17	1.26	0.16	1.26	0.05	1.26	0.05	-0.02	1
1	3860	KRT13	1	IPI:IPI00009866.6	1	3585-1	1.19	0.16	1.19	0.15	1.19	0.05	1.19	0.05	-0.18	1
1	5339	PLEC1	1	IPI:IPI00014898.3	1	3585-1	1.22	0.16	1.26	0.16	1.22	0.05	1.26	0.05	-0.52	1.06
1			1	UPSP:K1CP_HUMAN_contaminant	1	3586-1	0	0	0	0	0	0	0	0	0	0

## Sheet: SPRED2
tsc	gene_id	symbol	found_in	ipi	tscs	search_ids	sscore	nsscore	wsscore	nwsscore	dscore	ndscore	wdscore	nwdscore	zscore	wf
25	200734	SPRED2	2	IPI:IPI00375554.2	30,20	3592-1,3591-1	34.64	4.67	34.64	4.33	240	10	240	10	6.78	1
2	161742	SPRED1	2	IPI:IPI00166291.1	2,1	3592-1,3591-1	9.8	1.32	9.8	1.23	67.88	2.83	67.88	2.83	6.76	1
1	54503	ZDHHC13	2	IPI:IPI00410663.1	1,1	3592-1,3591-1	6.93	0.93	6.93	0.87	48	2	48	2	7	1
3	9218	VAPA	2	IPI:IPI00170692.4	3,2	3592-1,3591-1	8.49	1.14	8.49	1.06	41.57	1.73	41.57	1.73	6.49	1
3	5910	RAP1GDS1	2	IPI:IPI00424869.2	2,4	3592-1,3591-1	8.49	1.14	8.49	1.06	41.57	1.73	41.57	1.73	2.02	1
14	83481	EPPK1	2	IPI:IPI00010951.2	10,18	3592-1,3591-1	9.17	1.24	11.48	1.44	22.45	0.94	35.25	1.47	6.6	1.57
3	6801	STRN	2	IPI:IPI00014456.4	2,3	3592-1,3591-1	6.93	0.93	6.93	0.87	27.71	1.15	27.71	1.15	2.64	1
3	7871	SLMAP	2	IPI:IPI00026691.4	2,3	3592-1,3591-1	6.93	0.93	6.93	0.87	27.71	1.15	27.71	1.15	3.21	1
6	2746	GLUD1	2	IPI:IPI00016801.1	4,7	3592-1,3591-1	6.93	0.93	6.93	0.87	19.6	0.82	19.6	0.82	5.85	1
11	2040	STOM	2	IPI:IPI00219682.6	12,9	3592-1,3591-1	6.93	0.93	7.46	0.93	14.46	0.6	16.77	0.7	5.19	1.16
2	9217	VAPB	2	IPI:IPI00006211.4	1,2	3592-1,3591-1	4.38	0.59	4.38	0.55	13.58	0.57	13.58	0.57	3.18	1
1	79709	GLT25D1	2	IPI:IPI00168262.2	1,1	3592-1,3591-1	3.46	0.47	3.46	0.43	12	0.5	12	0.5	1.78	1
2	4628	MYH10	2	IPI:IPI00397526.3	3,1	3592-1,3591-1	3.7	0.5	3.94	0.49	9.7	0.4	10.96	0.46	1.03	1.13
83	10342	TFG	2	IPI:IPI00294619.2	76,90	3592-1,3591-1	9.42	1.27	9.42	1.18	9.75	0.41	9.75	0.41	1.54	1
1	7415	VCP	2	IPI:IPI00022774.3	1,1	3592-1,3591-1	2	0.27	3.12	0.39	4	0.17	9.76	0.41	-0.04	2.44
27	6625	SNRNP70	2	IPI:IPI00219483.1,IPI:IPI00219485.1	28,25	3592-1,3591-1	6.79	0.92	6.79	0.85	8.89	0.37	8.89	0.37	3.09	1
12	60	ACTB	2	IPI:IPI00021439.1	9,14	3592-1,3591-1	3.58	0.48	5.46	0.68	3.71	0.15	8.6	0.36	0.35	2.32
2	23603	CORO1C	2	IPI:IPI00798401.2	2,1	3592-1,3591-1	2.53	0.34	3.5	0.44	4.53	0.19	8.64	0.36	0.14	1.91
19	6626	SNRPA	2	IPI:IPI00012382.3	15,22	3592-1,3591-1	6.04	0.81	6.04	0.76	8.37	0.35	8.37	0.35	1.94	1
51	9961	MVP	2	IPI:IPI00000105.4	54,48	3592-1,3591-1	7.28	0.98	7.28	0.91	7.43	0.31	7.43	0.31	1.06	1
3	857	CAV1	2	IPI:IPI00009236.5	2,3	3592-1,3591-1	3.62	0.49	3.62	0.45	7.55	0.31	7.55	0.31	4.08	1
11	6633	SNRPD2	2	IPI:IPI00017963.1	7,14	3592-1,3591-1	4.9	0.66	4.9	0.61	7.23	0.3	7.23	0.3	2.44	1
18	1660	DHX9	2	IPI:IPI00844578.1	18,17	3592-1,3591-1	5.47	0.74	5.47	0.68	7.04	0.29	7.04	0.29	0.66	1
12	6426	SFRS1	2	IPI:IPI00215884.4	12,11	3592-1,3591-1	4.9	0.66	4.9	0.61	6.93	0.29	6.93	0.29	1.83	1
1	115708	TRMT61A	2	IPI:IPI00059718.3	1,1	3592-1,3591-1	2.62	0.35	2.62	0.33	6.86	0.29	6.86	0.29	1.93	1
2	23052	ENDOD1	1	IPI:IPI00001952.5	2	3591-1	6.93	0.93	6.93	0.87	6.93	0.29	6.93	0.29	2.92	1
1	29888	STRN4	1	IPI:IPI00003016.4	1	3591-1	6.93	0.93	6.93	0.87	6.93	0.29	6.93	0.29	7	1
1	27330	RPS6KA6	1	IPI:IPI00007123.1	1	3591-1	6.93	0.93	6.93	0.87	6.93	0.29	6.93	0.29	7	1
35	3312	HSPA8	2	IPI:IPI00003865.1	39,30	3592-1,3591-1	5.92	0.8	5.92	0.74	5.92	0.25	5.92	0.25	0.08	1
35	3848	KRT1	2	IPI:IPI00220327.4	28,42	3592-1,3591-1	5.92	0.8	5.92	0.74	5.92	0.25	5.92	0.25	0.36	1
22	26986	PABPC1	2	IPI:IPI00008524.1	18,25	3592-1,3591-1	5.26	0.71	5.26	0.66	5.91	0.25	5.91	0.25	1.31	1
11	27161	EIF2C2	2	IPI:IPI00745433.2	13,8	3592-1,3591-1	4.42	0.6	4.42	0.55	5.9	0.25	5.9	0.25	2.36	1
1	55692	LUC7L	2	IPI:IPI00071318.1	1,1	3592-1,3591-1	2.45	0.33	2.45	0.31	6	0.25	6	0.25	1.8	1
30	3309	HSPA5	2	IPI:IPI00003362.2	33,26	3592-1,3591-1	5.53	0.75	5.53	0.69	5.59	0.23	5.59	0.23	1.42	1
10	2547	XRCC6	2	IPI:IPI00644712.4	8,11	3592-1,3591-1	4.14	0.56	4.14	0.52	5.41	0.23	5.41	0.23	0.55	1
20	6175	RPLP0	2	IPI:IPI00008530.1	22,17	3592-1,3591-1	4.84	0.65	4.84	0.61	5.23	0.22	5.23	0.22	1.22	1
2	103910	MYL12B	2	IPI:IPI00033494.3	3,1	3592-1,3591-1	2.72	0.37	2.72	0.34	5.22	0.22	5.22	0.22	2.58	1
1	6599	SMARCC1	2	IPI:IPI00234252.3	1,1	3592-1,3591-1	2.31	0.31	2.31	0.29	5.33	0.22	5.33	0.22	1.34	1
20	11100	HNRNPUL1	2	IPI:IPI00013070.2	21,18	3592-1,3591-1	4.73	0.64	4.73	0.59	5.01	0.21	5.01	0.21	1.69	1
16	3189	HNRNPH3	2	IPI:IPI00013877.2,IPI:IPI00216492.1	12,19	3592-1,3591-1	4.49	0.61	4.49	0.56	5.04	0.21	5.04	0.21	1.79	1
16	1654	DDX3X	2	IPI:IPI00215637.5	12,20	3592-1,3591-1	4.44	0.6	4.44	0.56	4.92	0.21	4.92	0.21	0.62	1
9	5976	UPF1	2	IPI:IPI00034049.1	8,10	3592-1,3591-1	3.92	0.53	3.92	0.49	5.13	0.21	5.13	0.21	0.48	1
10	10146	G3BP1	2	IPI:IPI00012442.1	9,10	3592-1,3591-1	3.87	0.52	3.87	0.48	4.74	0.2	4.74	0.2	0.84	1
8	1656	DDX6	2	IPI:IPI00030320.4	11,5	3592-1,3591-1	3.64	0.49	3.64	0.46	4.7	0.2	4.7	0.2	1.49	1
12	3181	HNRNPA2B1	2	IPI:IPI00386854.6,IPI:IPI00396378.3	10,13	3592-1,3591-1	4.05	0.55	4.05	0.51	4.75	0.2	4.75	0.2	0.39	1
11	4904	YBX1	2	IPI:IPI00031812.3	11,11	3592-1,3591-1	3.94	0.53	3.94	0.49	4.68	0.2	4.68	0.2	2.28	1
8	6628	SNRPB	2	IPI:IPI00027285.1	4,11	3592-1,3591-1	3.7	0.5	3.7	0.46	4.84	0.2	4.84	0.2	0.92	1
3	4627	MYH9	2	IPI:IPI00019502.3	2,4	3592-1,3591-1	2.36	0.32	2.89	0.36	3.2	0.13	4.84	0.2	-0.13	1.51
1	10802	SEC24A	2	IPI:IPI00178798.4	1,1	3592-1,3591-1	2.19	0.3	2.19	0.27	4.8	0.2	4.8	0.2	1.64	1
1	RP5-1000E10.4	RP5-1000E10.4	1	IPI:IPI00305186.5	1	3592-1	4.9	0.66	4.9	0.61	4.9	0.2	4.9	0.2	4.8	1
20	3858	KRT10	2	IPI:IPI00009865.2	24,15	3592-1,3591-1	4.47	0.6	4.47	0.56	4.47	0.19	4.47	0.19	0.11	1
20	3313	HSPA9	2	IPI:IPI00007765.5	21,18	3592-1,3591-1	4.52	0.61	4.52	0.57	4.56	0.19	4.56	0.19	0.1	1
7	8761	PABPC4	2	IPI:IPI00012726.4	7,6	3592-1,3591-1	3.46	0.47	3.46	0.43	4.52	0.19	4.52	0.19	1.19	1
8	4076	CAPRIN1	2	IPI:IPI00783872.2	5,10	3592-1,3591-1	3.58	0.48	3.58	0.45	4.53	0.19	4.53	0.19	1.05	1
5	23112	TNRC6B	2	IPI:IPI00152296.1,IPI:IPI00385511.5	6,4	3592-1,3591-1	3.16	0.43	3.16	0.4	4.47	0.19	4.47	0.19	0.62	1
21	TRYP_PIG_contaminant	TRYP_PIG_contaminant	2	UPSP:TRYP_PIG_contaminant	19,22	3592-1,3591-1	4.58	0.62	4.58	0.57	4.58	0.19	4.58	0.19	0.37	1
2	221184	CPNE2	2	IPI:IPI00645310.1	2,1	3592-1,3591-1	2.53	0.34	2.53	0.32	4.53	0.19	4.53	0.19	1.53	1
2	345651	ACTBL2	2	IPI:IPI00003269.1	1,2	3592-1,3591-1	1.55	0.21	2.55	0.32	1.7	0.07	4.58	0.19	-0.08	2.7
2	5977	DPF2	2	IPI:IPI00023322.1	1,2	3592-1,3591-1	2.53	0.34	2.53	0.32	4.53	0.19	4.53	0.19	2.2	1
2	55226	NAT10	2	IPI:IPI00300127.3	1,2	3592-1,3591-1	2.53	0.34	2.53	0.32	4.53	0.19	4.53	0.19	1.36	1
16	4691	NCL	2	IPI:IPI00183526.6,IPI:IPI00444262.3	14,17	3592-1,3591-1	4.18	0.56	4.18	0.52	4.36	0.18	4.36	0.18	0.36	1
8	1653	DDX1	2	IPI:IPI00293655.3	10,5	3592-1,3591-1	3.46	0.47	3.46	0.43	4.24	0.18	4.24	0.18	0.58	1
7	3609	ILF3	2	IPI:IPI00219330.2	6,8	3592-1,3591-1	3.35	0.45	3.35	0.42	4.23	0.18	4.23	0.18	0.62	1
7	51493	C22orf28	2	IPI:IPI00550689.3	6,7	3592-1,3591-1	3.35	0.45	3.35	0.42	4.23	0.18	4.23	0.18	0.38	1
1	7417	VDAC2	2	IPI:IPI00024145.2	1,1	3592-1,3591-1	2.09	0.28	2.09	0.26	4.36	0.18	4.36	0.18	0.78	1
3	4646	MYO6	1	IPI:IPI00008455.1,IPI:IPI00844172.1	3	3591-1	4.24	0.57	4.24	0.53	4.24	0.18	4.24	0.18	2.79	1
16	3857	KRT9	2	IPI:IPI00019359.4	16,15	3592-1,3591-1	4.04	0.54	4.04	0.51	4.08	0.17	4.08	0.17	0.01	1
7	10521	DDX17	2	IPI:IPI00023785.7	8,6	3592-1,3591-1	3.24	0.44	3.24	0.41	3.97	0.17	3.97	0.17	0.58	1
11	8148	TAF15	2	IPI:IPI00020194.1	10,11	3592-1,3591-1	3.63	0.49	3.63	0.45	3.98	0.17	3.98	0.17	1.33	1
7	2130	EWSR1	2	IPI:IPI00009841.5	8,6	3592-1,3591-1	3.24	0.44	3.24	0.41	3.97	0.17	3.97	0.17	0.7	1
6	6125	RPL5	2	IPI:IPI00000494.6	6,5	3592-1,3591-1	3.2	0.43	3.2	0.4	4.19	0.17	4.19	0.17	0.91	1
6	3608	ILF2	2	IPI:IPI00005198.2	6,5	3592-1,3591-1	3.2	0.43	3.2	0.4	4.19	0.17	4.19	0.17	0.4	1
7	10492	SYNCRIP	2	IPI:IPI00018140.3	4,9	3592-1,3591-1	3.29	0.44	3.29	0.41	4.1	0.17	4.1	0.17	0.01	1
2	10484	SEC23A	2	IPI:IPI00017375.2	1,2	3592-1,3591-1	2.37	0.32	2.37	0.3	3.99	0.17	3.99	0.17	1.54	1
1	IPI:IPI00384397.1	-	1	IPI:IPI00384397.1	1	3592-1	4	0.54	4	0.5	4	0.17	4	0.17	3.92	1
1	29966	STRN3	1	IPI:IPI00011461.5	1	3591-1	4	0.54	4	0.5	4	0.17	4	0.17	1.64	1
1	1476	CSTB	1	IPI:IPI00021828.1	1	3591-1	4	0.54	4	0.5	4	0.17	4	0.17	3.92	1
1	7416	VDAC1	1	IPI:IPI00216308.5	1	3591-1	4	0.54	4	0.5	4	0.17	4	0.17	1.15	1
15	3849	KRT2	2	IPI:IPI00021304.1	16,14	3592-1,3591-1	3.91	0.53	3.91	0.49	3.95	0.16	3.95	0.16	-0.05	1
12	2521	FUS	2	IPI:IPI00221354.1	14,10	3592-1,3591-1	3.7	0.5	3.7	0.46	3.95	0.16	3.95	0.16	0.42	1
7	1655	DDX5	2	IPI:IPI00017617.1	9,5	3592-1,3591-1	3.14	0.42	3.14	0.39	3.73	0.16	3.73	0.16	0.23	1
6	3182	HNRNPAB	2	IPI:IPI00106509.3	7,5	3592-1,3591-1	3.1	0.42	3.1	0.39	3.92	0.16	3.92	0.16	0.99	1
5	23367	LARP1	2	IPI:IPI00185919.3	4,5	3592-1,3591-1	2.92	0.39	2.92	0.37	3.82	0.16	3.82	0.16	0.09	1
5	10644	IGF2BP2	2	IPI:IPI00179713.6	4,5	3592-1,3591-1	2.92	0.39	2.92	0.37	3.82	0.16	3.82	0.16	0.68	1
4	9530	BAG4	2	IPI:IPI00030695.1	3,4	3592-1,3591-1	2.77	0.37	2.77	0.35	3.84	0.16	3.84	0.16	1.15	1
5	387867	RPSAP12	2	IPI:IPI00398958.3	3,6	3592-1,3591-1	2.92	0.39	2.92	0.37	3.82	0.16	3.82	0.16	1.47	1
5	1994	ELAVL1	2	IPI:IPI00301936.4	3,6	3592-1,3591-1	2.92	0.39	2.92	0.37	3.82	0.16	3.82	0.16	1.03	1
5	10236	HNRNPR	2	IPI:IPI00012074.3	3,7	3592-1,3591-1	2.92	0.39	2.92	0.37	3.82	0.16	3.82	0.16	0.41	1
2	728689;8663	EIF3CL;EIF3C	2	IPI:IPI00016910.1	1,2	3592-1,3591-1	2.31	0.31	2.31	0.29	3.78	0.16	3.78	0.16	0.97	1
1	3320	HSP90AA1	2	IPI:IPI00382470.3	1,1	3592-1,3591-1	1.1	0.15	1.94	0.24	1.2	0.05	3.77	0.16	-0.26	3.14
2	10432;5936	RBM14;RBM4	2	IPI:IPI00013174.2	1,3	3592-1,3591-1	2.31	0.31	2.31	0.29	3.78	0.16	3.78	0.16	0.83	1
8	7273	TTN	2	IPI:IPI00023283.3	9,6	3592-1,3591-1	3.22	0.43	3.22	0.4	3.68	0.15	3.68	0.15	1.83	1
8	4869	NPM1	2	IPI:IPI00220740.1	9,6	3592-1,3591-1	3.17	0.43	3.17	0.4	3.56	0.15	3.56	0.15	0.04	1
6	220988	HNRNPA3	2	IPI:IPI00419373.1	7,4	3592-1,3591-1	2.95	0.4	2.95	0.37	3.55	0.15	3.55	0.15	0.99	1
6	8661	EIF3A	1	IPI:IPI00029012.1	6	3592-1	3.62	0.49	3.62	0.45	3.62	0.15	3.62	0.15	1.41	1
5	6218	RPS17	2	IPI:IPI00221093.7	4,6	3592-1,3591-1	2.88	0.39	2.88	0.36	3.71	0.15	3.71	0.15	0.57	1
4	6632	SNRPD1	2	IPI:IPI00302850.4	3,5	3592-1,3591-1	2.72	0.37	2.72	0.34	3.7	0.15	3.7	0.15	0.68	1
3	6635	SNRPE	2	IPI:IPI00029266.1	3,3	3592-1,3591-1	2.5	0.34	2.5	0.31	3.62	0.15	3.62	0.15	0.65	1
4	26528	DAZAP1	2	IPI:IPI00165230.1	3,4	3592-1,3591-1	2.67	0.36	2.67	0.33	3.56	0.15	3.56	0.15	1.03	1
3	3868	KRT16	2	IPI:IPI00217963.3	2,4	3592-1,3591-1	2.06	0.28	2.51	0.31	2.44	0.1	3.64	0.15	0.13	1.49
2	84365	MKI67IP	2	IPI:IPI00154590.6	2,1	3592-1,3591-1	2.25	0.3	2.25	0.28	3.58	0.15	3.58	0.15	1.26	1
1	253943	YTHDF3	2	IPI:IPI00396131.4	1,1	3592-1,3591-1	1.92	0.26	1.92	0.24	3.69	0.15	3.69	0.15	0.81	1
1	29896	TRA2A	2	IPI:IPI00013891.1	1,1	3592-1,3591-1	1.92	0.26	1.92	0.24	3.69	0.15	3.69	0.15	1.12	1
4	4686	NCBP1	2	IPI:IPI00019380.1	6,2	3592-1,3591-1	2.62	0.35	2.62	0.33	3.42	0.14	3.42	0.14	0.34	1
5	5860	QDPR	2	IPI:IPI00014439.4	6,3	3592-1,3591-1	2.74	0.37	2.74	0.34	3.35	0.14	3.35	0.14	2.79	1
7	8531	CSDA	2	IPI:IPI00031801.4	6,7	3592-1,3591-1	2.97	0.4	2.97	0.37	3.33	0.14	3.33	0.14	0.29	1
4	3183	HNRNPC	2	IPI:IPI00216592.2	4,3	3592-1,3591-1	2.62	0.35	2.62	0.33	3.42	0.14	3.42	0.14	1.77	1
4	6780	STAU1	2	IPI:IPI00000001.2	4,3	3592-1,3591-1	2.58	0.35	2.58	0.32	3.32	0.14	3.32	0.14	0.71	1
4	51637	C14orf166	2	IPI:IPI00006980.1	4,3	3592-1,3591-1	2.62	0.35	2.62	0.33	3.42	0.14	3.42	0.14	0.77	1
3	6637	SNRPG	2	IPI:IPI00016572.1	4,2	3592-1,3591-1	2.45	0.33	2.45	0.31	3.46	0.14	3.46	0.14	1.36	1
2	2926	GRSF1	2	IPI:IPI00478657.4	3,1	3592-1,3591-1	2.19	0.3	2.19	0.27	3.39	0.14	3.39	0.14	0.54	1
4	7520	XRCC5	2	IPI:IPI00220834.8	3,5	3592-1,3591-1	2.62	0.35	2.62	0.33	3.42	0.14	3.42	0.14	-0.09	1
3	8894	EIF2S2	2	IPI:IPI00021728.3	3,2	3592-1,3591-1	2.4	0.32	2.4	0.3	3.33	0.14	3.33	0.14	0.31	1
3	6421	SFPQ	2	IPI:IPI00010740.1	3,2	3592-1,3591-1	2.4	0.32	2.4	0.3	3.33	0.14	3.33	0.14	0.82	1
2	6430	SFRS5	2	IPI:IPI00012341.1	2,2	3592-1,3591-1	2.19	0.3	2.19	0.27	3.39	0.14	3.39	0.14	1.41	1
2	51747	CROP	2	IPI:IPI00107745.3	2,2	3592-1,3591-1	2.19	0.3	2.19	0.27	3.39	0.14	3.39	0.14	1.54	1
2	4259	MGST3	2	IPI:IPI00024266.3	2,2	3592-1,3591-1	2.14	0.29	2.14	0.27	3.24	0.14	3.24	0.14	1.4	1
4	143	PARP4	2	IPI:IPI00296909.3	2,5	3592-1,3591-1	2.62	0.35	2.62	0.33	3.42	0.14	3.42	0.14	0.26	1
2	56886	UGCGL1	2	IPI:IPI00024466.2	2,1	3592-1,3591-1	2.19	0.3	2.19	0.27	3.39	0.14	3.39	0.14	0.73	1
1	8533	COPS3	1	IPI:IPI00025721.3	1	3592-1	3.46	0.47	3.46	0.43	3.46	0.14	3.46	0.14	1.98	1
2	1153	CIRBP	2	IPI:IPI00180954.4	1,2	3592-1,3591-1	2.19	0.3	2.19	0.27	3.39	0.14	3.39	0.14	1.28	1
2	124540	MSI2	2	IPI:IPI00073713.3	1,2	3592-1,3591-1	2.19	0.3	2.19	0.27	3.39	0.14	3.39	0.14	1.1	1
1	7170	TPM3	1	IPI:IPI00218319.3	1	3592-1	3.46	0.47	3.46	0.43	3.46	0.14	3.46	0.14	3.29	1
1	55173	MRPS10	1	IPI:IPI00061245.4	1	3592-1	3.46	0.47	3.46	0.43	3.46	0.14	3.46	0.14	3.29	1
2	5478	PPIA	2	IPI:IPI00419585.9	1,2	3592-1,3591-1	2.14	0.29	2.14	0.27	3.24	0.14	3.24	0.14	1.92	1
4	23196	FAM120A	2	IPI:IPI00039626.3,IPI:IPI00384265.5	1,6	3592-1,3591-1	2.62	0.35	2.62	0.33	3.42	0.14	3.42	0.14	0.25	1
1	4521	NUDT1	1	IPI:IPI00004392.2	1	3591-1	3.46	0.47	3.46	0.43	3.46	0.14	3.46	0.14	3.29	1
4	4343	MOV10	2	IPI:IPI00444452.3	6,1	3592-1,3591-1	2.53	0.34	2.53	0.32	3.2	0.13	3.2	0.13	0.07	1
5	6191	RPS4X	2	IPI:IPI00217030.1	5,4	3592-1,3591-1	2.66	0.36	2.66	0.33	3.15	0.13	3.15	0.13	0.16	1
7	9349	RPL23	2	IPI:IPI00010153.5	6,8	3592-1,3591-1	2.9	0.39	2.9	0.36	3.17	0.13	3.17	0.13	0.66	1
6	6189	RPS3A	2	IPI:IPI00419880.6	6,5	3592-1,3591-1	2.79	0.38	2.79	0.35	3.18	0.13	3.18	0.13	-0.11	1
4	284119	PTRF	2	IPI:IPI00176903.2	4,3	3592-1,3591-1	2.49	0.34	2.49	0.31	3.1	0.13	3.1	0.13	0.97	1
4	56243	KIAA1217	2	IPI:IPI00103018.3,IPI:IPI00645403.3	4,4	3592-1,3591-1	2.28	0.31	2.5	0.31	2.6	0.11	3.12	0.13	-0.31	1.2
4	4670	HNRNPM	2	IPI:IPI00171903.2	3,4	3592-1,3591-1	2.53	0.34	2.53	0.32	3.2	0.13	3.2	0.13	-0.32	1
3	170506	DHX36	2	IPI:IPI00027415.2	3,2	3592-1,3591-1	2.31	0.31	2.31	0.29	3.08	0.13	3.08	0.13	0.31	1
2	142	PARP1	2	IPI:IPI00449049.5	3,1	3592-1,3591-1	1.96	0.26	2.06	0.26	2.72	0.11	3.01	0.13	-0.21	1.11
3	7073	TIAL1	2	IPI:IPI00005615.1	3,3	3592-1,3591-1	2.36	0.32	2.36	0.3	3.2	0.13	3.2	0.13	0.3	1
3	9987	HNRPDL	2	IPI:IPI00011274.3	2,4	3592-1,3591-1	2.36	0.32	2.36	0.3	3.2	0.13	3.2	0.13	0.16	1
3	26523	EIF2C1	2	IPI:IPI00007736.5	2,4	3592-1,3591-1	2.31	0.31	2.31	0.29	3.08	0.13	3.08	0.13	0.57	1
3	6203	RPS9	2	IPI:IPI00221088.5	2,3	3592-1,3591-1	2.31	0.31	2.31	0.29	3.08	0.13	3.08	0.13	-0.01	1
1	8664	EIF3D	2	IPI:IPI00006181.1	1,1	3592-1,3591-1	1.73	0.23	1.73	0.22	3	0.13	3	0.13	0.38	1
1	6601	SMARCC2	2	IPI:IPI00150057.6	1,1	3592-1,3591-1	1.79	0.24	1.79	0.22	3.2	0.13	3.2	0.13	0.4	1
2	23234	DNAJC9	2	IPI:IPI00014718.4,IPI:IPI00154975.3	1,2	3592-1,3591-1	2.09	0.28	2.09	0.26	3.08	0.13	3.08	0.13	1.06	1
1	7431	VIM	1	IPI:IPI00418471.6	1	3591-1	3.1	0.42	3.1	0.39	3.1	0.13	3.1	0.13	1.85	1
6	3190	HNRNPK	2	IPI:IPI00216049.1	6,5	3592-1,3591-1	2.65	0.36	2.65	0.33	2.87	0.12	2.87	0.12	0.43	1
5	6124	RPL4	2	IPI:IPI00003918.6	6,4	3592-1,3591-1	2.55	0.34	2.55	0.32	2.91	0.12	2.91	0.12	-0.13	1
5	6208	RPS14	2	IPI:IPI00026271.5	4,6	3592-1,3591-1	2.58	0.35	2.58	0.32	2.97	0.12	2.97	0.12	0.14	1
3	3184	HNRNPD	2	IPI:IPI00028888.1	4,2	3592-1,3591-1	2.23	0.3	2.23	0.28	2.88	0.12	2.88	0.12	0.2	1
4	6176	RPLP1	2	IPI:IPI00008527.3	4,3	3592-1,3591-1	2.37	0.32	2.37	0.3	2.82	0.12	2.82	0.12	0.47	1
4	6122	RPL3	2	IPI:IPI00550021.4	4,4	3592-1,3591-1	2.37	0.32	2.37	0.3	2.82	0.12	2.82	0.12	-0.43	1
2	55646	LYAR	2	IPI:IPI00015838.3	3,1	3592-1,3591-1	2	0.27	2	0.25	2.83	0.12	2.83	0.12	0.75	1
3	3178	HNRNPA1	2	IPI:IPI00215965.2	3,3	3592-1,3591-1	2.19	0.3	2.19	0.27	2.77	0.12	2.77	0.12	0.33	1
3	1965	EIF2S1	2	IPI:IPI00219678.3	2,3	3592-1,3591-1	2.23	0.3	2.23	0.28	2.88	0.12	2.88	0.12	0.22	1
2	6227	RPS21	2	IPI:IPI00017448.1	2,2	3592-1,3591-1	2	0.27	2	0.25	2.83	0.12	2.83	0.12	0.96	1
4	6129;100130892	RPL7;RPL7P32	2	IPI:IPI00030179.3	2,5	3592-1,3591-1	2.37	0.32	2.37	0.3	2.82	0.12	2.82	0.12	0.31	1
3	6201	RPS7	2	IPI:IPI00013415.1	2,3	3592-1,3591-1	2.26	0.3	2.26	0.28	2.96	0.12	2.96	0.12	0.35	1
2	6636	SNRPF	2	IPI:IPI00220528.6	2,1	3592-1,3591-1	2	0.27	2	0.25	2.83	0.12	2.83	0.12	1.02	1
1	8665	EIF3F	2	IPI:IPI00654777.2	1,1	3592-1,3591-1	1.68	0.23	1.68	0.21	2.82	0.12	2.82	0.12	0.56	1
2	729362;3188	RPL36AP37;HNRNPH2	2	IPI:IPI00026230.1	1,2	3592-1,3591-1	2	0.27	2	0.25	2.83	0.12	2.83	0.12	0.67	1
3	4736	RPL10A	2	IPI:IPI00412579.6	1,5	3592-1,3591-1	2.19	0.3	2.19	0.27	2.77	0.12	2.77	0.12	-0.19	1
2	5351	PLOD1	2	IPI:IPI00027192.6	1,3	3592-1,3591-1	2.04	0.27	2.04	0.26	2.96	0.12	2.96	0.12	1.14	1
2	3315	HSPB1	2	IPI:IPI00025512.2	1,2	3592-1,3591-1	2	0.27	2	0.25	2.83	0.12	2.83	0.12	0.33	1
3	10643	IGF2BP3	2	IPI:IPI00658000.2	2,4	3592-1,3591-1	2.26	0.3	2.26	0.28	2.96	0.12	2.96	0.12	0.27	1
2	6432	SFRS7	2	IPI:IPI00003377.1	1,2	3592-1,3591-1	2	0.27	2	0.25	2.83	0.12	2.83	0.12	0.78	1
1	8106	PABPN1	2	IPI:IPI00005792.2	1,1	3592-1,3591-1	1.68	0.23	1.68	0.21	2.82	0.12	2.82	0.12	0.95	1
1	55015	PRPF39	1	IPI:IPI00383823.5	1	3592-1	2.83	0.38	2.83	0.35	2.83	0.12	2.83	0.12	2.07	1
6	6128	RPL6	1	IPI:IPI00329389.8	6	3591-1	2.91	0.39	2.91	0.36	2.91	0.12	2.91	0.12	0.12	1
2	59	ACTA2	1	IPI:IPI00008603.1	2	3591-1	1.66	0.22	2.88	0.36	1.66	0.07	2.88	0.12	-0.09	3.02
2	3028	HSD17B10	1	IPI:IPI00017726.1	2	3591-1	2.95	0.4	2.95	0.37	2.95	0.12	2.95	0.12	1.7	1
2	51429	SNX9	1	IPI:IPI00001883.1	2	3591-1	2.83	0.38	2.83	0.35	2.83	0.12	2.83	0.12	2.53	1
1	10180	RBM6	1	IPI:IPI00297723.2	1	3591-1	2.83	0.38	2.83	0.35	2.83	0.12	2.83	0.12	2.64	1
1	301	ANXA1	1	IPI:IPI00218918.5	1	3591-1	2.83	0.38	2.83	0.35	2.83	0.12	2.83	0.12	0.95	1
1	2923	PDIA3	1	IPI:IPI00893541.1	1	3591-1	2.83	0.38	2.83	0.35	2.83	0.12	2.83	0.12	0.89	1
7	6181	RPLP2	2	IPI:IPI00008529.1	8,6	3592-1,3591-1	2.7	0.36	2.7	0.34	2.75	0.11	2.75	0.11	0.43	1
5	54431	DNAJC10	2	IPI:IPI00293260.5	6,4	3592-1,3591-1	2.48	0.33	2.48	0.31	2.75	0.11	2.75	0.11	0.38	1
5	3861	KRT14	2	IPI:IPI00384444.6	5,4	3592-1,3591-1	2.48	0.33	2.48	0.31	2.75	0.11	2.75	0.11	1.17	1
3	25940	FAM98A	2	IPI:IPI00174442.2	4,2	3592-1,3591-1	2.16	0.29	2.16	0.27	2.68	0.11	2.68	0.11	0.99	1
5	3305	HSPA1L	2	IPI:IPI00301277.1	4,6	3592-1,3591-1	2.39	0.32	2.39	0.3	2.55	0.11	2.55	0.11	0.08	1
4	6187	RPS2	2	IPI:IPI00013485.3	3,5	3592-1,3591-1	2.31	0.31	2.31	0.29	2.66	0.11	2.66	0.11	-0.01	1
5	6188	RPS3	2	IPI:IPI00011253.3	3,6	3592-1,3591-1	2.39	0.32	2.39	0.3	2.55	0.11	2.55	0.11	-0.38	1
3	6222;LOC100130553	RPS18;LOC100130553	2	IPI:IPI00013296.3	3,2	3592-1,3591-1	2.16	0.29	2.16	0.27	2.68	0.11	2.68	0.11	0.14	1
2	1968	EIF2S3	2	IPI:IPI00297982.7	2,1	3592-1,3591-1	1.92	0.26	1.92	0.24	2.62	0.11	2.62	0.11	0.28	1
4	3192	HNRNPU	2	IPI:IPI00479217.1	2,6	3592-1,3591-1	2.24	0.3	2.24	0.28	2.52	0.11	2.52	0.11	-0.3	1
2	11338	U2AF2	2	IPI:IPI00031556.7	2,2	3592-1,3591-1	1.89	0.25	1.89	0.24	2.52	0.11	2.52	0.11	0.16	1
2	22803	XRN2	2	IPI:IPI00100151.4	2,1	3592-1,3591-1	1.96	0.26	1.96	0.25	2.72	0.11	2.72	0.11	0.44	1
2	3428	IFI16	2	IPI:IPI00003443.3	2,2	3592-1,3591-1	1.96	0.26	1.96	0.25	2.72	0.11	2.72	0.11	-0.01	1
2	619563;6161	SNORA7A;RPL32	2	IPI:IPI00395998.5	2,2	3592-1,3591-1	1.89	0.25	1.89	0.24	2.52	0.11	2.52	0.11	0.65	1
2	1665	DHX15	2	IPI:IPI00396435.3	2,2	3592-1,3591-1	1.96	0.26	1.96	0.25	2.72	0.11	2.72	0.11	-0.1	1
3	6217	RPS16	2	IPI:IPI00221092.8	2,3	3592-1,3591-1	2.12	0.29	2.12	0.27	2.6	0.11	2.6	0.11	0.13	1
2	3838;LOC728860	KPNA2;LOC728860	2	IPI:IPI00002214.1	1,2	3592-1,3591-1	1.96	0.26	1.96	0.25	2.72	0.11	2.72	0.11	0.25	1
1	51386	EIF3L	2	IPI:IPI00465233.1	1,1	3592-1,3591-1	1.59	0.21	1.59	0.2	2.53	0.11	2.53	0.11	-0.05	1
3	6238	RRBP1	2	IPI:IPI00215743.3	1,5	3592-1,3591-1	2.12	0.29	2.12	0.27	2.6	0.11	2.6	0.11	-0.26	1
2	10949	HNRNPA0	2	IPI:IPI00011913.1	1,2	3592-1,3591-1	1.89	0.25	1.89	0.24	2.52	0.11	2.52	0.11	0.56	1
1	5646	PRSS3	2	IPI:IPI00015614.4	1,1	3592-1,3591-1	1.59	0.21	1.59	0.2	2.53	0.11	2.53	0.11	1.07	1
2	6223	RPS19	2	IPI:IPI00215780.5	1,2	3592-1,3591-1	1.89	0.25	1.89	0.24	2.52	0.11	2.52	0.11	-0.02	1
2	4637;140465	MYL6;MYL6B	1	IPI:IPI00335168.9	2	3591-1	2.53	0.34	2.53	0.32	2.53	0.11	2.53	0.11	0.69	1
3	23185	LARP4B	1	IPI:IPI00827634.2,IPI:IPI00514141.2	3	3591-1	2.75	0.37	2.75	0.34	2.75	0.11	2.75	0.11	2.45	1
1	5315	PKM2	1	IPI:IPI00479186.7	1	3591-1	1.22	0.16	2.75	0.34	1.22	0.05	2.75	0.11	-0.15	5.04
1	9414	TJP2	1	IPI:IPI00003843.2	1	3591-1	2.31	0.31	2.66	0.33	2.31	0.1	2.66	0.11	0.39	1.33
1	5245	PHB	1	IPI:IPI00017334.1	1	3591-1	2.62	0.35	2.62	0.33	2.62	0.11	2.62	0.11	0.78	1
1	100131713	RPL29P11	1	IPI:IPI00019208.5	1	3591-1	2.62	0.35	2.62	0.33	2.62	0.11	2.62	0.11	2.36	1
[truncated: 181 more rows]

## Sheet: NME3
tsc	gene_id	symbol	found_in	ipi	tscs	search_ids	sscore	nsscore	wsscore	nwsscore	dscore	ndscore	wdscore	nwdscore	zscore	wf
[truncated: 494 more rows]

[truncated: 20 more sheets: PFN2, CSNK1E, STYXL1, RIOK2, PPP1R1B, ADCK4, TRIP6, CDK1, PRKCH, MARK2, STK11, NEK8, CAV1, RHOA, TPD52L3, CORO1B, CSNK1G2, STK40, VCL, GFP]
