# Supplementary material for: A protein interaction map for cell-cell adhesion regulators identifies DUSP23 as a novel phosphatase for β-catenin
Source: Sci Rep. 2016 Jun 3;6:27114. doi: 10.1038/srep27114 (PMC4891818; doi:10.1038/srep27114)
Supplement: Supplementary Table S5 [file srep27114-s6.xls]

## Sheet: Sheet1
Plasmid Name	Alt Name/ID	Backbone	Bacterial Resistance	Source	Notes
STYXL1 ENTRY CLONE	HIP1	PDONR221	Kanamycin	Harvard Institute of Proteomics	CONTAINS STOP CODON
CTNNA1 ENTRY CLONE	HIP2	PDONR221	Kanamycin	Harvard Institute of Proteomics	CONTAINS STOP CODON
ACP2 ENTRY CLONE	HIP3	PDONR221	Kanamycin	Harvard Institute of Proteomics	CONTAINS STOP CODON
MARK2 ENTRY CLONE	HIP4	PDONR221	Kanamycin	Harvard Institute of Proteomics	CONTAINS STOP CODON
TRIP6 ENTRY CLONE	HIP6	PDONR221	Kanamycin	Harvard Institute of Proteomics	CONTAINS STOP CODON
RHOA ENTRY CLONE	HIP8	PDONR221	Kanamycin	Harvard Institute of Proteomics	CONTAINS STOP CODON; MUTATIONS FIXED
PFN2B ENTRY CLONE	HIP9	PDONR221	Kanamycin	Harvard Institute of Proteomics	CONTAINS STOP CODON
CSNK1E ENTRY CLONE	HIP11	PDONR223	Spectinomycin	Harvard Institute of Proteomics	CONTAINS STOP CODON
CSNK1G2 ENTRY CLONE	HIP13	PDONR221	Kanamycin	Harvard Institute of Proteomics	CONTAINS STOP CODON
PRKCH ENTRY CLONE	HIP14	PDONR221	Kanamycin	Harvard Institute of Proteomics	CONTAINS STOP CODON
CAV1 ENTRY CLONE	HIP17	PDONR221	Kanamycin	Harvard Institute of Proteomics	CONTAINS STOP CODON
NME3 ENTRY CLONE	HIP18	PDONR221	Kanamycin	Harvard Institute of Proteomics	CONTAINS STOP CODON
STK11 ENTRY CLONE	HIP19	PDONR221	Kanamycin	Harvard Institute of Proteomics	CONTAINS STOP CODON
STK40 ENTRY CLONE	HIP21	PDONR221	Kanamycin	Harvard Institute of Proteomics	CONTAINS STOP CODON
CDC2 ENTRY CLONE	HIP22	PDONR221	Kanamycin	Harvard Institute of Proteomics	CONTAINS STOP CODON
CORO1B ENTRY CLONE	HIP23	PDONR221	Kanamycin	Harvard Institute of Proteomics	CONTAINS STOP CODON
PTPN6 ENTRY CLONE	HIP16	PDONR221	Kanamycin	Harvard Institute of Proteomics	CONTAINS STOP CODON
CSNK1E ENTRY CLONE	HIP26	PDONR221	Kanamycin	Harvard Institute of Proteomics	CONTAINS STOP CODON
CTNNB1 ENTRY CLONE	HIP.CTNNB1	PDONR221	Kanamycin	Harvard Institute of Proteomics	CONTAINS STOP CODON
SPRED2 ENTRY CLONE	H4.SC	PDONR223	Spectinomycin	Vidal Orfeome	CONTAINS STOP CODON
NEK8 ENTRY CLONE	F4.SC	PDONR223	Spectinomycin	Vidal Orfeome	CONTAINS SC INSERTED BY QUIKCHANGE MUTAGENESIS
ADCK4.2 ENTRY CLONE	A2 SC	PDONR223	Spectinomycin	Vidal Orfeome	CONTAINS SC INSERTED BY QUIKCHANGE MUTAGENESIS
TPD52L3 ENTRY CLONE	A4.SC	PDONR223	Spectinomycin	Vidal Orfeome	CONTAINS SC INSERTED BY QUIKCHANGE MUTAGENESIS
PPP1R1B ENTRY CLONE	B1.SC	PDONR223	Spectinomycin	Vidal Orfeome	CONTAINS SC INSERTED BY QC MUTAGENESIS
PFN2A ENTRY CLONE	C2.SC	PDONR223	Spectinomycin	Vidal Orfeome	CONTAINS SC INSERTED BY QC MUTAGENESIS; MUTATIONS FIXED
ADCK4.1 ENTRY CLONE	D1.SC	PDONR223	Spectinomycin	Vidal Orfeome	CONTAINS SC INSERTED BY QC MUTAGENESIS
ACP1 ENTRY CLONE	E3.SC	PDONR223	Spectinomycin	Vidal Orfeome	CONTAINS SC INSERTED BY QC MUTAGENESIS
DUSP23 ENTRY CLONE	F1.SC	PDONR223	Spectinomycin	Vidal Orfeome	CONTAINS SC INSERTED BY QC MUTAGENESIS
VCL ENTRY CLONE	HIP.VCL	PDONR221	Kanamycin	Harvard Institute of Proteomics	DOES NOT CONTAIN STOP CODON
RIOK2 ENTRY CLONE	LG4	PDONR223	Spectinomycin	Cloned from mRNA from MCF10A cells
HA-PPP1R1B	NTAP.B1	NTAP-MSCV-PURO	Ampicillin	Generated by LR clonase recombination
HA-ADCK4.1	NTAP.D1	NTAP-MSCV-PURO	Ampicillin	Generated by LR clonase recombination
HA-DUSP23	NTAP.F1	NTAP-MSCV-PURO	Ampicillin	Generated by LR clonase recombination
HA-ADCK4.2	NTAP.A2	NTAP-MSCV-PURO	Ampicillin	Generated by LR clonase recombination
HA-PFN2A	NTAP.C2	NTAP-MSCV-PURO	Ampicillin	Generated by LR clonase recombination
HA-ACP1	NTAP.E3	NTAP-MSCV-PURO	Ampicillin	Generated by LR clonase recombination
HA-TPD53L2	NTAP.A4	NTAP-MSCV-PURO	Ampicillin	Generated by LR clonase recombination
HA-NEK8	NTAP.F4	NTAP-MSCV-PURO	Ampicillin	Generated by LR clonase recombination
HA-SPRED2	NTAP.H4	NTAP-MSCV-PURO	Ampicillin	Generated by LR clonase recombination
HA-STYXL1	NTAP.HIP1	NTAP-MSCV-PURO	Ampicillin	Generated by LR clonase recombination
HA-CTNNA1	NTAP.HIP2	NTAP-MSCV-PURO	Ampicillin	Generated by LR clonase recombination
HA-ACP2	NTAP.HIP3	NTAP-MSCV-PURO	Ampicillin	Generated by LR clonase recombination
HA-MARK2	NTAP.HIP4	NTAP-MSCV-PURO	Ampicillin	Generated by LR clonase recombination
HA-TRIP6	NTAP.HIP6	NTAP-MSCV-PURO	Ampicillin	Generated by LR clonase recombination
HA-RHOA	NTAP.HIP8	NTAP-MSCV-PURO	Ampicillin	Generated by LR clonase recombination
HA-PFN2B	NTAP.HIP9	NTAP-MSCV-PURO	Ampicillin	Generated by LR clonase recombination
HA-CSNK1E	NTAP.HIP26	NTAP-MSCV-PURO	Ampicillin	Generated by LR clonase recombination
HA-PRKCH	NTAP.HIP14	NTAP-MSCV-PURO	Ampicillin	Generated by LR clonase recombination
HA-PTPN6	NTAP.HIP16	NTAP-MSCV-PURO	Ampicillin	Generated by LR clonase recombination
HA-CAV1	NTAP.HIP17	NTAP-MSCV-PURO	Ampicillin	Generated by LR clonase recombination
HA-STK11	NTAP.HIP19	NTAP-MSCV-PURO	Ampicillin	Generated by LR clonase recombination
HA-CDC2	NTAP.HIP22	NTAP-MSCV-PURO	Ampicillin	Generated by LR clonase recombination
HA-RIOK2	NTAP.LG4	NTAP-MSCV-PURO	Ampicillin	Generated by LR clonase recombination
HA-GFP	NTAP.GFP	NTAP-MSCV-PURO	Ampicillin	Gift from the Harper lab
HA-NME3	NTAP.HIP18	NTAP-MSCV-PURO	Ampicillin	Generated by LR clonase recombination
HA-CTNNB1	NTAP.CTNNB1	NTAP-MSCV-PURO	Ampicillin	Generated by LR clonase recombination
HA-CORO1B	NTAP.CORO1B	NTAP-MSCV-PURO	Ampicillin	Generated by LR clonase recombination
HA-STK40	NTAP-STK40	NTAP-MSCV-PURO	Ampicillin	Generated by LR clonase recombination
VCL-HA	CTAP-VCL	CTAP-MSCV-PURO	Ampicillin	Generated by LR clonase recombination
HA-CSNK1G2	NTAP.HIP13	NTAP-MSCV-PURO	Ampicillin	Generated by LR clonase recombination
